# Supplementary material for: Genome-wide CRISPR screening identifies a role for ARRDC3 in TRP53-mediated responses
Source: Cell Death Differ. 2023 Dec 14;31(2):150–8. doi: 10.1038/s41418-023-01249-3 (PMC10850147; doi:10.1038/s41418-023-01249-3)
Supplement: Supplementary file 4 — Supplemental File 1 [file 41418_2023_1249_MOESM4_ESM.xlsx]

## Sheet: Sheet1
Mother Mouse ID# and Information	Mouse ID#	Weight (g)	Sex	Breathing	Colouration	Righting Behaviour	Squeaking	External Features	Heart	Organs (observed and abnormal)	Tissue Taken for Histology	Arrdc3 Genotype
470	470.1	1.49	M	Gasping, breathing regularly by 1318	Second to be pink: 1324	1343, righted itself by 1356	1329	Shorter umbilical cord				Het
No evidence of abortions	470.2	1.65	M	Gasping. Took longer to breathe regularly	Still blue at 1327, became pink eventually	Righted by 1400	1328	Maybe some haemorrhaging	Maybe a little large and a bit floppy	Liver a bit pale, thymus, palate, spleen, pancreas, bladder has liquid, adrenal glands, testis	Yes	Het
All pups out by 1313, 2019.03.28	470.3	1.29	F	Gasping, breathing regularly by 1318	First to be pink: 1324	First to show this by 1328	1328	Eyes underdeveloped, small haemorrhage on shoulder, small depression on nose, palate maybe a little high, two areas of haemorrhage	Aortic arch normal	Thymus, palate, liver, spleen, pancreas, lungs, bladder has liquid, kidneys, adrenal gland	Yes	KO
	470.4	1.57	M	Gasping, breathing regularly by 1318	A bit slower to be pink	Righted by 1400	1328					Het
	470.5	1.56	F	Gasping, breathing regularly by 1318	Fourth to be pink: 1324	Righted by 1404	1328					Het
	470.6	1.62	F	Gasping, breathing regularly by 1318	Third to be pink: 1324	Yes	1328		Normal	Thymus, palate, spleen, pancreas, bladder has liquid, adrenal glands, lungs fully inflated	Yes	KO
	470.7	1.48	M	Gasping, breathing regularly by 1318	Fifth to be pink, getting there by 1324	Yes	1329					Het
472	472.1	1.28	M	Gasping	Still blue at 1404, becoming pink at 1409	Righted by 1440	1408	Right eye missing (tiny, buried), left eye small, depression above nose, glassy snout with transparent skin	Aortic arch and heart normal	Thymus, lungs ~10% uninflated, spleen, pancreas, bladder has fluid in it, kidney, adrenal gland, palette		Het
No evidence of abortions.	472.2	1.31	M	Gasping, regular breathing by 1400		Yes	1408					WT
All pups out by 1351, 2019.03.28	472.3	1.46	F	Gasping, lungs inflated at 1355, regular breathing by 1400	Pink at 1356	Yes	1358		Aortic arch and heart normal,	Liver, spleen, lungs ~5% uninflated, pancreas, bladder fluid filled, kidney, adrenal gland, palette. Tiny hemorraghe on thymus.	Yes	Het
	472.4	1.5	F	Gasping, lungs inflated by 1353, regular breathing by 1400	Pink by 1355	Righted itself by 1442	1358	Kink in tail	Aortic arch and heart normal	Liver, thymus, spleen, pancreas, lungs inflated 100%, bladder very full, kidneys, adrenal gland, palette.	Yes	Het
	472.5	1.48	F		Still blue at 1404 and 1416, becoming pink at 1419, good colour by 1440	Yes	1419	Haemorrhage on head (tiny), right eye abnormal, small eyes, haemorrhage on thymus- petechial.	Aortic arch and heart normal	left eye normal, lungs are 15% uninflated, spleen, kidney, adrenal gland, palette. Liver a bit pale, bladder empty	Yes	KO
	472.6	1.77	F	Gasping infrequently, did not establish normal breathing	Still blue at 1404. Dead by 1410	No	No	Bloated, suspected edema. Filled with fluid, tongue protruding, can’t close mouth because mouth too small and tongue too big.	Aortic heart normal, heart floppy	Thymus, pancreas, palette. Lungs uninflated, liver very pale, spleen pale, bladder empty.		Het
468	468.1	1.4	F	Gasping, lungs inflated by 1141, breathing evenly by 1146	Pink by 1146		1152	Largest eyes (normal)	Aortic arch normal	Liver, eyes, tail, thymus, lungs inflated well, spleen, pancreas, bladder full, kidney, adrenal, palette	Yes	WT
Evidence of 1 absorbed pup at mid gestation	468.2	1.6	M	Some inflation of lungs by 1159 but took a long time. At 1207, breathing but still some gasps. Still breathing a bit deep when put on ice at 1226 (indications this mouse might not survive)	Still blue at 1149. Getting a bit pink by 1216 but still a bit blue	Trying to right itself at 1207	No	Breathing problems, very wide neck, bloated. Full of diluted blood, tongue a bit big, mouth not fully closed	Aortic arch normal	Testis, bladder tiny bit of fluid, spleen, pancreas, kidneys, palette. Liver a bit pale, thymus has small bleeding/hemorraghes, lungs inflated left 60%, right no more than 30% (may prevent suckling).	Yes	KO
All pups out by 1137, 2019.04.12	468.3	1.33	F	Breathing problems, bit of inflated lungs by 1159 and starting to breathe better but still a bit laboured at 1212	Still blue at 1146 and 1149, without inflated lungs. Still blue at 1216	Trying to right itself at 1207, successful by 1213	1207	Breathing problems. Incomplete eye closure on left side. Omphalacele (small intestine sticking out of body) would have led to death. Small haemorrhage on top of head.	Aortic arch normal	Thymus, palate, spleen, pancreas, lungs 70% inflated, bladder empty, kidneys, adrenal gland. Liver a bit pale.	Yes	KO
	468.4	1.45	M	Breathing normally by 1146	Pinking up by 1142, pink by 1146	Trying to right itself at 1156, successful by 1159	1152	Small eye on right side	Aortic arch normal	Thymus, palate, spleen, pancreas, lungs >90% inflated, bladder full, kidneys, adrenal gland	Yes	Het
	468.5	1.52	F	Breathing normally by 1146	Pinking up by 1142, pink by 1146		1140		Aortic arch normal	Eyes, Thymus, palate, spleen, pancreas, lungs 90% inflated, bladder full, kidneys, adrenal gland	Yes	KO
	468.6	1.55	M	Breathing normally by 1146	Pinking up by 1142, pink by 1146		1152		Aortic arch normal	Eyes, Thymus, palate, spleen, pancreas, bladder full, adrenal glands, lungs inflated 85%	Yes	Het
	468.7	1.5	F	Breathing normally by 1146	Not quite as pink as others but still okay by 1146. Still a bit blue at 1208 but not like 468.2 and 468.3.	Righted by 1208	1152	Small eye on right side	Aortic arch normal	Thymus, palate, spleen, pancreas, bladder empty, adrenal glands, lungs inflated 80%	Yes	KO
	468.8	1.46	F	Breathing normally by 1146	Pink at 1143		1152	Dry out on left eye	Aortic arch normal	Thymus, lungs 95% inflated, spleen, pancreas, bladder full, kidney, adrenal gland, palette. Liver a bit pale.		Het
