# Supplementary material for: Genome-wide CRISPR screening identifies a role for ARRDC3 in TRP53-mediated responses
Source: Cell Death Differ. 2023 Dec 14;31(2):150–8. doi: 10.1038/s41418-023-01249-3 (PMC10850147; doi:10.1038/s41418-023-01249-3)
Supplement: Supplementary file 5 — Supplemental File 2_MAGeCK [file 41418_2023_1249_MOESM5_ESM.xlsx]

## Sheet: MAGeCK output Fig 1A
id	num	neg|score	neg|p-value	neg|fdr	neg|rank	neg|goodsgrna	neg|lfc	pos|score	pos|p-value	pos|fdr	pos|rank	pos|goodsgrna	pos|lfc
TRP53	5	1	1	1	18981	0	9.1514	1.2077e-21	2.6081e-07	0.001238	1	5	9.1514
NAA10	5	1	1	1	18980	0	2.2212	8.8764e-09	2.6081e-07	0.001238	2	5	2.2212
CIC	5	0.63856	0.7965	0.999741	13604	1	3.2556	1.1745e-08	2.6081e-07	0.001238	3	3	3.2556
TBL1X	4	1	1	1	18979	0	1.4876	1.1239e-07	2.6081e-07	0.001238	4	4	1.4876
ARRDC3	5	0.25075	0.4792	0.999741	8028	1	1.897	2.2372e-06	4.4338e-06	0.016832	5	3	1.897
ZMAT3	4	0.76127	0.83784	0.999741	15025	1	1.8876	3.8792e-06	8.0852e-06	0.025578	6	3	1.8876
BBC3	4	0.99543	0.99548	0.999741	18881	0	1.5796	2.659e-05	6.4942e-05	0.175124	7	3	1.5796
DPF2	4	0.92622	0.92675	0.999741	17419	1	0.88283	2.9496e-05	7.381e-05	0.175124	8	2	0.88283
MED25	4	0.99999	1	1	18978	0	1.8262	4.0061e-05	0.0001098	0.231573	9	3	1.8262
OLFR1012	4	0.9847	0.98473	0.999741	18627	0	0.76736	7.3841e-05	0.00021048	0.356848	10	2	0.76736
METTL4	4	0.81302	0.8585	0.999741	15741	1	0.99287	7.507e-05	0.00021882	0.356848	11	3	0.99287
RALGAPB	4	0.99434	0.99442	0.999741	18846	0	1.1293	7.6973e-05	0.0002256	0.356848	12	3	1.1293
CSNK2A2	5	0.9684	0.96854	0.999741	18269	1	1.2318	0.00013336	0.00038	0.554836	13	3	1.2318
CECR5	4	0.96438	0.96436	0.999741	18188	0	1.2912	0.00015643	0.0004619	0.626238	14	3	1.2912
GM19345	3	0.84593	0.84796	0.999741	16152	1	-0.90516	0.00024023	0.00053284	0.674257	15	1	-0.90516
NLRC3	5	0.73336	0.85125	0.999741	14755	1	1.0445	0.00027235	0.00079574	0.724894	16	3	1.0445
9030625A04RIK	5	0.0058469	0.024192	0.864507	437	2	0.77613	0.00027505	0.000802	0.724894	17	3	0.77613
RHD	4	0.6438	0.77884	0.999741	13674	2	-0.041072	0.00029337	0.00075766	0.724894	18	2	-0.041072
NVL	3	0.9514	0.95167	0.999741	17912	0	1.3507	0.00029689	0.0006476	0.724894	19	2	1.3507
KIF27	5	0.63856	0.7965	0.999741	13605	2	-0.42246	0.00032289	0.00094232	0.756394	20	2	-0.42246
SLC52A3	3	0.87205	0.8722	0.999741	16533	1	-0.64673	0.00032758	0.00071698	0.724894	21	1	-0.64673
CYP2C69	2	0.99964	0.99961	0.99995	18974	0	1.4003	0.00036299	0.00070289	0.724894	22	2	1.4003
LARP4B	5	0.029414	0.10471	0.952911	1699	3	-1.7642	0.00039702	0.0011557	0.843679	23	2	-1.7642
HOXD1	3	0.99145	0.99157	0.999741	18793	0	1.7742	0.00040793	0.0008792	0.756394	24	2	1.7742
ARID1A	3	0.21008	0.35887	0.999741	7146	1	1.7484	0.00044406	0.0009564	0.756394	25	2	1.7484
IPCEF1	5	0.27401	0.50363	0.999741	8478	3	-2.07	0.00047313	0.001382	0.872937	26	1	-2.07
TARBP2	4	0.61536	0.75657	0.999741	13349	1	-0.10066	0.00055318	0.0012344	0.859441	27	2	-0.10066
SH2D2A	2	0.99944	0.99941	0.99995	18969	0	1.6104	0.00055949	0.0010592	0.804158	28	2	1.6104
MEP1B	4	0.013415	0.044126	0.864507	894	2	-0.66069	0.0006114	0.0013434	0.872937	29	2	-0.66069
ATP1A2	5	0.67357	0.81611	0.999741	14065	2	-1.6261	0.00061867	0.0016898	0.872937	30	1	-1.6261
GNE	5	0.062203	0.17922	0.974743	3043	2	-1.031	0.00065292	0.0017587	0.872937	31	2	-1.031
1700110M21RIK	2	0.99932	0.99929	0.99995	18968	0	1.2968	0.00067513	0.0012678	0.859441	32	2	1.2968
TMTC1	4	0.35481	0.5634	0.999741	9815	2	-1.8454	0.00072783	0.0015631	0.872937	33	1	-1.8454
HSD3B7	3	0.19078	0.33832	0.999741	6757	2	-2.3248	0.00076423	0.0015432	0.872937	34	1	-2.3248
CFHR1	4	0.91741	0.91929	0.999741	17256	1	-0.74034	0.00078603	0.0016684	0.872937	35	1	-0.74034
AP1S1	3	0.032436	0.0809	0.921568	1837	2	-3.0499	0.00080789	0.001621	0.872937	36	1	-3.0499
TOB2	4	0.19153	0.373	0.999741	6770	2	-0.4635	0.00082656	0.0017446	0.872937	37	2	-0.4635
ACY3	4	0.46223	0.64163	0.999741	11500	2	-0.10751	0.00085301	0.0017936	0.872937	38	2	-0.10751
OLFR453	5	0.04106	0.13297	0.966285	2201	3	-1.9669	0.00090453	0.0022073	0.911564	39	2	-1.9669
JAKMIP2	2	0.99907	0.99903	0.999819	18966	0	0.94307	0.00093095	0.0017409	0.872937	40	2	0.94307
ZFP800	5	0.11594	0.28605	0.999125	4785	2	-1.0628	0.00095686	0.0023058	0.911564	41	2	-1.0628
TOR3A	3	0.73562	0.76887	0.999741	14775	1	1.5129	0.0010045	0.001997	0.911564	42	2	1.5129
NLRP12	3	0.9949	0.99503	0.999741	18860	0	0.84044	0.0010411	0.0020711	0.911564	43	2	0.84044
ACCN4	3	0.96248	0.96271	0.999741	18143	0	-0.74882	0.0010698	0.0021295	0.911564	44	1	-0.74882
FARP1	3	0.41773	0.57302	0.999741	10788	2	-1.8726	0.0011571	0.0022918	0.911564	45	1	-1.8726
SLC8A1	5	0.53498	0.74141	0.999741	12427	1	-1.3358	0.0011683	0.0027091	0.911564	46	2	-1.3358
ACAT1	4	0.095257	0.22889	0.992921	4120	3	-2.3067	0.0011934	0.0024305	0.911564	47	1	-2.3067
2310050C09RIK	5	0.061918	0.1786	0.974743	3033	4	-2.2731	0.0012007	0.0027688	0.911564	48	1	-2.2731
PRM2	3	0.83115	0.83547	0.999741	15976	1	-1.0368	0.0012008	0.0023705	0.911564	49	1	-1.0368
TTC9C	2	0.99877	0.99871	0.999741	18956	0	0.6502	0.0012309	0.0023444	0.911564	50	2	0.6502
MEPE	3	0.94276	0.94295	0.999741	17721	0	-1.2124	0.0012444	0.0024493	0.911564	51	1	-1.2124
NFIA	4	0.44019	0.62546	0.999741	11152	2	-1.812	0.0012516	0.0025463	0.911564	52	1	-1.812
OLFR1411	2	0.9805	0.98038	0.999741	18546	0	1.5019	0.0012955	0.0024754	0.911564	53	1	1.5019
GM14085	5	0.98764	0.98768	0.999741	18705	0	-0.74882	0.0013011	0.00296	0.911564	54	2	-0.74882
SH2D1B2	4	0.71212	0.82083	0.999741	14500	1	0.47832	0.0013444	0.0027122	0.911564	55	2	0.47832
1110032F04RIK	2	0.76852	0.76785	0.999741	15140	0	0.90619	0.0013828	0.0026496	0.911564	56	1	0.90619
OLFR490	3	0.9565	0.95679	0.999741	17994	0	0.84739	0.001462	0.0028572	0.911564	57	2	0.84739
TRIM61	4	0.082333	0.20809	0.985163	3716	2	-0.074	0.0014701	0.0029558	0.911564	58	2	-0.074
ZFP2	4	0.27684	0.48804	0.999741	8529	2	-0.83703	0.0014997	0.003008	0.911564	59	2	-0.83703
TMEM56	4	0.37822	0.58034	0.999741	10171	1	0.4554	0.0015639	0.0031305	0.911564	60	2	0.4554
ZFP13	4	0.069433	0.18689	0.979516	3290	2	-0.29528	0.0016084	0.0032255	0.911564	61	2	-0.29528
FAM122A	3	0.9958	0.99589	0.999741	18887	0	1.0406	0.0016808	0.003298	0.911564	62	2	1.0406
GJB6	5	0.71752	0.84176	0.999741	14578	2	-1.2124	0.0017097	0.0037101	0.911564	63	1	-1.2124
ERGIC1	4	0.36354	0.56971	0.999741	9965	2	-1.437	0.001717	0.0034227	0.911564	64	1	-1.437
BRIP1	5	0.033717	0.11625	0.954742	1895	2	-1.4021	0.0017189	0.0037247	0.911564	65	2	-1.4021
1700125H20RIK	5	0.78491	0.88358	0.999741	15359	2	-1.4723	0.0017525	0.0037873	0.911564	66	2	-1.4723
MYBL2	3	0.85575	0.85668	0.999741	16274	1	0.8886	0.0017544	0.0034362	0.911564	67	2	0.8886
MRGPRB8	5	0.12742	0.30726	0.999741	5110	3	-2.3949	0.0017788	0.0038368	0.911564	68	2	-2.3949
LRRC33	3	0.86473	0.86503	0.999741	16444	1	1.1596	0.0018067	0.0035395	0.911564	69	2	1.1596
SVAL1	3	0.077189	0.17646	0.974743	3555	2	-2.7649	0.0018117	0.0035494	0.911564	70	1	-2.7649
ITFG1	4	0.77306	0.84221	0.999741	15198	1	-0.14457	0.0018145	0.0035964	0.911564	71	2	-0.14457
SHC1	5	0.068617	0.19252	0.980619	3265	3	-2.3596	0.0018398	0.0039589	0.911564	72	2	-2.3596
CHST3	5	0.93303	0.94319	0.999741	17547	1	-0.62953	0.0018551	0.0039881	0.911564	73	1	-0.62953
TEF	5	0.94296	0.94889	0.999741	17728	1	-0.62953	0.001941	0.0041446	0.911564	74	2	-0.62953
FAM46D	5	0.2154	0.44143	0.999741	7252	3	-2.1824	0.0019806	0.0042098	0.911564	75	2	-2.1824
NDUFA7	2	0.97038	0.97028	0.999741	18305	0	1.2985	0.0020811	0.0034232	0.911564	76	1	1.2985
OLFR270	4	0.13142	0.28511	0.999125	5225	2	-0.57313	0.0021681	0.0042776	0.911564	77	2	-0.57313
RP1L1	4	0.93553	0.93543	0.999741	17603	1	0.28333	0.0022039	0.0043407	0.911564	78	2	0.28333
ALDH1A7	3	0.99354	0.99367	0.999741	18829	0	-0.6844	0.0022043	0.0042734	0.911564	79	1	-0.6844
GM14322	1	0.99776	0.99778	0.999741	18939	0	2.9616	0.002235	0.002202	0.911564	80	1	2.9616
2010106G01RIK	5	0.13611	0.32303	0.999741	5352	1	-1.2393	0.0022434	0.0046714	0.911564	81	2	-1.2393
PCDHB18	5	0.45199	0.67973	0.999741	11315	2	-1.2214	0.0022912	0.0047565	0.911564	82	1	-1.2214
TMEM231	4	0.58854	0.73585	0.999741	13028	2	-1.3224	0.0022986	0.0045071	0.911564	83	1	-1.3224
ZFP414	3	0.98904	0.98916	0.999741	18725	0	-0.42246	0.0023788	0.0046099	0.911564	84	1	-0.42246
KCNJ6	4	0.98651	0.98655	0.999741	18656	0	0.20789	0.0024072	0.0047152	0.911564	85	2	0.20789
F11	5	0.12348	0.29991	0.999741	5001	2	-1.1554	0.0024365	0.0050058	0.911564	86	1	-1.1554
ZFP423	3	0.41077	0.56603	0.999741	10670	1	-1.4012	0.002466	0.0047747	0.911564	87	1	-1.4012
PNPO	4	0.46808	0.64591	0.999741	11589	1	-0.61713	0.002473	0.004841	0.911564	88	1	-0.61713
B3GNT8	5	0.63048	0.79196	0.999741	13524	2	-0.93363	0.0025086	0.0051529	0.911564	89	2	-0.93363
DEPDC5	5	0.88634	0.9229	0.999741	16748	1	-0.74882	0.0025092	0.0051539	0.911564	90	1	-0.74882
SAMD11	3	0.39563	0.5507	0.999741	10426	1	-1.0148	0.0025096	0.0048603	0.911564	91	1	-1.0148
CD53	4	0.29936	0.51657	0.999741	8931	2	-1.4535	0.0025311	0.004938	0.911564	92	1	-1.4535
FBXO9	4	0.89354	0.90162	0.999741	16847	1	0.33019	0.0025523	0.0049787	0.911564	93	2	0.33019
OLFR303	5	0.0056176	0.023289	0.861607	424	4	-2.7114	0.0025818	0.0052875	0.911564	94	1	-2.7114
LSM14A	3	0.94523	0.94542	0.999741	17802	0	-1.1554	0.0025968	0.005036	0.911564	95	1	-1.1554
GM17495	3	0.70663	0.75182	0.999741	14453	1	0.65	0.0026008	0.0050402	0.911564	96	2	0.65
SPATA6	3	0.84385	0.84615	0.999741	16132	1	1.047	0.0026033	0.0050444	0.911564	97	2	1.047
BCL2L11	1	0.99737	0.9974	0.999741	18930	0	2.5274	0.0026282	0.0025995	0.911564	98	1	2.5274
SMAGP	2	0.42434	0.49103	0.999741	10911	1	0.40423	0.0026337	0.0039667	0.911564	99	1	0.40423
OLFR655	4	0.80682	0.85579	0.999741	15650	1	-0.1989	0.0026474	0.0051477	0.911564	100	2	-0.1989
TNKS2	3	0.044469	0.10796	0.953419	2344	1	0.97717	0.0026527	0.0051357	0.911564	101	2	0.97717
FANCI	5	0.15745	0.36106	0.999741	5922	3	-1.7319	0.0026545	0.0054168	0.911564	102	1	-1.7319
OLFR1093	3	0.78383	0.80002	0.999741	15352	1	0.95015	0.0026923	0.005204	0.911564	103	2	0.95015
CCDC78	5	0.025115	0.091133	0.930269	1509	3	-1.8055	0.0027271	0.0055451	0.911564	104	2	-1.8055
SETBP1	4	0.9664	0.96636	0.999741	18239	0	0.56715	0.0028106	0.0054617	0.911564	105	2	0.56715
HMGCR	4	0.77306	0.84221	0.999741	15199	1	-0.83318	0.0028217	0.0054852	0.911564	106	1	-0.83318
MUP3	3	0.9704	0.97056	0.999741	18323	0	0.62194	0.0028535	0.0055159	0.911564	107	2	0.62194
SYNPO	5	0.37754	0.60808	0.999741	10169	3	-1.7326	0.002945	0.0059411	0.911564	108	1	-1.7326
CYP4A12B	4	0.10991	0.25203	0.998025	4606	2	-0.94599	0.002948	0.0057246	0.911564	109	2	-0.94599
1200011I18RIK	4	0.28094	0.49333	0.999741	8604	1	-0.76693	0.0029961	0.0058174	0.911564	110	1	-0.76693
CPZ	4	0.96527	0.96523	0.999741	18204	0	-0.57938	0.0030542	0.0059218	0.911564	111	1	-0.57938
PARL	2	0.59193	0.61103	0.999741	13060	1	0.27529	0.003099	0.0044163	0.911564	112	1	0.27529
GJA8	4	0.34885	0.55909	0.999741	9740	2	-1.9696	0.0031123	0.0060219	0.911564	113	1	-1.9696
A630033H20RIK	4	0.86121	0.88198	0.999741	16395	1	0.040012	0.0031542	0.0061007	0.911564	114	2	0.040012
REEP1	4	0.097635	0.23267	0.993145	4209	1	0.018426	0.0031776	0.0061461	0.911564	115	2	0.018426
EDARADD	4	0.64345	0.77857	0.999741	13671	2	-0.30533	0.0031932	0.00618	0.911564	116	2	-0.30533
ZFP384	3	0.70487	0.75082	0.999741	14432	1	-1.4932	0.0032072	0.006169	0.911564	117	1	-1.4932
MARF1	5	0.015159	0.05784	0.89989	989	3	-2.3366	0.0033807	0.006771	0.911564	118	1	-2.3366
IHH	3	0.99728	0.99732	0.999741	18927	0	0.89307	0.0033992	0.0065253	0.911564	119	2	0.89307
TSC1	4	0.98955	0.98961	0.999741	18750	0	0.3716	0.0034478	0.0066677	0.911564	120	2	0.3716
DDIT4	3	0.9704	0.97056	0.999741	18325	0	0.81492	0.0034801	0.0066844	0.911564	121	2	0.81492
BHLHE40	5	0.48916	0.71399	0.999741	11909	1	-1.54	0.0035041	0.0069989	0.911564	122	2	-1.54
SNRNP27	3	0.45123	0.60634	0.999741	11290	2	-1.7887	0.0035122	0.0067485	0.911564	123	1	-1.7887
ZFP112	4	0.98144	0.98151	0.999741	18573	0	0.29558	0.0035129	0.0068017	0.911564	124	2	0.29558
CCNB1	4	0.80682	0.85579	0.999741	15652	1	-1.3152	0.003519	0.0068122	0.911564	125	1	-1.3152
OLFR948	4	0.96083	0.96076	0.999741	18104	0	0.37549	0.0035993	0.0069603	0.911564	126	2	0.37549
AI467606	4	0.27674	0.48794	0.999741	8524	3	-1.8791	0.0036061	0.006976	0.911564	127	1	-1.8791
WDR67	4	0.94219	0.94213	0.999741	17717	0	-0.38759	0.0036061	0.006976	0.911564	128	1	-0.38759
FKBP3	4	0.87449	0.88952	0.999741	16558	1	-0.71616	0.0037513	0.0072457	0.911564	129	1	-0.71616
2610019F03RIK	3	0.82898	0.83366	0.999741	15946	1	0.38308	0.0037525	0.0072107	0.911564	130	2	0.38308
FAM82A1	5	0.1818	0.40198	0.999741	6545	1	-0.41105	0.0038091	0.007567	0.911564	131	2	-0.41105
1700018B08RIK	4	0.37109	0.57514	0.999741	10080	2	-1.4263	0.0038094	0.0073484	0.911564	132	1	-1.4263
PRDM12	3	0.4505	0.60558	0.999741	11275	1	-0.42246	0.0038173	0.0073338	0.911564	133	1	-0.42246
SERHL	4	0.25676	0.46199	0.999741	8167	2	-0.56136	0.0038261	0.0073818	0.911564	134	2	-0.56136
P4HB	5	0.98024	0.98037	0.999741	18513	0	-0.62953	0.0038584	0.0076515	0.911564	135	2	-0.62953
MALL	4	0.2941	0.51	0.999741	8838	2	-0.53715	0.0039334	0.0075659	0.911564	136	2	-0.53715
BCL7A	3	0.75043	0.77807	0.999741	14926	1	0.60876	0.003951	0.0075748	0.911564	137	2	0.60876
P2RY12	3	0.97299	0.97313	0.999741	18386	0	0.64654	0.0039541	0.0075811	0.911564	138	2	0.64654
ASGR1	4	0.98816	0.98822	0.999741	18710	0	-0.17436	0.0039593	0.0076113	0.911564	139	2	-0.17436
UHRF1BP1L	4	0.85956	0.88108	0.999741	16315	1	0.14384	0.0039636	0.0076212	0.911564	140	2	0.14384
CCDC28A	4	0.62024	0.76041	0.999741	13408	2	-0.53586	0.003981	0.0076515	0.911564	141	2	-0.53586
WFDC6A	4	0.19305	0.37513	0.999741	6808	3	-2.1127	0.0040417	0.0077688	0.911564	142	1	-2.1127
C330019G07RIK	5	0.029743	0.10572	0.953419	1715	3	-2.1896	0.0040586	0.0080135	0.911564	143	2	-2.1896
1810009J06RIK	3	0.92837	0.9285	0.999741	17457	0	-1.0148	0.0040787	0.0078174	0.911564	144	1	-1.0148
GLIS2	4	0.77946	0.84468	0.999741	15289	1	0.052306	0.0041256	0.0079352	0.911564	145	2	0.052306
BPIFB5	3	0.52207	0.66375	0.999741	12285	1	0.69067	0.0041545	0.0079457	0.911564	146	2	0.69067
VMN1R5	4	0.72956	0.82659	0.999741	14711	1	0.066029	0.0041966	0.0080662	0.911564	147	2	0.066029
SLC25A44	2	0.51334	0.55227	0.999741	12202	1	0.27628	0.0042036	0.0054899	0.911564	148	1	0.27628
PRR11	3	0.22095	0.37024	0.999741	7363	2	-2.0778	0.0042529	0.0081428	0.911564	149	1	-2.0778
LRP12	4	0.93899	0.93897	0.999741	17668	0	0.26388	0.0042906	0.0082446	0.911564	150	2	0.26388
OLFR810	4	0.1966	0.38014	0.999741	6880	3	-2.1736	0.004332	0.0083155	0.911564	151	1	-2.1736
EPN3	4	0.6629	0.79386	0.999741	13920	1	-1.294	0.00439	0.0084245	0.911564	152	1	-1.294
FAM124B	4	0.71474	0.82168	0.999741	14531	1	0.062168	0.0043971	0.008437	0.911564	153	2	0.062168
WNT2B	4	0.17818	0.35399	0.999741	6441	1	-0.70819	0.0045642	0.0087474	0.911564	154	1	-0.70819
NLRP9B	5	0.92214	0.93768	0.999741	17352	1	-0.98819	0.0045801	0.0089639	0.911564	155	2	-0.98819
DCDC2B	4	0.97129	0.97129	0.999741	18358	0	0.13799	0.0045881	0.0087881	0.911564	156	2	0.13799
DDX19B	4	0.684	0.81047	0.999741	14189	2	-0.41675	0.0046114	0.0088293	0.911564	157	2	-0.41675
PHF21A	5	0.69673	0.8295	0.999741	14327	2	-0.74882	0.0046144	0.0090286	0.911564	158	1	-0.74882
PDIA4	5	0.71275	0.83896	0.999741	14511	2	-1.0628	0.0046219	0.0090473	0.911564	159	2	-1.0628
NAIP2	4	0.17352	0.34722	0.999741	6324	1	-1.0453	0.0046222	0.0088486	0.911564	160	1	-1.0453
VMN2R121	2	0.0091376	0.017368	0.826212	629	1	-0.8107	0.0046685	0.0059353	0.911564	161	1	-0.8107
CHST1	3	0.9704	0.97056	0.999741	18321	0	0.5225	0.0046884	0.0085742	0.911564	162	1	0.5225
FPR3	4	0.68159	0.80854	0.999741	14149	1	0.16531	0.004691	0.0089785	0.911564	163	2	0.16531
OLFR320	4	0.14473	0.30516	0.999741	5585	2	-1.435	0.0047673	0.0091365	0.911564	164	1	-1.435
IFT52	4	0.13552	0.29137	0.999602	5332	2	-1.8614	0.0047673	0.0091365	0.911564	165	1	-1.8614
CNOT1	5	0.78484	0.88354	0.999741	15357	1	-0.7363	0.0047788	0.0093348	0.911564	166	2	-0.7363
EFCAB4B	3	0.047242	0.11401	0.953419	2457	2	-2.7277	0.004819	0.0086994	0.911564	167	1	-2.7277
HDGFRP3	4	0.05417	0.15492	0.974743	2735	3	-2.6919	0.0048543	0.0093029	0.911564	168	1	-2.6919
PPP1R3A	5	0.41202	0.64174	0.999741	10690	2	-1.2393	0.0049045	0.0095857	0.911564	169	1	-1.2393
BPIFA5	5	0.98151	0.98163	0.999741	18574	0	-0.78746	0.0049754	0.009727	0.911564	170	2	-0.78746
CHPT1	5	0.36773	0.59843	0.999741	10031	2	-1.4335	0.004977	0.0097312	0.911564	171	1	-1.4335
CSN1S1	4	0.19308	0.37517	0.999741	6812	2	-0.68016	0.0049771	0.0095288	0.911564	172	2	-0.68016
NCAM2	5	0.56246	0.75559	0.999741	12743	2	-0.42246	0.0050003	0.0097677	0.911564	173	2	-0.42246
TRPV5	4	0.89994	0.90604	0.999741	17019	1	0.2588	0.0050693	0.0097098	0.911564	174	2	0.2588
PARP16	2	0.84702	0.84677	0.999741	16174	0	0.22341	0.0051042	0.0063803	0.911564	175	1	0.22341
MAPK1	5	0.75036	0.86166	0.999741	14919	2	-1.4494	0.005122	0.010001	0.911564	176	1	-1.4494
SCN2B	4	0.89354	0.90162	0.999741	16848	1	-0.035123	0.0051871	0.0099284	0.911564	177	2	-0.035123
ASTL	4	0.9766	0.97664	0.999741	18449	0	-0.71508	0.0052025	0.0099555	0.911564	178	1	-0.71508
GNAL	5	0.12605	0.30475	0.999741	5071	3	-2.2989	0.0052264	0.010208	0.911564	179	2	-2.2989
OLFR1023	4	0.12485	0.27509	0.999125	5041	1	0.11375	0.0052514	0.010051	0.911564	180	2	0.11375
SLC15A2	5	0.019825	0.073865	0.919582	1242	2	-1.2745	0.0053413	0.010423	0.911564	181	2	-1.2745
ACOX3	4	0.9677	0.96768	0.999741	18261	0	0.43643	0.0054365	0.010409	0.911564	182	2	0.43643
OBOX3	3	0.04203	0.10254	0.948021	2245	2	-2.738	0.005472	0.009316	0.911564	183	1	-2.738
PDK2	4	0.50057	0.66969	0.999741	12071	1	0.085742	0.0055277	0.01058	0.911564	184	2	0.085742
SMARCD2	5	0.53948	0.74375	0.999741	12484	1	-0.4468	0.005557	0.010814	0.911564	185	2	-0.4468
OLFR193	1	0.99442	0.99449	0.999741	18848	0	1.8079	0.0055839	0.0055285	0.911564	186	1	1.8079
RRN3	3	0.40285	0.55804	0.999741	10539	2	-1.8973	0.0056026	0.0094391	0.911564	187	1	-1.8973
1810041L15RIK	5	0.93437	0.94391	0.999741	17578	1	-0.40674	0.0056295	0.010953	0.911564	188	1	-0.40674
MBNL3	4	0.6629	0.79386	0.999741	13923	1	-0.2218	0.0056401	0.010808	0.911564	189	2	-0.2218
ARNTL2	5	0.81785	0.90297	0.999741	15818	1	-0.4468	0.0057327	0.011135	0.911564	190	2	-0.4468
PA2G4	3	0.39895	0.55412	0.999741	10477	1	-1.0044	0.0057331	0.0095669	0.911564	191	1	-1.0044
ALDH18A1	2	0.89118	0.89076	0.999741	16816	0	0.82744	0.0058012	0.0070605	0.911564	192	1	0.82744
PRKCI	4	0.12553	0.27616	0.999125	5058	2	-0.78789	0.0058211	0.011154	0.911564	193	2	-0.78789
TNFRSF10B	4	0.060489	0.17037	0.974743	2982	1	-0.55333	0.0058405	0.011185	0.911564	194	1	-0.55333
ATXN1L	4	0.99866	0.99868	0.999741	18955	0	-0.4146	0.0058985	0.011305	0.911564	195	1	-0.4146
CYTIP	5	0.098924	0.25349	0.999125	4254	2	-0.40674	0.0059266	0.011506	0.911564	196	2	-0.40674
KRTCAP2	3	0.226	0.37556	0.999741	7464	1	-0.62953	0.0059507	0.0097849	0.911564	197	1	-0.62953
PLIN2	4	0.98955	0.98961	0.999741	18752	0	-0.75483	0.0060144	0.011521	0.911564	198	1	-0.75483
ZFP780B	3	0.30161	0.4547	0.999741	8981	2	-2.0967	0.0060377	0.0098632	0.911564	199	1	-2.0967
APOBR	5	0.99462	0.9946	0.999741	18854	0	0.32092	0.0060758	0.011769	0.911564	200	2	0.32092
SLCO4C1	4	0.73553	0.8286	0.999741	14773	1	0.078711	0.0061432	0.011769	0.911564	201	2	0.078711
OLFR1474	3	0.39999	0.55514	0.999741	10488	2	-1.8993	0.0061682	0.01	0.911564	202	1	-1.8993
WFDC15B	5	0.07609	0.20806	0.985163	3524	1	-1.4346	0.0062091	0.012017	0.911564	203	1	-1.4346
KLHL15	4	0.17572	0.3505	0.999741	6378	1	0.18053	0.006229	0.011915	0.911564	204	2	0.18053
DCBLD1	5	0.35404	0.58493	0.999741	9802	2	-0.83054	0.0062816	0.012151	0.911564	205	1	-0.83054
OLFR1328	4	0.021103	0.067065	0.918331	1312	3	-2.7605	0.0063623	0.012159	0.911564	206	1	-2.7605
SATL1	5	0.28375	0.5138	0.999741	8650	2	-0.88037	0.0063723	0.012317	0.911564	207	2	-0.88037
DNAHC8	5	0.96226	0.96295	0.999741	18135	1	0.086027	0.0064633	0.012478	0.911564	208	2	0.086027
ARHGAP22	3	0.28841	0.44083	0.999741	8742	2	-1.1412	0.0064727	0.010273	0.911564	209	1	-1.1412
THAP7	4	0.31779	0.53681	0.999741	9260	1	-1.2599	0.0064782	0.012384	0.911564	210	1	-1.2599
ATP6V0A4	5	0.058741	0.17178	0.974743	2915	2	-1.0148	0.0065125	0.012581	0.911564	211	2	-1.0148
BEAN1	3	0.46318	0.61836	0.999741	11513	1	-1.4335	0.0065162	0.01031	0.911564	212	1	-1.4335
MILL2	4	0.52996	0.69148	0.999741	12365	2	-0.69722	0.0065725	0.012561	0.911564	213	2	-0.69722
ARSK	5	0.14564	0.34025	0.999741	5620	4	-1.8963	0.0066437	0.012816	0.911564	214	1	-1.8963
PON2	4	0.10008	0.23654	0.994637	4293	3	-2.2716	0.006652	0.012708	0.911564	215	1	-2.2716
VMN1R167	4	0.79031	0.84892	0.999741	15424	1	-0.083992	0.0066612	0.012727	0.911564	216	2	-0.083992
PDGFA	4	0.90242	0.90776	0.999741	17059	1	-0.41207	0.0066779	0.012756	0.911564	217	2	-0.41207
TAS2R125	4	0.19889	0.38332	0.999741	6924	2	-1.0969	0.0066834	0.012769	0.911564	218	2	-1.0969
KLHDC3	4	0.17117	0.34386	0.999741	6266	2	-1.4923	0.00671	0.012817	0.911564	219	1	-1.4923
COL4A5	5	0.65333	0.8047	0.999741	13793	2	-1.0628	0.0067161	0.01294	0.911564	220	1	-1.0628
1700024G13RIK	1	0.99324	0.99325	0.999741	18823	0	1.9497	0.0067633	0.0067047	0.911564	221	1	1.9497
SEMA6C	4	0.23225	0.42933	0.999741	7599	2	-2.0021	0.0067679	0.012924	0.911564	222	1	-2.0021
PTPLAD1	2	0.75006	0.74948	0.999741	14912	0	0.44409	0.0067882	0.0080041	0.911564	223	1	0.44409
PDZD3	4	0.88116	0.8935	0.999741	16663	1	-0.27672	0.0068064	0.012979	0.911564	224	2	-0.27672
LPXN	4	0.36311	0.5694	0.999741	9961	1	-0.12436	0.0068177	0.012999	0.911564	225	2	-0.12436
VMN2R12	4	0.33145	0.5466	0.999741	9465	2	-0.82144	0.0068289	0.013017	0.911564	226	2	-0.82144
ARRDC1	5	0.98818	0.98821	0.999741	18715	0	-0.76827	0.0068609	0.013203	0.911564	227	1	-0.76827
NRN1	5	0.015375	0.058592	0.900654	1003	3	-2.2142	0.0069333	0.013326	0.911564	228	1	-2.2142
SPPL3	5	0.11092	0.27654	0.999125	4627	3	-1.0784	0.0069926	0.013428	0.911564	229	2	-1.0784
UBTFL1	4	0.60661	0.7497	0.999741	13240	1	0.52384	0.0069929	0.013308	0.911564	230	2	0.52384
CAR7	5	0.36773	0.59843	0.999741	10032	2	-1.6154	0.0070057	0.01345	0.911564	231	1	-1.6154
RPL22	1	0.99295	0.99294	0.999741	18818	0	2.022	0.0070546	0.0070052	0.911564	232	1	2.022
EGR1	4	0.66519	0.79565	0.999741	13953	2	-1.2684	0.0070576	0.01342	0.911564	233	1	-1.2684
TBC1D7	4	0.83518	0.86857	0.999741	16015	1	0.039553	0.0071358	0.013567	0.911564	234	2	0.039553
WNT16	2	0.70504	0.70656	0.999741	14436	1	0.42081	0.0071364	0.0083228	0.911564	235	1	0.42081
AFF2	5	0.10564	0.26646	0.999125	4467	4	-2.0118	0.0072229	0.013829	0.911564	236	1	-2.0118
9130011J15RIK	1	0.99274	0.99273	0.999741	18817	0	2.1084	0.0072584	0.0072034	0.911564	237	1	2.1084
BAAT	3	0.99354	0.99367	0.999741	18828	0	-0.4468	0.0073858	0.011106	0.911564	238	1	-0.4468
SPINLW1	3	0.82209	0.8282	0.999741	15853	1	-0.78746	0.0074292	0.011148	0.911564	239	1	-0.78746
ZC3H12A	5	0.48617	0.71128	0.999741	11855	2	-0.78746	0.00744	0.014207	0.911564	240	1	-0.78746
OLFR577	5	0.055601	0.16511	0.974743	2803	3	-2.6549	0.0074738	0.014278	0.911564	241	2	-2.6549
H2-T23	4	0.9664	0.96636	0.999741	18234	0	-1.3588	0.007521	0.014282	0.911564	242	1	-1.3588
DOC2B	3	0.72207	0.76077	0.999741	14628	1	-0.50852	0.0075596	0.011268	0.911564	243	1	-0.50852
KLKB1	4	0.836	0.86894	0.999741	16027	1	-1.0932	0.0075789	0.014385	0.911564	244	1	-1.0932
AVL9	5	0.41797	0.64744	0.999741	10798	3	-1.8131	0.0075847	0.014487	0.911564	245	1	-1.8131
FAM70B	5	0.40157	0.63159	0.999741	10520	2	-1.6047	0.0076571	0.014615	0.911564	246	1	-1.6047
RPS6KA1	3	0.71423	0.75616	0.999741	14524	1	-0.42246	0.00769	0.011377	0.911564	247	1	-0.42246
BCAP31	5	0.63333	0.79356	0.999741	13557	2	-1.4571	0.0077086	0.014708	0.911564	248	2	-1.4571
BHLHA15	2	0.98918	0.98901	0.999741	18741	0	1.0451	0.0077747	0.0089482	0.911564	249	1	1.0451
OLFR469	4	0.033979	0.10277	0.948021	1904	1	-0.41607	0.0078685	0.01489	0.911564	250	1	-0.41607
9130404H23RIK	5	0.79405	0.88947	0.999741	15464	1	-0.42246	0.0079777	0.015193	0.911564	251	2	-0.42246
HOXB7	4	0.9847	0.98473	0.999741	18638	0	-0.58564	0.0079843	0.015105	0.911564	252	1	-0.58564
4930432M17RIK	3	0.0071077	0.019323	0.833562	498	2	-3.4579	0.0079942	0.011654	0.911564	253	1	-3.4579
FUT7	3	0.85289	0.85408	0.999741	16249	1	-1.0628	0.0080376	0.011702	0.911564	254	1	-1.0628
LAMC2	3	0.23832	0.38852	0.999741	7739	2	-2.2497	0.008081	0.011744	0.911564	255	1	-2.2497
OLFR1269	4	0.27173	0.4815	0.999741	8441	2	-1.0411	0.0081	0.015317	0.911564	256	1	-1.0411
TNNC2	4	0.34711	0.55784	0.999741	9716	2	-0.83417	0.008107	0.015329	0.911564	257	2	-0.83417
2900006K08RIK	4	0.088238	0.21759	0.985163	3913	2	-1.4314	0.0081579	0.015427	0.911564	258	1	-1.4314
BC030307	5	0.072908	0.20145	0.982887	3398	2	-1.6047	0.0081635	0.015531	0.911564	259	1	-1.6047
TMEM14A	3	0.093777	0.20896	0.985163	4071	2	-2.6894	0.0081679	0.01182	0.911564	260	1	-2.6894
NEIL2	4	0.71324	0.8212	0.999741	14514	1	0.21322	0.008211	0.015522	0.911564	261	2	0.21322
NOD1	5	0.80957	0.89972	0.999741	15698	2	-1.2393	0.0082358	0.015676	0.911564	262	1	-1.2393
FRRS1	4	0.11503	0.25997	0.999125	4762	2	-1.7293	0.0082737	0.015644	0.911564	263	1	-1.7293
TSPAN17	4	0.86184	0.88236	0.999741	16398	1	-0.10167	0.0082971	0.015689	0.911564	264	2	-0.10167
BRPF3	3	0.12434	0.26572	0.999125	5030	2	-1.9222	0.0082983	0.011941	0.911564	265	1	-1.9222
FAM102A	5	0.092846	0.24161	0.995017	4051	1	-0.78746	0.0083618	0.015924	0.911564	266	2	-0.78746
D630039A03RIK	4	0.56372	0.71706	0.999741	12766	1	-1.4459	0.0084473	0.015856	0.911564	267	1	-1.4459
PPIC	4	0.40913	0.60279	0.999741	10648	1	-0.45983	0.0085052	0.015916	0.911564	268	1	-0.45983
PRCP	5	0.3917	0.62195	0.999741	10368	2	-1.4577	0.008557	0.016248	0.911564	269	2	-1.4577
ACOT5	5	0.62793	0.79054	0.999741	13492	2	-1.4932	0.0085612	0.016254	0.911564	270	1	-1.4932
B9D1	5	0.35988	0.59071	0.999741	9908	3	-1.923	0.0086333	0.016404	0.911564	271	2	-1.923
TBPL2	5	0.82357	0.90436	0.999741	15872	1	-0.42246	0.0086697	0.016458	0.911564	272	1	-0.42246
GEN1	5	0.99717	0.99714	0.999741	18912	0	-0.49233	0.0086816	0.016477	0.911564	273	2	-0.49233
OLFR447	5	0.62896	0.7911	0.999741	13507	1	-0.4468	0.008742	0.016584	0.911564	274	1	-0.4468
BAX	3	0.99145	0.99157	0.999741	18796	0	0.16443	0.008776	0.012357	0.911564	275	1	0.16443
2810408A11RIK	3	0.96116	0.96143	0.999741	18108	0	-0.74882	0.0088194	0.012394	0.911564	276	1	-0.74882
EIF3J	1	0.99113	0.99112	0.999741	18782	0	1.6375	0.0088746	0.0088215	0.911564	277	1	1.6375
STMN3	3	0.51266	0.6599	0.999741	12194	1	-0.74882	0.0089063	0.012483	0.911564	278	1	-0.74882
NF1	5	0.00074157	0.003347	0.706993	70	3	-3.5244	0.0089588	0.01696	0.911564	279	1	-3.5244
CCDC69	5	0.55708	0.75284	0.999741	12678	2	-0.7363	0.008966	0.016974	0.911564	280	2	-0.7363
POU4F3	3	0.67278	0.73322	0.999741	14059	1	-1.2835	0.0089931	0.012566	0.911564	281	1	-1.2835
4930529M08RIK	5	0.69086	0.82616	0.999741	14272	2	-1.6473	0.0090152	0.017052	0.911564	282	2	-1.6473
TRMT2B	3	0.03328	0.082786	0.921568	1874	2	-2.0007	0.00908	0.012647	0.911564	283	1	-2.0007
CCNJ	4	0.97437	0.97436	0.999741	18412	0	-1.1201	0.0091416	0.016518	0.911564	284	1	-1.1201
UBE2G1	5	0.26277	0.49182	0.999741	8293	3	-1.6803	0.0091756	0.017334	0.911564	285	1	-1.6803
GM17384	4	0.71911	0.82314	0.999741	14588	1	0.05596	0.0091994	0.01657	0.911564	286	1	0.05596
HIF1AN	5	0.98728	0.98731	0.999741	18693	0	-1.2034	0.0092479	0.017474	0.911564	287	1	-1.2034
PKD1L3	3	0.69508	0.7453	0.999741	14310	1	-1.294	0.0093404	0.012893	0.911564	288	1	-1.294
CECR2	4	0.3847	0.58503	0.999741	10270	2	-0.94797	0.009373	0.016724	0.911564	289	1	-0.94797
XIAP	4	0.4751	0.65113	0.999741	11698	2	-1.5057	0.0094308	0.016768	0.911564	290	1	-1.5057
GM13109	2	0.13959	0.23036	0.992921	5451	1	-0.39214	0.0094564	0.010577	0.911564	291	1	-0.39214
CSNK2A1	3	0.93948	0.93968	0.999741	17676	0	-0.31534	0.0095141	0.013047	0.911564	292	1	-0.31534
OLFR1436	4	0.44387	0.62813	0.999741	11196	2	-1.3075	0.0095464	0.01687	0.911564	293	1	-1.3075
SLC38A5	5	0.048323	0.14915	0.9746	2500	4	-2.2497	0.0096092	0.018151	0.911564	294	1	-2.2497
ZFP36L2	2	0.90432	0.90404	0.999741	17080	0	0.71595	0.0096303	0.010763	0.911564	295	1	0.71595
SLC16A4	5	0.38615	0.61652	0.999741	10291	2	-1.0103	0.0096576	0.018235	0.911564	296	2	-1.0103
GHRHR	4	0.44911	0.63201	0.999741	11261	2	-1.4339	0.0097199	0.017034	0.911564	297	1	-1.4339
HAVCR2	5	0.19575	0.42033	0.999741	6865	2	-1.0628	0.0097212	0.018351	0.911564	298	2	-1.0628
NMNAT1	4	0.39893	0.5954	0.999741	10475	2	-1.3713	0.0097777	0.017089	0.911564	299	1	-1.3713
SLC25A27	5	0.97951	0.97962	0.999741	18506	0	-0.93363	0.0098363	0.018558	0.911564	300	2	-0.93363
GM5113	3	0.18051	0.32724	0.999741	6513	1	-1.0628	0.0099047	0.013407	0.911564	301	1	-1.0628
SLC25A24	5	0.30258	0.53315	0.999741	8993	3	-2.0287	0.0099735	0.018803	0.911564	302	2	-2.0287
XAF1	5	0.038999	0.12832	0.958828	2130	3	-2.7492	0.010034	0.01891	0.911564	303	2	-2.7492
PCDHB21	5	0.03735	0.12455	0.956732	2045	3	-2.7651	0.010068	0.018966	0.911564	304	2	-2.7651
ATXN3	5	0.23934	0.46717	0.999741	7773	3	-2.1395	0.010086	0.018999	0.911564	305	2	-2.1395
DEFB41	1	0.98989	0.98989	0.999741	18762	0	2.021	0.010112	0.01003	0.911564	306	1	2.021
OLFR135	4	0.87563	0.8902	0.999741	16576	1	-0.7444	0.010125	0.017371	0.911564	307	1	-0.7444
SOX14	3	0.72207	0.76077	0.999741	14630	1	-1.4145	0.010252	0.013741	0.911564	308	1	-1.4145
CCDC8	5	0.05375	0.161	0.974743	2721	3	-2.6618	0.010259	0.019324	0.911564	309	2	-2.6618
PCDHGA3	5	0.94136	0.94795	0.999741	17706	1	-0.74882	0.010382	0.01954	0.911564	310	2	-0.74882
CELSR2	2	0.9805	0.98038	0.999741	18533	0	0.9982	0.010384	0.011459	0.911564	311	1	0.9982
NOB1	4	0.81177	0.85795	0.999741	15724	1	-0.59781	0.010414	0.017635	0.911564	312	1	-0.59781
OLFR351	4	0.40409	0.59911	0.999741	10563	2	-1.5854	0.010529	0.017748	0.911564	313	1	-1.5854
ZDHHC21	4	0.8504	0.87614	0.999741	16217	1	-0.43463	0.010587	0.017797	0.911564	314	1	-0.43463
RNF122	5	0.56323	0.756	0.999741	12750	2	-1.6728	0.010646	0.020018	0.911564	315	2	-1.6728
CD96	5	0.72448	0.84588	0.999741	14649	1	0.021985	0.010673	0.020065	0.911564	316	2	0.021985
NINJ1	5	0.31993	0.55081	0.999741	9286	3	-1.8582	0.010692	0.020102	0.911564	317	1	-1.8582
ATOH7	1	0.98931	0.98934	0.999741	18748	0	1.4178	0.010695	0.010615	0.911564	318	1	1.4178
CML5	3	0.72973	0.76533	0.999741	14717	1	-0.74882	0.010729	0.014201	0.911564	319	1	-0.74882
METTL6	5	0.18106	0.40076	0.999741	6531	2	-1.2304	0.010744	0.020202	0.911564	320	2	-1.2304
MPP6	4	0.62526	0.76437	0.999741	13462	2	-1.161	0.010818	0.017993	0.911564	321	1	-1.161
AGPAT5	2	0.14738	0.24167	0.995017	5670	1	-0.47223	0.010876	0.011956	0.911564	322	1	-0.47223
NOXA1	5	0.010188	0.040261	0.864507	697	4	-2.5634	0.010909	0.020499	0.911564	323	1	-2.5634
ATL2	5	0.15843	0.36274	0.999741	5945	4	-1.8433	0.010981	0.020648	0.911564	324	1	-1.8433
OLFR801	3	0.45279	0.60789	0.999741	11325	1	-1.2805	0.011076	0.014523	0.911564	325	1	-1.2805
OLFR198	3	0.075983	0.17406	0.974743	3520	2	-2.0967	0.011163	0.014598	0.911564	326	1	-2.0967
EGFL8	4	0.17283	0.34625	0.999741	6311	3	-2.1034	0.011165	0.018312	0.911564	327	1	-2.1034
BC053393	5	0.28036	0.51021	0.999741	8593	2	-1.6261	0.011197	0.021045	0.911564	328	1	-1.6261
CDH3	3	0.99145	0.99157	0.999741	18800	0	-0.62953	0.011206	0.01463	0.911564	329	1	-0.62953
CBLN2	4	0.46061	0.64046	0.999741	11479	2	-1.4429	0.011222	0.018361	0.911564	330	1	-1.4429
CCDC25	5	0.16819	0.37931	0.999741	6187	3	-1.7389	0.011248	0.021123	0.911564	331	2	-1.7389
VAT1L	5	0.17988	0.39881	0.999741	6491	4	-1.8055	0.01127	0.02116	0.911564	332	1	-1.8055
CLEC12A	4	0.0062463	0.021609	0.849179	457	2	-1.3892	0.01128	0.018409	0.911564	333	1	-1.3892
ZBTB8A	5	0.96723	0.96742	0.999741	18245	1	-1.4696	0.011342	0.021291	0.911564	334	1	-1.4696
TMEM102	4	0.1437	0.3036	0.999741	5556	3	-2.1471	0.011396	0.018514	0.911564	335	1	-2.1471
FAM63B	3	0.89721	0.89733	0.999741	16975	0	-0.4468	0.011401	0.014803	0.911564	336	1	-0.4468
2010109K11RIK	3	0.8918	0.89187	0.999741	16823	0	-1.297	0.011401	0.014803	0.911564	337	1	-1.297
GBP11	5	0.3814	0.61185	0.999741	10224	3	-1.8963	0.011422	0.021436	0.911564	338	2	-1.8963
AOC3	4	0.28649	0.50047	0.999741	8706	2	-1.6688	0.011453	0.018564	0.911564	339	1	-1.6688
EFCAB3	5	0.83014	0.90601	0.999741	15951	1	-0.74882	0.011458	0.021504	0.911564	340	2	-0.74882
HGSNAT	3	0.0037301	0.010318	0.74461	301	2	-2.0383	0.011488	0.014884	0.911564	341	1	-2.0383
MAP2K7	4	0.015374	0.050153	0.887858	1002	3	-2.4549	0.011511	0.018604	0.911564	342	1	-2.4549
2210408I21RIK	5	0.42289	0.65212	0.999741	10882	3	-1.6492	0.011596	0.021741	0.911564	343	2	-1.6492
GEM	5	0.8155	0.90243	0.999741	15783	1	0.43075	0.011716	0.021966	0.911564	344	2	0.43075
PABPC1L	3	0.81765	0.82466	0.999741	15815	1	-0.78746	0.011726	0.015091	0.911564	345	1	-0.78746
MAP3K9	5	0.98693	0.98697	0.999741	18687	0	-0.4468	0.011744	0.022009	0.911564	346	2	-0.4468
CHRNA6	5	0.32397	0.55487	0.999741	9342	3	-1.9309	0.011772	0.022063	0.911564	347	2	-1.9309
2001-03-01	5	0.55708	0.75284	0.999741	12677	2	-0.62953	0.0118	0.022119	0.911564	348	2	-0.62953
NPHS2	3	0.93884	0.93907	0.999741	17660	0	-1.2034	0.011899	0.015254	0.911564	349	1	-1.2034
GM813	4	0.29936	0.51657	0.999741	8932	1	0.27494	0.011915	0.01897	0.911564	350	1	0.27494
MEX3D	3	0.96527	0.96545	0.999741	18200	0	-0.4468	0.011986	0.015338	0.911564	351	1	-0.4468
KCNAB1	5	0.18225	0.40269	0.999741	6557	2	-1.6261	0.011991	0.022469	0.911564	352	1	-1.6261
LRRC8B	2	0.71936	0.71984	0.999741	14599	1	0.21732	0.012034	0.013089	0.911564	353	1	0.21732
ASB16	5	0.41573	0.64523	0.999741	10750	2	-1.2034	0.012063	0.022611	0.911564	354	1	-1.2034
SMARCE1	4	0.21918	0.41157	0.999741	7329	3	-1.9663	0.012146	0.019177	0.911564	355	1	-1.9663
SRGAP3	3	0.36239	0.51711	0.999741	9954	2	-1.9688	0.012159	0.015495	0.911564	356	1	-1.9688
A430110N23RIK	5	0.89498	0.92609	0.999741	16863	1	-1.0368	0.01226	0.022972	0.911564	357	2	-1.0368
RASA3	4	0.25294	0.45692	0.999741	8090	2	-1.9696	0.012319	0.019329	0.911564	358	1	-1.9696
BLOC1S4	3	0.96116	0.96143	0.999741	18113	0	-0.4468	0.012333	0.015664	0.911564	359	1	-0.4468
RXFP2	3	0.85708	0.85786	0.999741	16294	1	-1.2271	0.012376	0.015704	0.911564	360	1	-1.2271
CLEC16A	4	0.24659	0.44846	0.999741	7926	1	-1.0153	0.012377	0.019385	0.911564	361	1	-1.0153
FBXO8	5	0.11345	0.28137	0.999125	4712	2	-1.6261	0.012421	0.023269	0.911564	362	2	-1.6261
LUC7L	5	0.48617	0.71128	0.999741	11854	2	-1.2034	0.012423	0.023273	0.911564	363	1	-1.2034
OLFR1404	5	0.18212	0.4025	0.999741	6554	3	-2.2663	0.012431	0.023284	0.911564	364	2	-2.2663
ELMO2	5	0.99353	0.99353	0.999741	18826	0	-0.42246	0.012495	0.023381	0.911564	365	1	-0.42246
SH2D1B1	3	0.8918	0.89187	0.999741	16830	0	-1.4577	0.012593	0.01589	0.911564	366	1	-1.4577
CDK6	4	0.27663	0.48776	0.999741	8517	1	-1.0106	0.012608	0.019587	0.911564	367	1	-1.0106
KCNK12	5	0.96968	0.96975	0.999741	18294	0	-0.99107	0.012612	0.023588	0.911564	368	2	-0.99107
PTRH2	1	0.98731	0.98734	0.999741	18695	0	1.5185	0.012689	0.0126	0.911564	369	1	1.5185
ATG12	4	0.92932	0.92952	0.999741	17480	1	-1.5175	0.012752	0.019723	0.911564	370	1	-1.5175
HRG	4	0.65142	0.78478	0.999741	13770	1	-1.1217	0.012752	0.019723	0.911564	371	1	-1.1217
DCLRE1C	3	0.35549	0.51004	0.999741	9826	2	-1.7136	0.012766	0.01606	0.911564	372	1	-1.7136
TMEM232	4	0.61476	0.75608	0.999741	13342	1	-0.9878	0.012838	0.019797	0.911564	373	1	-0.9878
GSDMC	5	0.33284	0.56388	0.999741	9486	3	-1.9669	0.012856	0.02403	0.911564	374	1	-1.9669
SPG21	5	0.0589	0.17212	0.974743	2926	3	-2.0262	0.012928	0.024159	0.911564	375	1	-2.0262
ABL1	4	0.26534	0.47317	0.999741	8347	2	-1.7659	0.013011	0.019952	0.911564	376	1	-1.7659
ZFP503	3	0.35689	0.51153	0.999741	9847	1	-1.2124	0.013112	0.016367	0.911564	377	1	-1.2124
HDAC7	4	0.99687	0.99688	0.999741	18901	0	-0.60754	0.013127	0.020045	0.911564	378	1	-0.60754
EHHADH	3	0.99354	0.99367	0.999741	18833	0	-0.42246	0.013199	0.016441	0.911564	379	1	-0.42246
CCNL1	4	0.96956	0.96952	0.999741	18283	0	-0.43463	0.013242	0.020159	0.911564	380	1	-0.43463
DLX3	3	0.77451	0.79372	0.999741	15221	1	-0.40674	0.013242	0.016482	0.911564	381	1	-0.40674
OGG1	5	0.50733	0.72755	0.999741	12129	2	-0.62953	0.013272	0.024783	0.911564	382	2	-0.62953
TRIM11	4	0.57128	0.72272	0.999741	12836	1	-0.85823	0.0133	0.020208	0.911564	383	1	-0.85823
MAST1	3	0.082037	0.18618	0.979516	3708	2	-2.734	0.013329	0.016565	0.911564	384	1	-2.734
USP9Y	4	0.14338	0.30312	0.999741	5549	2	-2.2025	0.013357	0.020257	0.911564	385	1	-2.2025
KRTAP16-1	1	0.98661	0.98664	0.999741	18659	0	1.7374	0.013388	0.013272	0.911564	386	1	1.7374
HDAC3	4	0.98955	0.98961	0.999741	18757	0	-0.6766	0.013415	0.02031	0.911564	387	1	-0.6766
4933406J08RIK	4	0.53741	0.69712	0.999741	12460	1	-0.7444	0.013473	0.02036	0.911564	388	1	-0.7444
ZFP516	3	0.14523	0.28906	0.999125	5599	1	-1.0148	0.013632	0.016837	0.911564	389	1	-1.0148
HOXB5	2	0.47001	0.522	0.999741	11609	1	-0.30286	0.013683	0.014676	0.911564	390	1	-0.30286
UBE2Q2	3	0.38103	0.53599	0.999741	10207	2	-1.9309	0.013718	0.016923	0.911564	391	1	-1.9309
KBTBD8	5	0.028523	0.10198	0.948021	1662	4	-2.0383	0.01372	0.025395	0.911564	392	1	-2.0383
DNAJB11	3	0.073183	0.16836	0.974743	3412	2	-2.1427	0.013762	0.01696	0.911564	393	1	-2.1427
MIXL1	2	0.97038	0.97028	0.999741	18312	0	0.79757	0.013799	0.01478	0.911564	394	1	0.79757
PRPF31	4	0.64612	0.78067	0.999741	13697	1	-0.80356	0.013847	0.020713	0.911564	395	1	-0.80356
NUDCD1	2	0.90432	0.90404	0.999741	17091	0	0.23279	0.013857	0.014832	0.911564	396	1	0.23279
FAM198A	5	0.056688	0.16746	0.974743	2828	3	-1.7961	0.013864	0.025521	0.911564	397	1	-1.7961
TMPRSS11G	4	0.885	0.89596	0.999741	16718	1	-0.79736	0.013934	0.0208	0.911564	398	1	-0.79736
OLFR1462	4	0.10435	0.24326	0.995449	4426	3	-2.313	0.014049	0.020896	0.911564	399	1	-2.313
TRIM38	5	0.46418	0.69102	0.999741	11535	2	-1.1942	0.014152	0.025765	0.911564	400	1	-1.1942
IFNA2	2	0.25246	0.38524	0.999741	8072	1	-0.70533	0.01432	0.015268	0.911564	401	1	-0.70533
HPD	3	0.44596	0.60111	0.999741	11224	2	-1.7961	0.014324	0.017487	0.911564	402	1	-1.7961
DTNA	4	0.54363	0.70185	0.999741	12536	1	-0.25036	0.014452	0.021276	0.911564	403	1	-0.25036
SCLT1	5	0.45724	0.68463	0.999741	11405	3	-1.7642	0.014512	0.026106	0.911564	404	1	-1.7642
TRPV4	4	0.80108	0.85338	0.999741	15575	1	-0.31166	0.014625	0.021442	0.911564	405	1	-0.31166
GIT2	5	0.83838	0.90815	0.999741	16064	1	-1.0628	0.014728	0.026298	0.911564	406	1	-1.0628
GPR179	4	0.80954	0.85697	0.999741	15691	1	-1.0136	0.014798	0.021602	0.911564	407	1	-1.0136
OLFR175-PS1	3	0.68428	0.73936	0.999741	14195	1	-0.87624	0.01493	0.018065	0.911564	408	1	-0.87624
UCHL5	4	0.9766	0.97664	0.999741	18444	0	-1.2351	0.014971	0.021787	0.911564	409	1	-1.2351
MYOZ3	5	0.96968	0.96975	0.999741	18293	0	-0.62953	0.015016	0.026568	0.911564	410	1	-0.62953
NUDT9	3	0.67278	0.73322	0.999741	14058	1	-1.4696	0.015189	0.018292	0.911564	411	1	-1.4696
JMJD8	5	0.089632	0.23535	0.994019	3949	3	-2.1678	0.015231	0.026756	0.911564	412	1	-2.1678
MRI1	4	0.011684	0.038782	0.864507	809	1	-0.90258	0.015287	0.022051	0.911564	413	1	-0.90258
OLFR808	5	0.060861	0.17634	0.974743	2998	2	-1.6578	0.015303	0.026812	0.911564	414	1	-1.6578
OLFR1383	2	0.41874	0.48731	0.999741	10813	1	-0.28832	0.015476	0.016364	0.911564	415	1	-0.28832
LRRC2	4	0.44019	0.62546	0.999741	11148	2	-1.8737	0.015547	0.022311	0.911564	416	1	-1.8737
C8B	5	0.073353	0.20236	0.983105	3416	1	-0.78746	0.015591	0.02706	0.911564	417	1	-0.78746
SMPDL3A	4	0.66168	0.79291	0.999741	13902	2	-1.5132	0.015662	0.022418	0.911564	418	1	-1.5132
RHOX3C	1	0.98425	0.98429	0.999741	18622	0	0.813	0.015747	0.015638	0.911564	419	1	0.813
SPEER4A	4	0.19179	0.37334	0.999741	6781	1	-0.526	0.015777	0.02252	0.911564	420	1	-0.526
KLRA10	2	0.41258	0.48324	0.999741	10708	1	-0.15937	0.015866	0.016738	0.911564	421	1	-0.15937
CHD3	4	0.16546	0.33558	0.999741	6111	3	-2.0555	0.015892	0.022626	0.911564	422	1	-2.0555
LCE1M	3	0.68459	0.73953	0.999741	14197	1	-0.93363	0.015967	0.019008	0.911564	423	1	-0.93363
FAM129C	2	0.94402	0.9439	0.999741	17760	0	0.6981	0.015996	0.016859	0.911564	424	1	0.6981
AGTRAP	4	0.86551	0.88438	0.999741	16447	1	-1.435	0.016064	0.022808	0.911564	425	1	-1.435
2008-03-01	5	0.19349	0.41789	0.999741	6817	3	-2.2273	0.016094	0.027527	0.911564	426	1	-2.2273
OLFR1090	5	0.4052	0.63508	0.999741	10575	1	-1.0148	0.016166	0.027589	0.911564	427	1	-1.0148
OXNAD1	4	0.36769	0.57274	0.999741	10029	2	-1.2152	0.016237	0.022956	0.911564	428	1	-1.2152
ZFP646	5	0.96802	0.96816	0.999741	18264	1	-0.82877	0.01631	0.027714	0.911564	429	1	-0.82877
SCN10A	3	0.89913	0.89929	0.999741	17008	0	-1.0103	0.016313	0.019355	0.911564	430	1	-1.0103
RPL41	2	0.0099201	0.018828	0.831649	683	1	-0.95476	0.016313	0.017147	0.911564	431	1	-0.95476
GYS2	3	0.43084	0.58612	0.999741	10993	1	-1.4696	0.016442	0.019475	0.911564	432	1	-1.4696
NUP93	3	0.84896	0.85058	0.999741	16188	1	-1.6047	0.016486	0.019526	0.911564	433	1	-1.6047
RSAD2	2	0.4659	0.51916	0.999741	11559	1	-0.14511	0.016516	0.01733	0.911564	434	1	-0.14511
CD4	4	0.24456	0.44574	0.999741	7892	3	-1.8504	0.016582	0.023265	0.911564	435	1	-1.8504
PSMD5	4	0.15935	0.32663	0.999741	5971	2	-2.1362	0.01687	0.023524	0.911564	436	1	-2.1362
GPR61	1	0.98312	0.9832	0.999741	18612	0	1.6408	0.016876	0.016817	0.911564	437	1	1.6408
OLFR727	4	0.23038	0.42683	0.999741	7561	2	-1.828	0.017042	0.02369	0.911564	438	1	-1.828
TMEM87A	5	0.06928	0.19389	0.980619	3281	4	-2.0996	0.0171	0.028408	0.911564	439	1	-2.0996
KLK6	5	0.20828	0.43397	0.999741	7112	2	-0.76836	0.017171	0.028465	0.911564	440	1	-0.76836
OLFR139	4	0.78879	0.84833	0.999741	15410	1	-0.63758	0.017215	0.023856	0.911564	441	1	-0.63758
VMN2R110	4	0.43241	0.61983	0.999741	11023	2	-1.3458	0.017272	0.023907	0.911564	442	1	-1.3458
ZBTB43	5	0.13209	0.31576	0.999741	5246	2	-1.6728	0.017279	0.028551	0.911564	443	1	-1.6728
PUS7L	3	0.026195	0.066453	0.918331	1552	1	-0.78746	0.017306	0.020259	0.911564	444	1	-0.78746
ECHDC2	3	0.60896	0.70168	0.999741	13271	1	-0.4468	0.017349	0.020296	0.911564	445	1	-0.4468
SPINK14	4	0.27971	0.49176	0.999741	8585	2	-1.685	0.017387	0.023999	0.911564	446	1	-1.685
TM4SF19	2	0.61321	0.62782	0.999741	13324	1	0.024663	0.017411	0.018183	0.911564	447	1	0.024663
TM4SF1	3	0.83761	0.8408	0.999741	16049	1	-1.0628	0.017544	0.020489	0.911564	448	1	-1.0628
TSGA8	1	0.98243	0.98251	0.999741	18604	0	1.4936	0.017567	0.017512	0.911564	449	1	1.4936
TEAD1	3	0.2461	0.39672	0.999741	7922	1	-0.72366	0.017608	0.020553	0.911564	450	1	-0.72366
CATSPER2	4	0.88684	0.8972	0.999741	16754	1	-1.1444	0.017789	0.024353	0.911564	451	1	-1.1444
ADAM33	2	0.83056	0.83011	0.999741	15963	0	0.30769	0.017844	0.018632	0.911564	452	1	0.30769
4933411K20RIK	3	0.32568	0.47952	0.999741	9368	2	-2.048	0.017867	0.020816	0.911564	453	1	-2.048
IGFALS	5	0.3059	0.53654	0.999741	9060	3	-2.0221	0.017889	0.029113	0.911564	454	1	-2.0221
VMN1R22	4	0.010702	0.035752	0.864507	732	2	-2.2351	0.017962	0.024502	0.911564	455	1	-2.2351
CDNF	3	0.1289	0.27121	0.999125	5155	2	-2.5628	0.017997	0.020925	0.911564	456	1	-2.5628
AP3S1	2	0.015403	0.028864	0.864507	1005	1	-1.1965	0.018075	0.018829	0.911564	457	1	-1.1965
ARR3	4	0.96956	0.96952	0.999741	18284	0	-0.75483	0.018077	0.024607	0.911564	458	1	-0.75483
RLIM	5	0.99952	0.99949	0.99995	18971	0	-0.42246	0.018104	0.029306	0.911564	459	1	-0.42246
CCNH	5	0.42464	0.65381	0.999741	10913	1	-1.0628	0.018176	0.029364	0.911564	460	1	-1.0628
MDK	3	0.9475	0.94774	0.999741	17833	0	-0.4468	0.018256	0.021162	0.911564	461	1	-0.4468
ZFP266	5	0.22788	0.45485	0.999741	7506	3	-2.1604	0.01832	0.029479	0.911564	462	1	-2.1604
ZRSR1	3	0.6522	0.72268	0.999741	13774	1	-1.0628	0.018472	0.021372	0.911564	463	1	-1.0628
KRT77	3	0.57613	0.6867	0.999741	12884	1	-1.2124	0.018515	0.02141	0.911564	464	1	-1.2124
4930549C01RIK	4	0.27663	0.48776	0.999741	8518	2	-1.1888	0.018536	0.025033	0.911564	465	1	-1.1888
CLEC14A	4	0.99459	0.99465	0.999741	18852	0	-0.51619	0.018536	0.025033	0.911564	466	1	-0.51619
SPHK2	4	0.99687	0.99688	0.999741	18904	0	-0.53817	0.018536	0.025033	0.911564	467	1	-0.53817
TM4SF20	4	0.82202	0.86248	0.999741	15848	1	-0.84284	0.018536	0.025033	0.911564	468	1	-0.84284
SERPINB6D	3	0.16852	0.31421	0.999741	6199	1	-0.93347	0.018558	0.02145	0.911564	469	1	-0.93347
SIPA1L1	5	0.73025	0.84935	0.999741	14724	2	-1.053	0.01875	0.029841	0.911564	470	1	-1.053
KLK4	4	0.06372	0.17733	0.974743	3095	3	-2.3816	0.018766	0.025232	0.911564	471	1	-2.3816
PHLDB3	3	0.80489	0.81497	0.999741	15626	1	-0.62953	0.018774	0.02166	0.911564	472	1	-0.62953
MYO1C	5	0.71213	0.83859	0.999741	14501	2	-1.2393	0.018822	0.029896	0.911564	473	1	-1.2393
IL1F5	4	0.018421	0.059269	0.900654	1177	2	-1.5769	0.018938	0.025386	0.911564	474	1	-1.5769
GM853	4	0.92731	0.9277	0.999741	17437	1	-1.294	0.018996	0.025445	0.911564	475	1	-1.294
PTTG1	3	0.81765	0.82466	0.999741	15816	1	-1.2835	0.019032	0.021901	0.911564	476	1	-1.2835
IL2	4	0.15622	0.32211	0.999741	5886	3	-2.2069	0.01911	0.025547	0.911564	477	1	-2.2069
OLFR741	3	0.24307	0.39357	0.999741	7860	2	-2.2278	0.019119	0.021988	0.911564	478	1	-2.2278
OLFR816	2	0.99627	0.99615	0.999741	18896	0	0.61295	0.019142	0.019885	0.911564	479	1	0.61295
CHCHD3	5	0.014998	0.057285	0.89989	977	3	-2.981	0.01918	0.030199	0.911564	480	1	-2.981
TTLL2	2	0.95819	0.95814	0.999741	18055	0	0.6581	0.019228	0.019981	0.911564	481	1	0.6581
ZFP445	5	0.56246	0.75559	0.999741	12745	2	-0.72366	0.019252	0.030261	0.911564	482	1	-0.72366
CASR	4	0.2698	0.47892	0.999741	8419	2	-1.7908	0.019283	0.02569	0.911564	483	1	-1.7908
B630005N14RIK	4	0.66861	0.7984	0.999741	13999	1	-1.0111	0.01934	0.025749	0.911564	484	1	-1.0111
SLC7A11	4	0.97129	0.97129	0.999741	18355	0	-1.0258	0.019397	0.025804	0.911564	485	1	-1.0258
OLFR535	4	0.49165	0.66322	0.999741	11940	2	-1.3306	0.019455	0.025856	0.911564	486	1	-1.3306
TEKT5	4	0.97256	0.97254	0.999741	18380	0	-0.66938	0.019512	0.02591	0.911564	487	1	-0.66938
DFFA	5	0.092663	0.24125	0.995017	4045	2	-1.0103	0.01961	0.030567	0.911564	488	1	-1.0103
GLYCAM1	4	0.16475	0.33454	0.999741	6096	1	-0.7256	0.019684	0.026055	0.911564	489	1	-0.7256
OLFR1145	4	0.56828	0.72047	0.999741	12811	2	-1.6779	0.019742	0.026121	0.911564	490	1	-1.6779
KRT23	4	0.18758	0.36737	0.999741	6685	3	-2.0541	0.019914	0.026281	0.911564	491	1	-2.0541
HMG20B	5	0.43913	0.6676	0.999741	11130	3	-1.7887	0.019968	0.030883	0.911564	492	1	-1.7887
PTK2	3	0.97985	0.97996	0.999741	18509	0	0.10297	0.02011	0.022922	0.911564	493	1	0.10297
KIFC3	5	0.32467	0.55558	0.999741	9353	3	-1.7319	0.020112	0.031004	0.911564	494	1	-1.7319
DAPL1	3	0.77339	0.79297	0.999741	15212	1	-1.0664	0.020282	0.023102	0.911564	495	1	-1.0664
SGSM3	4	0.94067	0.94059	0.999741	17692	0	-1.0471	0.020315	0.02664	0.911564	496	1	-1.0471
GM20408	3	0.31835	0.47196	0.999741	9271	2	-2.0621	0.020325	0.02315	0.911564	497	1	-2.0621
C130060K24RIK	5	0.37183	0.60251	0.999741	10089	3	-1.8963	0.020327	0.031186	0.911564	498	1	-1.8963
LCT	2	0.79428	0.7937	0.999741	15468	0	0.12063	0.020353	0.021091	0.911564	499	1	0.12063
POU1F1	3	0.35601	0.51057	0.999741	9833	1	-1.0195	0.020369	0.023196	0.911564	500	1	-1.0195
MKKS	5	0.48684	0.71186	0.999741	11867	3	-1.7299	0.020398	0.031258	0.911564	501	1	-1.7299
OLFR698	3	0.4059	0.56113	0.999741	10588	1	-0.26309	0.020541	0.023372	0.911564	502	1	-0.26309
VSIG2	4	0.4819	0.65607	0.999741	11800	1	-1.6219	0.020545	0.026846	0.911564	503	1	-1.6219
C1QTNF4	2	0.98918	0.98901	0.999741	18735	0	0.5141	0.020555	0.021298	0.911564	504	1	0.5141
MCTP1	4	0.049884	0.14408	0.971825	2566	3	-2.4381	0.020602	0.026901	0.911564	505	1	-2.4381
CELF3	1	0.97936	0.97942	0.999741	18502	0	1.0229	0.020639	0.020607	0.911564	506	1	1.0229
S100A2	3	0.11236	0.24399	0.995449	4676	2	-2.6128	0.02067	0.023484	0.911564	507	1	-2.6128
RFX7	5	0.17979	0.39866	0.999741	6484	4	-2.0333	0.020756	0.031559	0.911564	508	1	-2.0333
CCDC135	2	0.67843	0.68259	0.999741	14110	1	0.028201	0.020756	0.021501	0.911564	509	1	0.028201
SELL	3	0.87979	0.87984	0.999741	16650	0	-0.74882	0.020778	0.02359	0.911564	510	1	-0.74882
OLFR690	5	0.055494	0.16488	0.974743	2796	3	-2.3292	0.020828	0.031623	0.911564	511	1	-2.3292
2010107E04RIK	1	0.97913	0.97918	0.999741	18490	0	1.0468	0.020872	0.020816	0.911564	512	1	1.0468
OLFR461	3	0.43886	0.59411	0.999741	11113	2	-1.8149	0.020886	0.023694	0.911564	513	1	-1.8149
FRY	4	0.16793	0.33913	0.999741	6180	2	-1.0948	0.020946	0.027204	0.911564	514	1	-1.0948
AK7	5	0.81363	0.90198	0.999741	15749	1	-0.65551	0.021114	0.031866	0.911564	515	1	-0.65551
ALKBH8	4	0.067223	0.18321	0.97767	3205	2	-2.0168	0.021118	0.027362	0.911564	516	1	-2.0168
2610021K21RIK	4	0.85956	0.88108	0.999741	16322	1	-1.0961	0.021175	0.027414	0.911564	517	1	-1.0961
2011-03-01	4	0.20116	0.38653	0.999741	6968	2	-1.2383	0.02129	0.027519	0.911564	518	1	-1.2383
BBS7	5	0.31717	0.54805	0.999741	9251	3	-1.8044	0.021329	0.032047	0.911564	519	1	-1.8044
PEBP4	5	0.99666	0.99662	0.999741	18898	0	-0.74882	0.0214	0.032107	0.911564	520	1	-0.74882
ANAPC5	4	0.67271	0.8016	0.999741	14050	2	-1.0776	0.021405	0.027611	0.911564	521	1	-1.0776
CUL4B	3	0.061299	0.14409	0.971825	3013	1	-0.22434	0.021488	0.024271	0.911564	522	1	-0.22434
CRIM1	4	0.45379	0.63543	0.999741	11334	2	-1.7044	0.021519	0.027712	0.911564	523	1	-1.7044
TSPAN15	4	0.08604	0.21406	0.985163	3848	2	-1.4426	0.021577	0.02777	0.911564	524	1	-1.4426
1700061J05RIK	5	0.0095552	0.037938	0.864507	663	4	-2.6449	0.021615	0.032309	0.911564	525	1	-2.6449
DCPP1	2	0.79736	0.79669	0.999741	15535	0	0.13313	0.021707	0.02244	0.911564	526	1	0.13313
GAK	3	0.68844	0.74163	0.999741	14227	1	-1.4723	0.02179	0.024544	0.911564	527	1	-1.4723
STIM1	4	0.23225	0.42933	0.999741	7600	2	-1.7177	0.021806	0.027977	0.911564	528	1	-1.7177
IFIT1	5	0.73971	0.85516	0.999741	14819	2	-1.6473	0.02183	0.032493	0.911564	529	1	-1.6473
MTERF	2	0.99488	0.99473	0.999741	18859	0	0.6401	0.021966	0.0227	0.911564	530	1	0.6401
IWS1	5	0.69673	0.8295	0.999741	14331	2	-1.2393	0.022044	0.032691	0.911564	531	1	-1.2393
ERO1LB	4	0.045588	0.13324	0.96676	2387	2	-2.3039	0.022092	0.028242	0.911564	532	1	-2.3039
MAGEA8	1	0.97786	0.97791	0.999741	18478	0	0.96804	0.022139	0.022074	0.911564	533	1	0.96804
PDE1C	5	0.75855	0.86678	0.999741	14994	1	-1.0664	0.022259	0.03286	0.911564	534	1	-1.0664
PLA2G7	4	0.90242	0.90776	0.999741	17058	1	-0.84794	0.022293	0.028428	0.911564	535	1	-0.84794
PLA2G2F	3	0.95315	0.95347	0.999741	17941	0	-0.59887	0.022478	0.025178	0.911564	536	1	-0.59887
TGIF1	4	0.95894	0.95889	0.999741	18076	0	-0.96152	0.022493	0.028614	0.911564	537	1	-0.96152
FOSB	2	0.9805	0.98038	0.999741	18522	0	0.47165	0.022571	0.023325	0.911564	538	1	0.47165
GNAQ	3	0.93408	0.93423	0.999741	17571	0	-0.42246	0.022607	0.025298	0.911564	539	1	-0.42246
SPP1	3	0.0077564	0.02101	0.848916	539	2	-3.4358	0.02265	0.025337	0.911564	540	1	-3.4358
ABCG1	3	0.6203	0.70701	0.999741	13417	1	-1.6473	0.022779	0.025463	0.911564	541	1	-1.6473
4933433P14RIK	2	0.9971	0.99699	0.999741	18908	0	0.85097	0.022801	0.023546	0.911564	542	1	0.85097
TOMM70A	3	0.90044	0.90057	0.999741	17035	0	-1.031	0.022822	0.025505	0.911564	543	1	-1.031
MUT	4	0.66168	0.79291	0.999741	13899	2	-1.4072	0.022836	0.02893	0.911564	544	1	-1.4072
SEMA5B	3	0.43551	0.59072	0.999741	11069	2	-1.8242	0.022865	0.025554	0.911564	545	1	-1.8242
FAM172A	4	0.98894	0.98902	0.999741	18722	0	-0.46912	0.022894	0.02898	0.911564	546	1	-0.46912
OLFR111	3	0.70862	0.75295	0.999741	14466	1	-1.0628	0.022994	0.02567	0.911564	547	1	-1.0628
AADAT	3	0.14378	0.28748	0.999125	5557	2	-2.5048	0.023037	0.025704	0.911564	548	1	-2.5048
BAIAP2	5	0.22024	0.44661	0.999741	7342	2	-1.2124	0.023116	0.033616	0.911564	549	1	-1.2124
CYBASC3	5	0.95572	0.95765	0.999741	17975	1	-1.2393	0.023116	0.033616	0.911564	550	1	-1.2393
ISG20	5	0.23613	0.46375	0.999741	7680	2	-1.4696	0.023116	0.033616	0.911564	551	1	-1.4696
GPR143	2	0.78679	0.78617	0.999741	15389	0	0.060793	0.023147	0.023868	0.911564	552	1	0.060793
OLFR605	3	0.92382	0.9239	0.999741	17379	0	-0.62953	0.02321	0.025882	0.911564	553	1	-0.62953
KCNJ9	3	0.60658	0.70057	0.999741	13239	1	-0.96127	0.023253	0.025927	0.911564	554	1	-0.96127
4933430H15RIK	3	0.3648	0.51953	0.999741	9990	1	-0.9163	0.023382	0.026034	0.911564	555	1	-0.9163
GPATCH8	3	0.99728	0.99732	0.999741	18928	0	0.53584	0.023468	0.026115	0.911564	556	1	0.53584
ERN2	5	0.14833	0.34501	0.999741	5694	3	-1.896	0.023545	0.033996	0.911564	557	1	-1.896
RND2	4	0.95616	0.95611	0.999741	17978	0	-1.3106	0.02358	0.02961	0.911564	558	1	-1.3106
4930579F01RIK	4	0.23377	0.43139	0.999741	7627	3	-2.1263	0.023638	0.029664	0.911564	559	1	-2.1263
JAM3	3	0.061403	0.14431	0.971825	3023	1	-1.1847	0.023639	0.02627	0.911564	560	1	-1.1847
TMEM51	4	0.89517	0.90276	0.999741	16867	1	-0.8704	0.023695	0.02972	0.911564	561	1	-0.8704
TET1	3	0.18897	0.33633	0.999741	6710	2	-1.7865	0.023704	0.026338	0.911564	562	1	-1.7865
DMC1	4	0.36964	0.57413	0.999741	10053	2	-1.4031	0.023924	0.029917	0.911564	563	1	-1.4031
TNFRSF18	4	0.76938	0.84083	0.999741	15158	1	-0.13534	0.024095	0.030071	0.911564	564	1	-0.13534
PRKCG	5	0.0076794	0.031025	0.864507	538	3	-3.1176	0.024473	0.034789	0.911564	565	1	-3.1176
VMN1R43	3	0.61417	0.70412	0.999741	13333	1	-1.3605	0.024628	0.027215	0.911564	566	1	-1.3605
OTOA	5	0.60448	0.77785	0.999741	13219	2	-1.6339	0.024687	0.034985	0.911564	567	1	-1.6339
HNF1B	4	0.8645	0.8838	0.999741	16437	1	-1.169	0.024724	0.03064	0.911564	568	1	-1.169
EYA4	4	0.23957	0.43912	0.999741	7774	2	-1.1845	0.024838	0.030734	0.911564	569	1	-1.1845
OLFR700	3	0.25378	0.40485	0.999741	8102	2	-2.2111	0.024886	0.027445	0.911564	570	1	-2.2111
4930415L06RIK	5	0.17042	0.38306	0.999741	6248	2	-1.54	0.024901	0.035167	0.911564	571	1	-1.54
P2RX5	4	0.78879	0.84833	0.999741	15411	1	-0.82217	0.024953	0.030857	0.911564	572	1	-0.82217
DEPDC7	5	0.37924	0.60976	0.999741	10182	3	-1.8973	0.024973	0.035212	0.911564	573	1	-1.8973
ZCCHC6	4	0.10794	0.24896	0.997701	4529	3	-2.3108	0.025067	0.030959	0.911564	574	1	-2.3108
AKIRIN2	1	0.97493	0.97497	0.999741	18426	0	1.143	0.025073	0.025003	0.911564	575	1	1.143
MMP1B	5	0.14803	0.34448	0.999741	5683	2	-1.0628	0.025401	0.035565	0.911564	576	1	-1.0628
CUL4A	3	0.98178	0.98194	0.999741	18579	0	0.032184	0.025444	0.027999	0.911564	577	1	0.032184
GDAP1	5	0.3695	0.60015	0.999741	10052	3	-1.7887	0.025472	0.03564	0.911564	578	1	-1.7887
TEX16	3	0.60363	0.69919	0.999741	13210	1	0.56799	0.02553	0.028087	0.911564	579	1	0.56799
SNX33	5	0.40803	0.63785	0.999741	10625	2	-1.0628	0.025543	0.035705	0.911564	580	1	-1.0628
PRR5L	4	0.3411	0.55351	0.999741	9614	1	-0.62069	0.025695	0.031512	0.911564	581	1	-0.62069
ZCCHC13	3	0.03838	0.094347	0.935175	2102	2	-2.9998	0.025702	0.028251	0.911564	582	1	-2.9998
GPR45	5	0.28882	0.51898	0.999741	8755	2	-1.4257	0.025829	0.03594	0.911564	583	1	-1.4257
OLFR510	3	0.59132	0.6935	0.999741	13049	1	-0.94952	0.02583	0.028361	0.911564	584	1	-0.94952
CFHR2	1	0.97416	0.97425	0.999741	18405	0	1.0139	0.025838	0.025766	0.911564	585	1	1.0139
1810048J11RIK	5	0.64791	0.80165	0.999741	13723	2	-1.2669	0.025971	0.036059	0.911564	586	1	-1.2669
CD72	4	0.080229	0.20465	0.985163	3650	3	-2.3888	0.025981	0.03178	0.911564	587	1	-2.3888
B4GALT3	5	0.81236	0.90159	0.999741	15735	1	-1.2805	0.026042	0.036117	0.911564	588	1	-1.2805
GML	4	0.45803	0.63857	0.999741	11419	1	-1.0469	0.026152	0.031923	0.911564	589	1	-1.0469
TRAF3	4	0.98651	0.98655	0.999741	18658	0	-0.79164	0.026152	0.031923	0.911564	590	1	-0.79164
8430408G22RIK	2	0.85578	0.85551	0.999741	16283	0	0.25891	0.026181	0.026812	0.911564	591	1	0.25891
OLFR315	5	0.26003	0.48889	0.999741	8224	3	-1.6996	0.026185	0.036249	0.911564	592	1	-1.6996
IFNA4	3	0.28571	0.43804	0.999741	8690	1	-1.6154	0.026217	0.028713	0.911564	593	1	-1.6154
KLHDC9	5	0.99295	0.99297	0.999741	18821	0	-0.42246	0.026256	0.036315	0.911564	594	1	-0.42246
IMMP1L	3	0.84593	0.84796	0.999741	16160	1	-1.2283	0.026345	0.028822	0.911564	595	1	-1.2283
SOST	4	0.89517	0.90276	0.999741	16866	1	-1.043	0.026381	0.032135	0.911564	596	1	-1.043
KCNIP1	5	0.038666	0.12755	0.958828	2120	3	-2.5184	0.026755	0.03677	0.911564	597	1	-2.5184
ESRRA	3	0.39988	0.55502	0.999741	10485	1	-1.0628	0.026774	0.02925	0.911564	598	1	-1.0628
TSC2	4	0.98685	0.98688	0.999741	18686	0	-0.75658	0.026837	0.032531	0.911564	599	1	-0.75658
FHL1	3	0.22145	0.37076	0.999741	7375	1	-1.4544	0.02686	0.02932	0.911564	600	1	-1.4544
BZW1	5	0.75728	0.86595	0.999741	14978	2	-1.0664	0.027111	0.037099	0.911564	601	1	-1.0664
TAPBPL	2	0.19925	0.31539	0.999741	6931	1	-0.75952	0.027143	0.027747	0.911564	602	1	-0.75952
CPA2	4	0.99452	0.99458	0.999741	18850	0	-0.21363	0.027351	0.032992	0.911564	603	1	-0.21363
SNAI2	3	0.094935	0.21121	0.985163	4109	2	-2.1531	0.027461	0.029878	0.911564	604	1	-2.1531
CTSB	5	0.24757	0.47589	0.999741	7957	3	-2.0941	0.027467	0.037402	0.911564	605	1	-2.0941
WDYHV1	3	0.47116	0.6263	0.999741	11627	2	-1.7576	0.027589	0.029992	0.911564	606	1	-1.7576
UTP18	2	0.95819	0.95814	0.999741	18060	0	0.39384	0.027603	0.02821	0.911564	607	1	0.39384
KIRREL2	4	0.54891	0.70591	0.999741	12597	1	-0.87581	0.027693	0.033309	0.911564	608	1	-0.87581
CLCA2	5	0.4281	0.65707	0.999741	10961	3	-1.8055	0.027788	0.037675	0.911564	609	1	-1.8055
GPR150	5	0.57884	0.76415	0.999741	12920	1	-0.4468	0.027894	0.03778	0.911564	610	1	-0.4468
FAM13A	5	0.93588	0.94479	0.999741	17606	1	-1.2669	0.027966	0.037836	0.911564	611	1	-1.2669
H2-M2	5	0.48916	0.71399	0.999741	11910	1	-1.2494	0.028108	0.037967	0.911564	612	1	-1.2494
MBD1	3	0.014308	0.037598	0.864507	947	2	-3.278	0.028189	0.030546	0.911564	613	1	-3.278
1500011H22RIK	4	0.7175	0.82261	0.999741	14576	1	-1.4257	0.028206	0.033744	0.911564	614	1	-1.4257
NR2F1	3	0.62647	0.71003	0.999741	13474	1	-1.5845	0.028318	0.030668	0.911564	615	1	-1.5845
SPN	5	0.84018	0.90863	0.999741	16095	1	-1.2266	0.028321	0.038147	0.911564	616	1	-1.2266
TPR	3	0.97937	0.97951	0.999741	18504	0	0.032145	0.028361	0.030713	0.911564	617	1	0.032145
SYCE1	4	0.30116	0.51885	0.999741	8970	2	-1.5632	0.028377	0.033903	0.911564	618	1	-1.5632
1700109H08RIK	5	0.96968	0.96975	0.999741	18290	0	-1.0628	0.028393	0.038198	0.911564	619	1	-1.0628
HOXD4	3	0.87979	0.87984	0.999741	16643	0	-1.1062	0.028446	0.030799	0.911564	620	1	-1.1062
TRIO	4	0.63715	0.77361	0.999741	13591	2	-1.1177	0.028491	0.034	0.911564	621	1	-1.1177
1110008J03RIK	2	0.55172	0.5805	0.999741	12627	1	-0.34902	0.028579	0.029168	0.911564	622	1	-0.34902
GNB1	4	0.46471	0.64345	0.999741	11536	1	-0.52308	0.028605	0.034103	0.911564	623	1	-0.52308
2610020H08RIK	5	0.038163	0.12643	0.958828	2089	3	-1.8963	0.028606	0.03838	0.911564	624	1	-1.8963
SLC26A11	3	0.0024224	0.0067861	0.723449	208	1	-0.93363	0.028661	0.030999	0.911564	625	1	-0.93363
OLFR1140	4	0.20212	0.38788	0.999741	6981	1	-0.90597	0.028662	0.034155	0.911564	626	1	-0.90597
ABHD6	2	0.56844	0.59306	0.999741	12819	1	-0.52063	0.028722	0.029308	0.911564	627	1	-0.52063
SMG6	3	0.92152	0.92158	0.999741	17350	0	-1.0148	0.028746	0.031091	0.911564	628	1	-1.0148
PSG25	5	0.43262	0.66138	0.999741	11039	3	-1.7319	0.028819	0.038568	0.911564	629	1	-1.7319
TCERG1	4	0.8035	0.85438	0.999741	15605	1	-0.66878	0.028861	0.034338	0.911564	630	1	-0.66878
BBS12	5	0.99462	0.9946	0.999741	18856	0	-0.61402	0.02889	0.038626	0.911564	631	1	-0.61402
NPY6R	5	0.40597	0.63585	0.999741	10589	1	-0.20637	0.028962	0.038691	0.911564	632	1	-0.20637
CLEC9A	4	0.43241	0.61983	0.999741	11021	2	-1.9068	0.029004	0.03447	0.911564	633	1	-1.9068
FNBP1	4	0.85956	0.88108	0.999741	16316	1	-1.2605	0.029061	0.034514	0.911564	634	1	-1.2605
SHROOM3	2	0.84912	0.84879	0.999741	16210	0	-0.0083131	0.029067	0.029642	0.911564	635	1	-0.0083131
APOL6	4	0.14548	0.30626	0.999741	5607	2	-1.8558	0.029232	0.034671	0.911564	636	1	-1.8558
EBP	3	0.36479	0.51952	0.999741	9989	2	-1.9669	0.02926	0.031568	0.911564	637	1	-1.9669
PIPOX	5	0.027966	0.10019	0.947051	1637	3	-1.7494	0.029317	0.038991	0.911564	638	1	-1.7494
SVS4	4	0.15909	0.32626	0.999741	5965	2	-1.462	0.029346	0.03478	0.911564	639	1	-1.462
OLFR479	3	0.32379	0.4776	0.999741	9341	2	-1.9242	0.029603	0.031921	0.911564	640	1	-1.9242
ANK1	2	0.84702	0.84677	0.999741	16173	0	0.13466	0.029641	0.030207	0.911564	641	1	0.13466
SLFN9	3	0.15141	0.29575	0.999741	5762	1	-1.297	0.029689	0.031999	0.911564	642	1	-1.297
SNRPB2	3	0.91014	0.91025	0.999741	17170	0	-1.0277	0.029817	0.032119	0.911564	643	1	-1.0277
1810011H11RIK	3	0.6522	0.72268	0.999741	13772	1	-1.54	0.02986	0.032155	0.911564	644	1	-1.54
PRR3	1	0.97013	0.9703	0.999741	18298	0	1.0712	0.029871	0.0298	0.911564	645	1	1.0712
HIST1H2BA	3	0.38029	0.5352	0.999741	10198	1	-0.44751	0.029945	0.032235	0.911564	646	1	-0.44751
STRADB	5	0.43913	0.6676	0.999741	11123	3	-1.7887	0.03017	0.039749	0.911564	647	1	-1.7887
OLFR998	4	0.18259	0.36027	0.999741	6560	2	-1.7436	0.0302	0.035546	0.911564	648	1	-1.7436
STRAP	3	0.86001	0.86058	0.999741	16337	1	-0.4468	0.030288	0.032559	0.911564	649	1	-0.4468
CCDC123	5	0.018425	0.06915	0.919582	1179	2	-0.52856	0.030312	0.039872	0.911564	650	1	-0.52856
AW551984	5	0.26743	0.49676	0.999741	8380	2	-1.5689	0.030383	0.039931	0.911564	651	1	-1.5689
APOC1	3	0.41773	0.57302	0.999741	10785	2	-1.8726	0.030416	0.03268	0.911564	652	1	-1.8726
REPS1	4	0.61476	0.75608	0.999741	13341	1	-1.1753	0.030427	0.03576	0.911564	653	1	-1.1753
RBP3	5	0.37414	0.60485	0.999741	10121	2	-1.4696	0.030525	0.040054	0.911564	654	1	-1.4696
SLC39A11	3	0.82209	0.8282	0.999741	15851	1	-0.74882	0.030545	0.032802	0.911564	655	1	-0.74882
LYSMD3	3	0.041096	0.10046	0.947741	2203	1	-1.2214	0.030587	0.032842	0.911564	656	1	-1.2214
TNC	4	0.022583	0.07133	0.919582	1389	3	-2.7114	0.030655	0.03597	0.911564	657	1	-2.7114
OLFR1354	2	0.45328	0.51045	0.999741	11331	1	-0.42589	0.030745	0.03128	0.911564	658	1	-0.42589
D9ERTD402E	4	0.18662	0.36601	0.999741	6661	2	-1.5687	0.030769	0.036071	0.911564	659	1	-1.5687
HUNK	5	0.88556	0.92261	0.999741	16727	1	-0.74882	0.03088	0.040366	0.911564	660	1	-0.74882
OLFR1415	1	0.96905	0.96921	0.999741	18278	0	0.98796	0.030948	0.030843	0.911564	661	1	0.98796
DAAM2	5	0.54343	0.74577	0.999741	12534	2	-1.4012	0.031093	0.040543	0.911564	662	1	-1.4012
DYNC1I1	4	0.97437	0.97436	0.999741	18415	0	-0.60754	0.03111	0.036393	0.911564	663	1	-0.60754
OLFR1242	3	0.27386	0.42574	0.999741	8467	2	-2.1621	0.031272	0.033492	0.911564	664	1	-2.1621
ACAP3	5	0.69086	0.82616	0.999741	14269	2	-1.2669	0.031377	0.040796	0.911564	665	1	-1.2669
PRDX6	3	0.78383	0.80002	0.999741	15350	1	-0.74882	0.031443	0.03364	0.911564	666	1	-0.74882
GPR182	3	0.99728	0.99732	0.999741	18917	0	-0.4468	0.031443	0.03364	0.911564	667	1	-0.4468
PTX4	5	0.30938	0.54006	0.999741	9133	2	-0.7363	0.031448	0.040855	0.911564	668	1	-0.7363
FGF12	4	0.18955	0.37015	0.999741	6725	3	-2.0427	0.031565	0.036784	0.911564	669	1	-2.0427
RUNDC3B	5	0.26422	0.49337	0.999741	8321	3	-2.0938	0.03159	0.040982	0.911564	670	1	-2.0938
TMEM177	4	0.67058	0.79993	0.999741	14026	2	-1.124	0.031622	0.036833	0.911564	671	1	-1.124
GM7257	3	0.26216	0.4136	0.999741	8279	1	-0.42246	0.031699	0.033896	0.911564	672	1	-0.42246
GM14781	1	0.96828	0.96847	0.999741	18267	0	0.81457	0.03172	0.031636	0.911564	673	1	0.81457
RNF115	5	0.62896	0.7911	0.999741	13511	2	-1.3942	0.031732	0.041107	0.911564	674	1	-1.3942
SLC13A5	4	0.76317	0.83855	0.999741	15041	1	-0.73473	0.031792	0.036985	0.911564	675	1	-0.73473
BLCAP	1	0.96821	0.9684	0.999741	18266	0	0.87576	0.031793	0.031722	0.911564	676	1	0.87576
FAM57A	5	0.81771	0.90294	0.999741	15817	1	-1.1773	0.031803	0.041175	0.911564	677	1	-1.1773
HS6ST1	4	0.97129	0.97129	0.999741	18365	0	-0.42677	0.031906	0.037081	0.911564	678	1	-0.42677
COBL	5	0.45278	0.68045	0.999741	11324	3	-1.7576	0.031945	0.0413	0.911564	679	1	-1.7576
ZFP385C	3	0.86753	0.86772	0.999741	16483	1	-1.6047	0.031956	0.034128	0.911564	680	1	-1.6047
CBY1	3	0.6522	0.72268	0.999741	13773	1	-1.6047	0.03202	0.034191	0.911564	681	1	-1.6047
C1GALT1C1	5	0.26041	0.48931	0.999741	8234	2	-1.1554	0.032086	0.041432	0.911564	682	1	-1.1554
MS4A4D	4	0.14812	0.31017	0.999741	5691	2	-1.897	0.032134	0.037286	0.911564	683	1	-1.897
ADRA1B	5	0.28474	0.51483	0.999741	8674	3	-1.9175	0.032228	0.041555	0.911564	684	1	-1.9175
PDE2A	3	0.55822	0.67889	0.999741	12686	1	-0.72366	0.032298	0.034445	0.911564	685	1	-0.72366
RC3H2	4	0.52066	0.68457	0.999741	12262	1	-1.3462	0.032418	0.037556	0.911564	686	1	-1.3462
FGF14	5	0.49802	0.72206	0.999741	12037	2	-1.587	0.032441	0.041739	0.911564	687	1	-1.587
PLA2G12A	4	0.20084	0.38608	0.999741	6956	3	-2.073	0.032531	0.037664	0.911564	688	1	-2.073
1700010B08RIK	2	0.60361	0.6201	0.999741	13207	1	-0.30122	0.032536	0.033029	0.911564	689	1	-0.30122
IL1F10	4	0.9766	0.97664	0.999741	18440	0	-0.60204	0.032588	0.03771	0.911564	690	1	-0.60204
TOR1AIP1	4	0.371	0.57508	0.999741	10074	2	-1.4957	0.032645	0.037763	0.911564	691	1	-1.4957
FXR1	5	0.42105	0.65031	0.999741	10851	2	-1.6728	0.032725	0.041995	0.911564	692	1	-1.6728
TSNAXIP1	5	0.023424	0.085719	0.923563	1428	4	-2.0621	0.032795	0.042063	0.911564	693	1	-2.0621
UNCX	5	0.78169	0.88149	0.999741	15327	1	-0.4468	0.032937	0.04218	0.911564	694	1	-0.4468
LDOC1	3	0.6828	0.73858	0.999741	14164	1	-1.2034	0.032939	0.035038	0.911564	695	1	-1.2034
PLEKHM2	5	0.1774	0.39473	0.999741	6414	4	-1.7961	0.033008	0.04226	0.911564	696	1	-1.7961
FAM19A4	5	0.93919	0.94666	0.999741	17671	1	-0.78746	0.033079	0.04233	0.911564	697	1	-0.78746
VRK3	4	0.7673	0.84008	0.999741	15130	1	-1.3078	0.033099	0.038171	0.911564	698	1	-1.3078
LILRA6	4	0.30954	0.52936	0.999741	9134	1	-1.4196	0.033184	0.038246	0.911564	699	1	-1.4196
2004-03-01	5	0.93842	0.94622	0.999741	17651	1	-1.3705	0.033185	0.042423	0.911564	700	1	-1.3705
IBTK	2	0.98918	0.98901	0.999741	18736	0	0.60935	0.033223	0.033702	0.911564	701	1	0.60935
DAPK2	4	0.65508	0.78759	0.999741	13818	2	-1.4045	0.03327	0.038326	0.911564	702	1	-1.4045
PNRC1	3	0.92382	0.9239	0.999741	17380	0	-0.4468	0.033366	0.035424	0.911564	703	1	-0.4468
LYPLA1	4	0.057623	0.16341	0.974743	2865	2	-1.3247	0.033383	0.038439	0.911564	704	1	-1.3247
4921524J17RIK	3	0.98676	0.9869	0.999741	18664	0	-0.4468	0.033451	0.035502	0.911564	705	1	-0.4468
ZFP90	4	0.18684	0.36635	0.999741	6665	1	-1.2811	0.033497	0.038539	0.911564	706	1	-1.2811
SLC41A2	3	0.24142	0.3918	0.999741	7821	2	-1.9566	0.033579	0.035624	0.911564	707	1	-1.9566
MLH1	4	0.18255	0.36021	0.999741	6559	2	-1.7028	0.03361	0.03863	0.911564	708	1	-1.7028
GSPT2	4	0.28422	0.49753	0.999741	8659	3	-1.9559	0.033667	0.038683	0.911564	709	1	-1.9559
OLFR1416	2	0.90432	0.90404	0.999741	17076	0	0.16605	0.033767	0.034212	0.911564	710	1	0.16605
VGLL1	5	0.013618	0.05245	0.890041	909	4	-2.73	0.033787	0.042918	0.911564	711	1	-2.73
KCTD16	5	0.3059	0.53654	0.999741	9059	3	-2.0221	0.033929	0.043043	0.911564	712	1	-2.0221
RSL1	2	0.061292	0.10812	0.953419	3012	1	-1.1744	0.033939	0.034384	0.911564	713	1	-1.1744
GRIK5	4	0.41816	0.60936	0.999741	10801	2	-1.603	0.033951	0.03895	0.911564	714	1	-1.603
CYFIP2	3	0.70214	0.74928	0.999741	14388	1	-1.031	0.033964	0.035989	0.911564	715	1	-1.031
KCNA2	4	0.015834	0.051528	0.888321	1031	3	-2.341	0.034008	0.03901	0.911564	716	1	-2.341
IFI203	3	0.15391	0.29846	0.999741	5846	1	-1.297	0.034262	0.036274	0.911564	717	1	-1.297
TWIST1	3	0.82209	0.8282	0.999741	15854	1	-0.76827	0.03439	0.036397	0.911564	718	1	-0.76827
ZFP933	4	0.30606	0.52497	0.999741	9063	2	-1.8389	0.034462	0.039406	0.911564	719	1	-1.8389
BMF	4	0.25937	0.46538	0.999741	8213	1	-1.3696	0.034632	0.039557	0.911564	720	1	-1.3696
HMGN5	2	0.37845	0.46139	0.999741	10176	1	-0.83633	0.034654	0.035054	0.911564	721	1	-0.83633
DSG2	4	0.11752	0.2638	0.999125	4835	3	-2.3708	0.034688	0.0396	0.911564	722	1	-2.3708
ETFA	5	0.33519	0.56621	0.999741	9526	2	-1.2719	0.034849	0.043865	0.911564	723	1	-1.2719
USP43	4	0.8453	0.87349	0.999741	16146	1	-0.49218	0.034915	0.039829	0.911564	724	1	-0.49218
OSBPL2	5	0.2651	0.49426	0.999741	8330	2	-1.6511	0.034991	0.04398	0.911564	725	1	-1.6511
TMEM57	5	0.11408	0.28258	0.999125	4726	3	-2.4285	0.035062	0.044034	0.911564	726	1	-2.4285
ARHGAP30	4	0.66587	0.79618	0.999741	13965	1	-1.1718	0.035085	0.039981	0.911564	727	1	-1.1718
NCOA6	5	0.17283	0.38709	0.999741	6308	2	-1.6705	0.035203	0.044176	0.911564	728	1	-1.6705
SOX30	4	0.66758	0.79755	0.999741	13988	1	-1.2085	0.035256	0.040148	0.911564	729	1	-1.2085
OLFR551	5	0.041645	0.13431	0.967281	2229	3	-2.7331	0.035274	0.044242	0.911564	730	1	-2.7331
9230104L09RIK	1	0.9646	0.96483	0.999741	18189	0	0.66587	0.035404	0.035346	0.911564	731	1	0.66587
UFD1L	3	0.076524	0.17513	0.974743	3543	2	-2.7673	0.035414	0.03737	0.911564	732	1	-2.7673
LBH	4	0.75039	0.83385	0.999741	14922	1	-0.89593	0.035426	0.040301	0.911564	733	1	-0.89593
NTRK1	4	0.90507	0.90972	0.999741	17103	1	-1.5271	0.035596	0.040444	0.911564	734	1	-1.5271
GM17296	3	0.89721	0.89733	0.999741	16964	0	-0.78746	0.035755	0.037697	0.911564	735	1	-0.78746
CRISP4	4	0.81863	0.86093	0.999741	15822	1	-0.94473	0.035766	0.040598	0.911564	736	1	-0.94473
CLN3	2	0.98918	0.98901	0.999741	18738	0	0.34277	0.035798	0.036166	0.911564	737	1	0.34277
SEC31B	5	0.98764	0.98768	0.999741	18704	0	-1.0148	0.03584	0.044756	0.911564	738	1	-1.0148
SPINK13	3	0.37714	0.53203	0.999741	10162	1	-0.80121	0.035841	0.037772	0.911564	739	1	-0.80121
GIMAP5	4	0.35008	0.56001	0.999741	9752	2	-1.7098	0.035879	0.040703	0.911564	740	1	-1.7098
MTA3	5	0.14564	0.34025	0.999741	5617	4	-2.3164	0.035946	0.044849	0.911564	741	1	-2.3164
ARFGAP1	4	0.67271	0.8016	0.999741	14051	2	-1.6011	0.035992	0.040814	0.911564	742	1	-1.6011
ETHE1	4	0.36758	0.57265	0.999741	10025	2	-1.5088	0.036049	0.040856	0.911564	743	1	-1.5088
AP2S1	2	0.87631	0.8761	0.999741	16589	0	-0.047792	0.036056	0.036413	0.911564	744	1	-0.047792
OLFR996	4	0.27512	0.48585	0.999741	8497	2	-1.1666	0.036332	0.041102	0.911564	745	1	-1.1666
PRSS29	5	0.4478	0.67577	0.999741	11244	3	-1.7778	0.036335	0.045196	0.911564	746	1	-1.7778
VMN1R220	2	0.97507	0.97497	0.999741	18427	0	0.34614	0.036342	0.036675	0.911564	747	1	0.34614
STAT5A	3	0.73049	0.76578	0.999741	14735	1	-0.78746	0.036416	0.038304	0.911564	748	1	-0.78746
TTC39C	3	0.98676	0.9869	0.999741	18671	0	-0.42246	0.036416	0.038304	0.911564	749	1	-0.42246
SERPINB12	5	0.32992	0.56095	0.999741	9439	2	-1.5109	0.036476	0.045321	0.911564	750	1	-1.5109
2310046O06RIK	2	0.90432	0.90404	0.999741	17088	0	0.013878	0.036513	0.036837	0.911564	751	1	0.013878
PPP1R1A	5	0.14182	0.33343	0.999741	5506	4	-2.0007	0.036617	0.045451	0.911564	752	1	-2.0007
GBX1	4	0.99359	0.99366	0.999741	18841	0	-0.090513	0.036672	0.041443	0.911564	753	1	-0.090513
CASP2	5	0.41959	0.64894	0.999741	10830	3	-1.6735	0.036688	0.045522	0.911564	754	1	-1.6735
CYB5	4	0.1539	0.31872	0.999741	5843	2	-2.1786	0.036729	0.041489	0.911564	755	1	-2.1786
CRNN	3	0.40343	0.55861	0.999741	10553	1	-0.74882	0.036778	0.03864	0.911564	756	1	-0.74882
IER5L	4	0.282	0.4947	0.999741	8620	2	-1.3752	0.036785	0.041537	0.911564	757	1	-1.3752
TLR12	4	0.98592	0.98595	0.999741	18648	0	-0.73654	0.036842	0.041596	0.911564	758	1	-0.73654
0610007P14RIK	5	0.16271	0.3701	0.999741	6040	3	-1.9242	0.0369	0.045699	0.911564	759	1	-1.9242
ART4	4	0.57577	0.72614	0.999741	12876	2	-1.1636	0.036955	0.041707	0.911564	760	1	-1.1636
CTDSP1	3	0.92712	0.92722	0.999741	17430	0	-1.2393	0.037034	0.038869	0.911564	761	1	-1.2393
GM8787	5	0.34752	0.57844	0.999741	9721	3	-1.9309	0.037041	0.045808	0.911564	762	1	-1.9309
GNAT3	4	0.23475	0.43274	0.999741	7647	3	-2.0632	0.037068	0.041814	0.911564	763	1	-2.0632
TNFRSF1B	3	0.84896	0.85058	0.999741	16197	1	-0.93363	0.037076	0.038907	0.911564	764	1	-0.93363
MMP27	5	0.60115	0.77607	0.999741	13179	1	-1.0252	0.037112	0.045862	0.911564	765	1	-1.0252
ADIPOR1	4	0.981	0.98107	0.999741	18565	0	-0.58212	0.037182	0.04191	0.911564	766	1	-0.58212
HSPB7	3	0.88211	0.88216	0.999741	16678	0	-0.74882	0.037204	0.039024	0.911564	767	1	-0.74882
PSME2	1	0.96279	0.96304	0.999741	18146	0	0.57282	0.037209	0.037138	0.911564	768	1	0.57282
BTC	3	0.99728	0.99732	0.999741	18922	0	-0.42246	0.037247	0.039059	0.911564	769	1	-0.42246
MTAP	5	0.45605	0.68349	0.999741	11383	2	-0.78746	0.037253	0.045994	0.911564	770	1	-0.78746
IL21R	5	0.14307	0.33569	0.999741	5536	4	-1.8433	0.037324	0.046055	0.911564	771	1	-1.8433
ATMIN	4	0.8035	0.85438	0.999741	15610	1	-1.4837	0.037352	0.042072	0.911564	772	1	-1.4837
CKS2	1	0.96259	0.96283	0.999741	18145	0	0.40918	0.037413	0.037338	0.911564	773	1	0.40918
UGT1A2	4	0.17743	0.35291	0.999741	6425	2	-2.1624	0.037465	0.042169	0.911564	774	1	-2.1624
SPRN	4	0.99495	0.99501	0.999741	18874	0	-0.82865	0.037521	0.042217	0.911564	775	1	-0.82865
MUM1L1	5	0.013897	0.053463	0.891556	926	2	-0.9163	0.037535	0.046241	0.911564	776	1	-0.9163
OLFR293	2	0.60668	0.62258	0.999741	13243	1	-0.35216	0.037885	0.038189	0.911564	777	1	-0.35216
NBAS	3	0.074843	0.17173	0.974743	3473	1	-0.40674	0.037928	0.039711	0.911564	778	1	-0.40674
ABCB1B	5	0.42291	0.65216	0.999741	10883	2	-1.5808	0.037959	0.046595	0.911564	779	1	-1.5808
MMP19	3	0.79167	0.80557	0.999741	15444	1	0.39359	0.038013	0.039792	0.911564	780	1	0.39359
BC024479	2	0.47155	0.52305	0.999741	11636	1	-0.4708	0.038085	0.038386	0.911564	781	1	-0.4708
SLIT2	3	0.6391	0.71622	0.999741	13614	1	-1.6154	0.038098	0.039882	0.911564	782	1	-1.6154
1810030N24RIK	1	0.96182	0.96208	0.999741	18133	0	0.50747	0.038185	0.038108	0.911564	783	1	0.50747
TMCO2	4	0.0041145	0.01448	0.776688	337	3	-2.961	0.0382	0.042813	0.911564	784	1	-2.961
GPRC5B	3	0.70862	0.75295	0.999741	14467	1	-1.297	0.038226	0.039989	0.911564	785	1	-1.297
ACSM3	4	0.19843	0.38268	0.999741	6911	3	-1.906	0.038257	0.04286	0.911564	786	1	-1.906
RABL5	3	0.28707	0.43946	0.999741	8721	1	-0.62953	0.038396	0.040151	0.911564	787	1	-0.62953
MS4A4B	4	0.21131	0.40076	0.999741	7176	3	-2.2001	0.038427	0.043027	0.911564	788	1	-2.2001
D730039F16RIK	4	0.0045858	0.016062	0.793923	370	3	-2.8415	0.03854	0.043125	0.911564	789	1	-2.8415
ZFP472	5	0.4619	0.68891	0.999741	11492	3	-1.5525	0.038594	0.047133	0.911564	790	1	-1.5525
YBEY	4	0.50366	0.67191	0.999741	12103	2	-1.548	0.038653	0.043222	0.911564	791	1	-1.548
TMEM201	4	0.18981	0.37053	0.999741	6740	1	-1.1637	0.038709	0.043273	0.911564	792	1	-1.1637
RNF133	4	0.042606	0.12558	0.957747	2265	3	-2.7656	0.038766	0.043326	0.911564	793	1	-2.7656
ZFP397	5	0.30938	0.54006	0.999741	9132	2	-1.047	0.038876	0.047392	0.911564	794	1	-1.047
OLFR140	4	0.17998	0.35655	0.999741	6495	3	-2.2645	0.038879	0.043423	0.911564	795	1	-2.2645
OLFR1173	1	0.96107	0.96135	0.999741	18106	0	0.43437	0.038927	0.038843	0.911564	796	0	0.43437
RBMS2	5	0.06658	0.18828	0.979516	3176	4	-1.975	0.038947	0.047463	0.911564	797	1	-1.975
AKR1D1	4	0.20879	0.39718	0.999741	7123	2	-1.9022	0.03902	0.043553	0.911564	798	1	-1.9022
OLFR1170	3	0.62285	0.70829	0.999741	13439	1	-1.5987	0.039077	0.040795	0.911564	799	1	-1.5987
TAP1	3	0.30268	0.45577	0.999741	8998	1	-1.54	0.039226	0.040923	0.911564	800	1	-1.54
IKBKG	5	0.18125	0.4011	0.999741	6537	2	-0.93363	0.03944	0.047912	0.911564	801	1	-0.93363
GM6377	4	0.11245	0.25604	0.999125	4680	2	-1.3525	0.039444	0.043929	0.911564	802	1	-1.3525
9430023L20RIK	4	0.83432	0.86814	0.999741	16003	1	-0.94819	0.039501	0.04399	0.911564	803	1	-0.94819
SAP130	2	0.046207	0.082845	0.921568	2417	1	-1.2302	0.039569	0.039864	0.911564	804	1	-1.2302
ATG9B	4	0.079672	0.20379	0.984904	3635	2	-1.7012	0.03967	0.044157	0.911564	805	1	-1.7012
MGCLH	2	0.99491	0.99476	0.999741	18868	0	0.52021	0.03974	0.040048	0.911564	806	1	0.52021
LRRN3	4	0.30888	0.52852	0.999741	9106	2	-1.8899	0.039783	0.044258	0.911564	807	1	-1.8899
SLC6A14	5	0.066062	0.1872	0.979516	3161	3	-2.6082	0.039793	0.04823	0.911564	808	1	-2.6082
ATXN7L3B	1	0.96015	0.96042	0.999741	18094	0	0.62998	0.039852	0.039749	0.911564	809	0	0.62998
PAK1	5	0.027307	0.098147	0.942776	1608	4	-2.4776	0.039863	0.048298	0.911564	810	1	-2.4776
PAK2	4	0.82827	0.86528	0.999741	15939	1	-0.71971	0.039896	0.044373	0.911564	811	1	-0.71971
TMC5	5	0.90659	0.93066	0.999741	17115	1	-0.78746	0.039934	0.048364	0.911564	812	1	-0.78746
GZF1	3	0.33462	0.48862	0.999741	9520	1	-0.76827	0.03997	0.041628	0.911564	813	1	-0.76827
OLFR645	4	0.067688	0.18398	0.97767	3225	3	-2.387	0.040037	0.044506	0.911564	814	1	-2.387
GM8882	1	0.95992	0.9602	0.999741	18093	0	0.43948	0.040078	0.039965	0.911564	815	0	0.43948
SSR3	3	0.35541	0.50996	0.999741	9825	2	-1.9909	0.04014	0.041802	0.911564	816	1	-1.9909
ABCC3	5	0.35988	0.59071	0.999741	9906	3	-1.923	0.040145	0.048572	0.911564	817	1	-1.923
PMF1	2	0.9805	0.98038	0.999741	18523	0	0.40507	0.040168	0.040465	0.911564	818	1	0.40507
CBLN3	3	0.97735	0.97752	0.999741	18458	0	-0.78746	0.040182	0.041835	0.911564	819	1	-0.78746
ANKRD34A	5	0.92317	0.93819	0.999741	17357	1	-1.3605	0.040216	0.048635	0.911564	820	1	-1.3605
GUCY2C	3	0.19078	0.33832	0.999741	6759	1	0.16023	0.040352	0.041998	0.911564	821	1	0.16023
OLFR768	5	0.0009097	0.0040512	0.706993	81	4	-2.5085	0.040427	0.048814	0.911564	822	1	-2.5085
SVS3A	4	0.10093	0.23789	0.994637	4314	2	-1.8968	0.040461	0.044874	0.911564	823	1	-1.8968
PLCD3	3	0.63972	0.71655	0.999741	13619	1	-1.5845	0.04048	0.04212	0.911564	824	1	-1.5845
ST8SIA6	4	0.58411	0.73241	0.999741	12973	1	-0.99233	0.04063	0.045024	0.911564	825	1	-0.99233
ENTPD3	5	0.72057	0.84357	0.999741	14614	2	-0.4468	0.040849	0.04917	0.911564	826	1	-0.4468
OLFR308	3	0.23236	0.38224	0.999741	7605	2	-2.2678	0.040862	0.042483	0.911564	827	1	-2.2678
SULF1	4	0.19808	0.38221	0.999741	6907	1	-1.1508	0.040913	0.045268	0.911564	828	1	-1.1508
BTBD16	5	0.135	0.32106	0.999741	5323	2	-1.6682	0.04092	0.049229	0.911564	829	1	-1.6682
GRIP1	5	0.097576	0.25084	0.997701	4208	3	-2.4862	0.04099	0.049288	0.911564	830	1	-2.4862
OLFR686	4	0.51543	0.68061	0.999741	12221	1	-0.58834	0.041025	0.045379	0.911564	831	1	-0.58834
PBX1	5	0.85575	0.91301	0.999741	16276	1	-0.7363	0.041061	0.049354	0.911564	832	1	-0.7363
F3	3	0.44323	0.59845	0.999741	11188	1	-1.4012	0.041075	0.042669	0.911564	833	1	-1.4012
SRPX2	4	0.59594	0.74152	0.999741	13105	1	-0.12874	0.041138	0.045472	0.911564	834	1	-0.12874
DACT1	4	0.41095	0.60408	0.999741	10675	1	-1.0154	0.041308	0.045623	0.911564	835	1	-1.0154
SUV39H1	3	0.94276	0.94295	0.999741	17723	0	-0.42246	0.041414	0.043011	0.911564	836	1	-0.42246
FEZ2	3	0.57997	0.68839	0.999741	12931	1	-1.294	0.041457	0.043047	0.911564	837	1	-1.294
IRF1	5	0.30166	0.53223	0.999741	8983	1	-1.4958	0.041483	0.049742	0.911564	838	1	-1.4958
SNTN	2	0.16241	0.26364	0.999125	6032	1	-1.1352	0.041509	0.041783	0.911564	839	1	-1.1352
ST7L	3	0.85413	0.85523	0.999741	16257	1	-1.0148	0.041584	0.043181	0.911564	840	1	-1.0148
RNF111	5	0.072257	0.20006	0.982254	3377	2	-1.2304	0.041624	0.049864	0.911564	841	1	-1.2304
ZFP318	3	0.9949	0.99503	0.999741	18861	0	-0.29409	0.041669	0.043252	0.911564	842	1	-0.29409
OLFR657	4	0.20328	0.38949	0.999741	7017	2	-1.6672	0.041703	0.045975	0.911564	843	1	-1.6672
OLFR63	5	0.073781	0.20322	0.98449	3431	3	-2.3596	0.041765	0.049985	0.911564	844	1	-2.3596
SLC25A30	3	0.92516	0.92527	0.999741	17405	0	-0.72366	0.041882	0.043463	0.911564	845	1	-0.72366
TMEM123	5	0.055789	0.16552	0.974743	2805	2	-0.78746	0.041976	0.050173	0.911564	846	1	-0.78746
FBXW4	1	0.95801	0.9583	0.999741	18030	0	0.64023	0.041992	0.041911	0.911564	847	0	0.64023
HECTD2	4	0.7673	0.84008	0.999741	15132	1	-0.98958	0.042154	0.046368	0.911564	848	1	-0.98958
SMYD5	4	0.99434	0.99442	0.999741	18847	0	-0.24787	0.04221	0.046421	0.911564	849	1	-0.24787
STK40	4	0.10263	0.24052	0.995017	4365	3	-2.488	0.042267	0.046467	0.911564	850	1	-2.488
CBLC	2	0.58334	0.60445	0.999741	12967	1	-0.39404	0.042307	0.042551	0.911564	851	1	-0.39404
CBFA2T3	3	0.95423	0.95456	0.999741	17952	0	-0.42246	0.042412	0.043967	0.911564	852	1	-0.42246
SNX16	5	0.00025209	0.0011499	0.585516	25	4	-3.1793	0.042538	0.050667	0.911564	853	1	-3.1793
BUB1B	2	0.83991	0.83963	0.999741	16092	0	-0.046968	0.042563	0.042796	0.911564	854	1	-0.046968
LZTR1	5	0.83143	0.90636	0.999741	15978	1	-0.62953	0.042609	0.050725	0.911564	855	1	-0.62953
VMN2R116	3	0.023639	0.060391	0.902693	1439	2	-2.0967	0.042646	0.044202	0.911564	856	1	-2.0967
VMN2R19	5	0.18625	0.40928	0.999741	6650	2	-1.6368	0.042819	0.050922	0.911564	857	1	-1.6368
CXCL13	3	0.042308	0.10313	0.948918	2255	2	-2.5902	0.042858	0.044412	0.911564	858	1	-2.5902
SSXB9	1	0.9571	0.95738	0.999741	18014	0	0.3661	0.042902	0.042842	0.911564	859	0	0.3661
5430421N21RIK	5	0.28239	0.51237	0.999741	8631	3	-2.0542	0.04303	0.051119	0.911564	860	1	-2.0542
CCL11	2	0.54208	0.57336	0.999741	12519	1	-0.55641	0.043048	0.043276	0.911564	861	1	-0.55641
GM732	4	0.10865	0.25005	0.997701	4550	2	-1.2249	0.043112	0.047265	0.911564	862	1	-1.2249
VMN2R57	3	0.014891	0.039038	0.864507	970	2	-3.265	0.043112	0.044645	0.911564	863	1	-3.265
ADRM1	1	0.95675	0.95703	0.999741	18013	0	0.40847	0.043252	0.043195	0.911564	864	0	0.40847
UNC13D	4	0.45171	0.63389	0.999741	11312	1	-1.1027	0.043281	0.047418	0.911564	865	1	-1.1027
AFAP1	3	0.037758	0.092944	0.932826	2068	1	-0.62953	0.043324	0.044855	0.911564	866	1	-0.62953
SOHLH1	3	0.68387	0.73915	0.999741	14177	1	-0.74882	0.043367	0.044897	0.911564	867	1	-0.74882
PITPNB	3	0.23933	0.3896	0.999741	7767	2	-2.0572	0.043494	0.045016	0.911564	868	1	-2.0572
GATA5	2	0.71261	0.71353	0.999741	14508	1	-0.55488	0.043504	0.043734	0.911564	869	1	-0.55488
ZBTB20	4	0.7413	0.83059	0.999741	14843	1	-0.90364	0.043563	0.047683	0.911564	870	1	-0.90364
SCOC	2	0.99347	0.99333	0.999741	18825	0	0.44993	0.043674	0.043908	0.911564	871	1	0.44993
COBLL1	5	0.0005459	0.0024728	0.689095	56	2	-1.6047	0.043733	0.051763	0.911564	872	1	-1.6047
DSC2	4	0.13824	0.29545	0.999741	5404	3	-2.3665	0.043788	0.047902	0.911564	873	1	-2.3665
RIOK3	4	0.67918	0.80666	0.999741	14113	1	-1.3936	0.043844	0.047957	0.911564	874	1	-1.3936
SPINT3	1	0.95614	0.95638	0.999741	17977	0	0.33929	0.043863	0.043825	0.911564	875	0	0.33929
CNTN1	5	0.80313	0.89543	0.999741	15604	1	-1.2214	0.043944	0.051956	0.911564	876	1	-1.2214
CABYR	4	0.414	0.6063	0.999741	10718	2	-0.95574	0.043957	0.04805	0.911564	877	1	-0.95574
OLFR1167	3	0.63029	0.71187	0.999741	13519	1	-1.4958	0.044087	0.045581	0.911564	878	1	-1.4958
OLFR652	5	0.21855	0.44481	0.999741	7309	3	-1.8263	0.044154	0.052136	0.911564	879	1	-1.8263
USP53	3	0.91306	0.91317	0.999741	17198	0	-1.0628	0.044215	0.045699	0.911564	880	1	-1.0628
CHCHD7	3	0.65847	0.72587	0.999741	13866	1	-0.42246	0.044342	0.045822	0.911564	881	1	-0.42246
GRIN3A	1	0.95561	0.95585	0.999741	17971	0	0.40389	0.044388	0.044364	0.911564	882	0	0.40389
CCDC63	3	0.11342	0.24597	0.996033	4711	1	-1.5908	0.044426	0.045892	0.911564	883	1	-1.5908
IQGAP1	3	0.52013	0.66297	0.999741	12261	1	-1.0044	0.044469	0.045938	0.911564	884	1	-1.0044
SERPINA5	5	0.96832	0.96847	0.999741	18268	1	-1.2669	0.044716	0.052635	0.911564	885	1	-1.2669
XRCC6BP1	4	0.20668	0.39426	0.999741	7090	2	-1.918	0.044745	0.048748	0.911564	886	1	-1.918
VMN2R6	3	0.24307	0.39357	0.999741	7861	2	-2.2278	0.044765	0.046229	0.911564	887	1	-2.2278
2610034M16RIK	3	0.16834	0.31402	0.999741	6193	2	-2.4253	0.04485	0.046317	0.911564	888	1	-2.4253
4930447A16RIK	3	0.085417	0.19278	0.980619	3824	2	-2.7281	0.044893	0.046354	0.911564	889	1	-2.7281
CLTA	2	0.1756	0.28234	0.999125	6374	1	-0.90289	0.044899	0.045137	0.911564	890	1	-0.90289
ATP5SL	5	0.34346	0.57449	0.999741	9657	3	-1.9242	0.044927	0.052828	0.911564	891	1	-1.9242
PDK1	4	0.35794	0.56567	0.999741	9881	2	-1.8781	0.04497	0.048947	0.911564	892	1	-1.8781
TTC23	5	0.85425	0.91256	0.999741	16268	1	-1.5845	0.044997	0.052901	0.911564	893	1	-1.5845
RDH1	3	0.70121	0.74875	0.999741	14386	1	-1.4814	0.045041	0.046492	0.911564	894	1	-1.4814
OLFR19	5	0.60428	0.77775	0.999741	13213	1	-1.1809	0.045067	0.052964	0.911564	895	1	-1.1809
CEP170	5	0.42303	0.65229	0.999741	10884	3	-1.6261	0.045137	0.053039	0.911564	896	1	-1.6261
VMN1R226	4	0.24743	0.44955	0.999741	7949	3	-1.9112	0.045139	0.049096	0.911564	897	1	-1.9112
NHLRC4	3	0.6203	0.70701	0.999741	13418	1	-1.3605	0.045189	0.046643	0.911564	898	1	-1.3605
E030010A14RIK	3	0.22291	0.37228	0.999741	7402	2	-1.7799	0.045231	0.046686	0.911564	899	1	-1.7799
XKR8	4	0.055092	0.15718	0.974743	2777	2	-2.0774	0.045251	0.049196	0.911564	900	1	-2.0774
KCNV2	3	0.99887	0.9989	0.999741	18960	0	-0.40674	0.045274	0.046724	0.911564	901	1	-0.40674
PLA1A	5	0.94263	0.94871	0.999741	17720	1	-1.4101	0.045277	0.053163	0.911564	902	1	-1.4101
CAPN13	3	0.16419	0.30955	0.999741	6079	1	-0.72366	0.045316	0.046767	0.911564	903	1	-0.72366
4930432K09RIK	5	0.031189	0.11024	0.953419	1799	3	-1.9135	0.045418	0.053289	0.911564	904	1	-1.9135
SLC22A7	4	0.33099	0.54627	0.999741	9460	2	-1.5222	0.045476	0.049405	0.911564	905	1	-1.5222
CXCR4	5	0.80497	0.89664	0.999741	15636	1	-0.74882	0.045488	0.053352	0.911564	906	1	-0.74882
KCTD20	3	0.36996	0.52479	0.999741	10059	2	-1.7516	0.045528	0.046962	0.911564	907	1	-1.7516
LTF	4	0.051863	0.1491	0.9746	2647	2	-1.8649	0.045533	0.049448	0.911564	908	1	-1.8649
NFIL3	3	0.0095141	0.025534	0.864507	659	1	-1.4958	0.045655	0.047074	0.911564	909	1	-1.4958
LZTS2	3	0.98106	0.98119	0.999741	18572	0	-0.74882	0.045761	0.047172	0.911564	910	1	-0.74882
ACOT8	4	0.9792	0.97929	0.999741	18497	0	-0.66938	0.04587	0.049749	0.911564	911	1	-0.66938
PLAG1	4	0.92984	0.92999	0.999741	17487	1	-1.1167	0.045926	0.049793	0.911564	912	1	-1.1167
LIPI	2	0.60668	0.62258	0.999741	13242	1	-0.37012	0.045951	0.046159	0.911564	913	1	-0.37012
SYT4	5	0.58461	0.76719	0.999741	12979	2	-0.40674	0.046049	0.053844	0.911564	914	1	-0.40674
GABRQ	4	0.12685	0.27814	0.999125	5100	2	-2.0995	0.046095	0.049955	0.911564	915	1	-2.0995
DDX3X	5	0.9316	0.94244	0.999741	17514	1	-1.2719	0.046189	0.053965	0.911564	916	1	-1.2719
OLFR593	4	0.23064	0.42717	0.999741	7565	2	-1.4111	0.046264	0.050092	0.911564	917	1	-1.4111
RGNEF	5	0.61212	0.78199	0.999741	13306	1	-1.047	0.046329	0.054074	0.911564	918	1	-1.047
VMN2R88	4	0.27597	0.48691	0.999741	8508	1	-1.0233	0.046376	0.050194	0.911564	919	1	-1.0233
VMN1R67	5	0.77102	0.87461	0.999741	15179	1	-0.71878	0.046399	0.054132	0.911564	920	1	-0.71878
GM20594	2	0.016891	0.031478	0.864507	1097	1	-1.5241	0.046492	0.04667	0.911564	921	1	-1.5241
YME1L1	4	0.35881	0.56633	0.999741	9890	1	-1.5916	0.046601	0.050391	0.911564	922	1	-1.5916
CD200R2	4	0.23084	0.42744	0.999741	7568	3	-2.1453	0.046769	0.050539	0.911564	923	1	-2.1453
GM13023	3	0.046284	0.11194	0.953419	2420	2	-2.9391	0.04684	0.048202	0.911564	924	1	-2.9391
OLFR619	5	0.23934	0.46717	0.999741	7769	3	-2.1395	0.04689	0.054567	0.911564	925	1	-2.1395
BCL2A1C	2	0.10281	0.17461	0.974743	4370	1	-1.1106	0.046975	0.047143	0.911564	926	1	-1.1106
SERPINB5	5	0.27628	0.50599	0.999741	8512	1	-1.5109	0.04703	0.054698	0.911564	927	1	-1.5109
GM590	2	0.69413	0.69663	0.999741	14303	1	-0.19014	0.04706	0.047211	0.911564	928	1	-0.19014
ZFP457	3	0.43551	0.59072	0.999741	11064	2	-1.8242	0.047136	0.048484	0.911564	929	1	-1.8242
VMN2R42	2	0.9945	0.99435	0.999741	18849	0	0.18929	0.047288	0.047433	0.911564	930	1	0.18929
FBXO31	4	0.89104	0.89997	0.999741	16803	1	-0.75855	0.047331	0.05105	0.911564	931	1	-0.75855
GP1BB	2	0.83056	0.83011	0.999741	15971	0	-0.11542	0.047345	0.04749	0.911564	932	1	-0.11542
OLFR769	4	0.53801	0.69759	0.999741	12462	1	-0.70234	0.047443	0.051151	0.911564	933	1	-0.70234
OLFR1386	3	0.15748	0.3023	0.999741	5925	2	-2.4713	0.047474	0.048807	0.911564	934	1	-2.4713
2610109H07RIK	4	0.99225	0.99234	0.999741	18811	0	-0.96555	0.047612	0.051311	0.911564	935	1	-0.96555
GM4937	2	0.85578	0.85551	0.999741	16289	0	-0.19087	0.047657	0.047791	0.911564	936	1	-0.19087
1700054O13RIK	5	0.10859	0.27214	0.999125	4544	3	-2.4571	0.04766	0.055261	0.911564	937	1	-2.4571
CYB5R1	5	0.98049	0.98062	0.999741	18520	0	-1.031	0.04794	0.055527	0.911564	938	1	-1.031
TMEM144	5	0.79153	0.88781	0.999741	15442	1	-1.4577	0.04794	0.055527	0.911564	939	1	-1.4577
KREMEN2	4	0.73099	0.82707	0.999741	14740	1	-1.1896	0.047977	0.051653	0.911564	940	1	-1.1896
UBR3	3	0.99887	0.9989	0.999741	18965	0	-0.42246	0.048024	0.04934	0.911564	941	1	-0.42246
GM6034	2	0.7584	0.75777	0.999741	14992	0	-0.23982	0.048197	0.048291	0.911564	942	1	-0.23982
OLFR920	4	0.013472	0.044285	0.864507	897	3	-2.7148	0.048454	0.052095	0.911564	943	1	-2.7148
FRMPD1	5	0.30925	0.53992	0.999741	9126	1	-1.4335	0.048535	0.056055	0.911564	944	1	-1.4335
ADAM39	3	0.24935	0.40018	0.999741	8000	1	-1.2494	0.048574	0.049878	0.911564	945	1	-1.2494
PPM1F	4	0.71212	0.82083	0.999741	14499	1	-0.84229	0.048622	0.052234	0.911564	946	1	-0.84229
VMN1R76	3	0.93025	0.93037	0.999741	17493	0	-0.6109	0.048658	0.049956	0.911564	947	1	-0.6109
N4BP2L2	5	0.25932	0.48817	0.999741	8212	2	-0.42246	0.04871	0.056203	0.911564	948	1	-0.42246
PYDC4	1	0.95111	0.9514	0.999741	17901	0	0.16085	0.048887	0.048943	0.911564	949	0	0.16085
H2-AA	4	0.45506	0.63638	0.999741	11356	2	-1.2683	0.048903	0.052486	0.911564	950	1	-1.2683
1810035L17RIK	2	0.78518	0.78449	0.999741	15368	0	-0.43097	0.048964	0.049066	0.911564	951	1	-0.43097
4930407I10RIK	2	0.53255	0.56631	0.999741	12404	1	-0.49826	0.049049	0.049154	0.911564	952	1	-0.49826
USH1G	4	0.45803	0.63857	0.999741	11418	1	-1.3113	0.049183	0.052757	0.911564	953	1	-1.3113
VMN1R45	3	0.041966	0.10239	0.948021	2243	2	-1.9518	0.049292	0.050583	0.911564	954	1	-1.9518
RAB15	3	0.083845	0.18977	0.979516	3771	2	-2.7311	0.049334	0.050622	0.911564	955	1	-2.7311
TXNDC12	4	0.016793	0.054438	0.891861	1092	3	-3.0786	0.049464	0.053026	0.911564	956	1	-3.0786
RLN3	4	0.60767	0.75054	0.999741	13254	1	-0.25473	0.049576	0.053133	0.911564	957	1	-0.25473
AOC2	4	0.85373	0.8779	0.999741	16256	1	-1.0148	0.049632	0.053186	0.911564	958	1	-1.0148
2003-09-01	5	0.055952	0.16585	0.974743	2810	3	-2.0155	0.049689	0.057065	0.911564	959	1	-2.0155
APOL10A	4	0.99962	0.99963	0.99995	18973	0	-0.083234	0.049744	0.053293	0.911564	960	1	-0.083234
ZBTB32	3	0.56386	0.68127	0.999741	12767	1	-1.4696	0.049777	0.051085	0.911564	961	1	-1.4696
GJA10	5	0.54955	0.74895	0.999741	12603	2	-1.5243	0.049794	0.057162	0.911564	962	1	-1.5243
NDFIP1	5	0.038206	0.12654	0.958828	2092	1	-1.0044	0.049898	0.057257	0.911564	963	1	-1.0044
PYHIN1	4	0.20633	0.39376	0.999741	7075	3	-1.9891	0.049912	0.053459	0.911564	964	1	-1.9891
TMEM20	4	0.36069	0.56769	0.999741	9919	2	-1.5143	0.049968	0.053512	0.911564	965	1	-1.5143
WDR96	4	0.60585	0.74914	0.999741	13232	2	-1.7661	0.050052	0.053585	0.911564	966	1	-1.7661
D630037F22RIK	4	0.37942	0.58121	0.999741	10190	1	-0.96505	0.050192	0.053714	0.911564	967	1	-0.96505
S100G	2	0.26667	0.39343	0.999741	8368	1	-0.86086	0.050213	0.050297	0.911564	968	1	-0.86086
PDE1A	5	0.23795	0.4657	0.999741	7731	3	-2.1427	0.050248	0.057568	0.911564	969	1	-2.1427
GP2	4	0.063569	0.17708	0.974743	3088	3	-2.4356	0.050304	0.053831	0.911564	970	1	-2.4356
TCEANC	3	0.2622	0.41364	0.999741	8281	2	-2.1856	0.050389	0.05167	0.911564	971	1	-2.1856
TMIGD1	4	0.99085	0.99093	0.999741	18768	0	-0.71395	0.050416	0.05394	0.911564	972	1	-0.71395
BC005764	4	0.36245	0.56892	0.999741	9958	1	-0.99133	0.050528	0.054048	0.911564	973	1	-0.99133
TPM1	4	0.94163	0.94156	0.999741	17709	0	-1.075	0.050584	0.054095	0.911564	974	1	-1.075
4930404H21RIK	3	0.059182	0.13964	0.971825	2934	1	-0.72199	0.0506	0.051862	0.911564	975	1	-0.72199
BDKRB2	3	0.44596	0.60111	0.999741	11229	2	-1.7961	0.050643	0.051905	0.911564	976	1	-1.7961
MPST	4	0.090496	0.22128	0.989892	3975	2	-1.7496	0.050696	0.054214	0.911564	977	1	-1.7496
ARRB2	2	0.41207	0.48293	0.999741	10699	1	-0.68014	0.050752	0.050823	0.911564	978	1	-0.68014
OLFR905	4	0.04739	0.13776	0.971569	2461	3	-2.4868	0.050752	0.054266	0.911564	979	1	-2.4868
UPP2	5	0.43615	0.66473	0.999741	11087	1	-0.42246	0.050807	0.058083	0.911564	980	1	-0.42246
ASPHD1	1	0.94918	0.94952	0.999741	17865	0	0.26865	0.050823	0.05086	0.911564	981	0	0.26865
2310044G17RIK	3	0.70214	0.74928	0.999741	14391	1	-0.42246	0.050853	0.05211	0.911564	982	1	-0.42246
TCP11L1	4	0.34756	0.55818	0.999741	9725	2	-1.9767	0.05092	0.054418	0.911564	983	1	-1.9767
SOX9	3	0.93025	0.93037	0.999741	17491	0	-0.40674	0.05098	0.052233	0.911564	984	1	-0.40674
HNRNPR	4	0.82887	0.86555	0.999741	15942	1	-0.7308	0.051032	0.054513	0.911564	985	1	-0.7308
OSTB	2	0.95819	0.95814	0.999741	18048	0	-0.092504	0.051064	0.05113	0.911564	986	1	-0.092504
OLFR812	3	0.9641	0.96431	0.999741	18185	0	-0.42246	0.051107	0.052352	0.911564	987	1	-0.42246
FUT4	2	0.88792	0.88754	0.999741	16764	0	0.0067182	0.051121	0.051188	0.911564	988	1	0.0067182
ATP11B	5	0.19432	0.41878	0.999741	6838	2	-1.5987	0.051225	0.058443	0.911564	989	1	-1.5987
OLFR46	5	0.27417	0.5038	0.999741	8481	3	-1.7961	0.051295	0.058504	0.911564	990	1	-1.7961
ZFP563	4	0.82345	0.86312	0.999741	15867	1	-1.2922	0.051312	0.054775	0.911564	991	1	-1.2922
SLC34A3	4	0.94163	0.94156	0.999741	17710	0	-0.85686	0.051368	0.054835	0.911564	992	1	-0.85686
FGD6	5	0.60827	0.77988	0.999741	13258	2	-1.5978	0.051435	0.058638	0.911564	993	1	-1.5978
FBXW2	4	0.30116	0.51885	0.999741	8972	2	-1.8436	0.051592	0.055037	0.911564	994	1	-1.8436
D0H4S114	1	0.9484	0.94875	0.999741	17842	0	0.25363	0.051595	0.051661	0.911564	995	0	0.25363
PGAM1	1	0.94817	0.94851	0.999741	17841	0	0.24189	0.051828	0.051878	0.911564	996	0	0.24189
SLC9A3	5	0.071022	0.19749	0.980926	3337	2	-1.2438	0.051854	0.059019	0.911564	997	1	-1.2438
BATF2	5	0.58721	0.76859	0.999741	13006	2	-1.2669	0.051854	0.059019	0.911564	998	1	-1.2669
ATF4	4	0.13898	0.2966	0.999741	5435	2	-1.9982	0.051872	0.055305	0.911564	999	1	-1.9982
TBX10	4	0.4075	0.60161	0.999741	10621	1	-0.84123	0.051956	0.055383	0.911564	1000	1	-0.84123
PTPN14	3	0.58551	0.69085	0.999741	12989	1	-0.13874	0.052034	0.053236	0.911564	1001	1	-0.13874
SLC6A2	5	0.15225	0.35197	0.999741	5785	3	-2.1184	0.052133	0.059237	0.911564	1002	1	-2.1184
RILPL1	4	0.30633	0.52533	0.999741	9066	1	-0.96674	0.052152	0.055565	0.911564	1003	1	-0.96674
CYPT15	3	0.31203	0.46551	0.999741	9167	1	0.41401	0.052161	0.053352	0.911564	1004	1	0.41401
GPR107	3	0.65601	0.72464	0.999741	13829	1	-1.4544	0.052203	0.053391	0.911564	1005	1	-1.4544
FAIM2	4	0.46223	0.64163	0.999741	11496	2	-1.4877	0.05232	0.055748	0.911564	1006	1	-1.4877
WFDC16	1	0.94757	0.94789	0.999741	17839	0	0.28749	0.052425	0.052462	0.911564	1007	0	0.28749
SVOP	4	0.44637	0.62995	0.999741	11234	1	-1.1836	0.052432	0.055849	0.911564	1008	1	-1.1836
TEAD2	3	0.14148	0.28501	0.999125	5500	2	-2.5122	0.052456	0.053639	0.911564	1009	1	-2.5122
RASGEF1C	5	0.34688	0.5778	0.999741	9711	2	-1.0664	0.052621	0.059648	0.911564	1010	1	-1.0664
MT1	4	0.48101	0.65543	0.999741	11785	1	-0.81752	0.052711	0.056096	0.911564	1011	1	-0.81752
RBM39	3	0.97479	0.97495	0.999741	18424	0	-0.4468	0.052751	0.053941	0.911564	1012	1	-0.4468
VSX2	2	0.95819	0.95814	0.999741	18059	0	0.095466	0.052766	0.052814	0.911564	1013	1	0.095466
ASNSD1	5	0.65882	0.80778	0.999741	13869	2	-1.6473	0.052795	0.05981	0.911564	1014	1	-1.6473
PRKX	4	0.96149	0.96142	0.999741	18129	0	-0.5821	0.052823	0.056213	0.911564	1015	1	-0.5821
HSPA12B	3	0.99354	0.99367	0.999741	18827	0	-0.42246	0.052877	0.054057	0.911564	1016	1	-0.42246
OLFR849	4	0.56828	0.72047	0.999741	12814	2	-1.4007	0.052879	0.056262	0.911564	1017	1	-1.4007
NTSR1	5	0.09713	0.24997	0.997701	4189	4	-2.4868	0.0529	0.059911	0.911564	1018	1	-2.4868
PGGT1B	2	0.99755	0.99744	0.999741	18931	0	0.62813	0.052936	0.052975	0.911564	1019	1	0.62813
CUL7	3	0.84593	0.84796	0.999741	16151	1	0.0031958	0.052961	0.054132	0.911564	1020	1	0.0031958
6230427J02RIK	5	0.48829	0.71319	0.999741	11889	3	-1.7263	0.052969	0.059973	0.911564	1021	1	-1.7263
CCL24	3	0.50579	0.65714	0.999741	12116	1	-1.4958	0.053003	0.054176	0.911564	1022	1	-1.4958
PGF	5	0.36445	0.59528	0.999741	9977	1	-1.2805	0.053039	0.060035	0.911564	1023	1	-1.2805
TKTL2	3	0.4046	0.5598	0.999741	10569	2	-1.8963	0.053088	0.054257	0.911564	1024	1	-1.8963
6030429G01RIK	2	0.95819	0.95814	0.999741	18049	0	0.17013	0.053106	0.053146	0.911564	1025	1	0.17013
BCO2	5	0.37546	0.6061	0.999741	10136	2	-1.2393	0.053109	0.060097	0.911564	1026	1	-1.2393
PLK5	4	0.33356	0.54809	0.999741	9499	2	-1.8042	0.05327	0.056627	0.911564	1027	1	-1.8042
OLFR1065	1	0.94667	0.947	0.999741	17823	0	0.19618	0.053328	0.053348	0.911564	1028	0	0.19618
SEC24B	4	0.99495	0.99501	0.999741	18870	0	-0.25307	0.053382	0.056746	0.911564	1029	1	-0.25307
AP1S2	5	0.47384	0.69991	0.999741	11677	3	-1.7452	0.053527	0.060461	0.911564	1030	1	-1.7452
AGRP	3	0.11315	0.24548	0.996033	4706	2	-2.611	0.053635	0.054808	0.911564	1031	1	-2.611
DEFB10	4	0.23843	0.43758	0.999741	7743	2	-1.1314	0.053662	0.057006	0.911564	1032	1	-1.1314
ANKK1	5	0.14616	0.34118	0.999741	5638	3	-2.32	0.053701	0.060634	0.911564	1033	1	-2.32
REG3B	4	0.76033	0.83748	0.999741	15010	1	0.083238	0.053718	0.057054	0.911564	1034	1	0.083238
GM9733	4	0.4097	0.6032	0.999741	10656	1	-1.4246	0.053773	0.057113	0.911564	1035	1	-1.4246
OLFR1124	5	0.033266	0.11524	0.953419	1873	3	-2.7999	0.053875	0.06079	0.911564	1036	1	-2.7999
OLFR771	4	0.24263	0.44318	0.999741	7848	3	-2.0266	0.053941	0.057274	0.911564	1037	1	-2.0266
PTAFR	5	0.75036	0.86166	0.999741	14920	2	-1.4958	0.053945	0.060853	0.911564	1038	1	-1.4958
ULK2	4	0.53104	0.69222	0.999741	12381	2	-1.7628	0.053997	0.057321	0.911564	1039	1	-1.7628
RNF103	5	0.077913	0.21171	0.985163	3577	4	-2.5631	0.054084	0.060974	0.911564	1040	1	-2.5631
MS4A10	5	0.20807	0.43372	0.999741	7108	3	-2.1558	0.054223	0.061101	0.911564	1041	1	-2.1558
INSIG1	2	0.90998	0.90977	0.999741	17156	0	0.050995	0.054239	0.054275	0.911564	1042	1	0.050995
TRIM13	4	0.52729	0.68952	0.999741	12335	2	-1.6398	0.054332	0.057613	0.911564	1043	1	-1.6398
TNFRSF11A	3	0.3939	0.54897	0.999741	10402	2	-1.9087	0.054351	0.055526	0.911564	1044	1	-1.9087
CTSLL3	5	0.44434	0.67252	0.999741	11202	3	-1.7865	0.054362	0.061224	0.911564	1045	1	-1.7865
SLC25A2	3	0.99816	0.99821	0.999741	18944	0	-0.28114	0.054477	0.055634	0.911564	1046	1	-0.28114
JDP2	4	0.45379	0.63543	0.999741	11336	2	-1.2687	0.0545	0.057775	0.911564	1047	1	-1.2687
ENOPH1	5	0.64212	0.79846	0.999741	13658	2	-1.0628	0.054571	0.061409	0.911564	1048	1	-1.0628
CEP72	4	0.65249	0.78559	0.999741	13787	2	-1.0933	0.054667	0.057928	0.911564	1049	1	-1.0933
NT5DC1	5	0.16964	0.38177	0.999741	6227	3	-1.8963	0.054711	0.061532	0.911564	1050	1	-1.8963
SLC19A2	4	0.93329	0.93321	0.999741	17553	1	0.045495	0.054779	0.058027	0.911564	1051	1	0.045495
SEL1L	5	0.677	0.81807	0.999741	14094	1	-1.3942	0.05478	0.061589	0.911564	1052	1	-1.3942
LPIN3	5	0.97327	0.97334	0.999741	18391	0	-0.78746	0.05485	0.061663	0.911564	1053	1	-0.78746
CLEC4A2	1	0.94509	0.94541	0.999741	17784	0	0.14717	0.054915	0.054871	0.911564	1054	0	0.14717
BTK	1	0.94501	0.94534	0.999741	17783	0	0.10309	0.054988	0.054947	0.911564	1055	0	0.10309
VMN2R69	3	0.51266	0.6599	0.999741	12193	1	0.067999	0.055024	0.056182	0.911564	1056	1	0.067999
ABPG	5	0.53948	0.74375	0.999741	12483	2	-1.4932	0.055058	0.061854	0.911564	1057	1	-1.4932
CENPC1	4	0.37311	0.57664	0.999741	10110	2	-1.6891	0.055225	0.058428	0.911564	1058	1	-1.6891
KRT6A	1	0.94476	0.94509	0.999741	17777	0	0.14852	0.055235	0.05521	0.911564	1059	0	0.14852
H2-KE6	2	0.94402	0.9439	0.999741	17753	0	0.1678	0.055371	0.05541	0.911564	1060	1	0.1678
2410016O06RIK	4	0.6044	0.74802	0.999741	13215	1	-0.66152	0.055393	0.058574	0.911564	1061	1	-0.66152
TLR8	5	0.022168	0.081604	0.921568	1368	4	-2.887	0.055406	0.062193	0.911564	1062	1	-2.887
CDK11B	3	0.065751	0.15327	0.974743	3153	1	-0.72366	0.055445	0.056585	0.911564	1063	1	-0.72366
GM2382	1	0.94455	0.94488	0.999741	17776	0	0.083154	0.055454	0.055399	0.911564	1064	0	0.083154
KDR	4	0.42114	0.61157	0.999741	10855	1	-1.1258	0.055504	0.058667	0.911564	1065	1	-1.1258
4932412H11RIK	5	0.012346	0.048007	0.88126	838	4	-2.6407	0.055545	0.062324	0.911564	1066	1	-2.6407
GPR137	3	0.45541	0.61058	0.999741	11361	1	-0.4468	0.055613	0.056739	0.911564	1067	1	-0.4468
CARD11	3	0.036075	0.089154	0.930269	1992	1	-1.4814	0.055613	0.056739	0.911564	1068	1	-1.4814
PATZ1	4	0.53307	0.69382	0.999741	12409	2	-1.7782	0.055672	0.058818	0.911564	1069	1	-1.7782
MYF6	5	0.18012	0.39923	0.999741	6500	2	-1.6339	0.055684	0.062456	0.911564	1070	1	-1.6339
CTTNBP2NL	4	0.83568	0.8688	0.999741	16022	1	-0.77787	0.055728	0.058879	0.911564	1071	1	-0.77787
WWOX	3	0.86186	0.8623	0.999741	16405	1	-1.0432	0.055781	0.056909	0.911564	1072	1	-1.0432
GRHL3	4	0.72956	0.82659	0.999741	14714	1	-1.0162	0.055783	0.058934	0.911564	1073	1	-1.0162
MBD6	3	0.31835	0.47196	0.999741	9269	2	-2.0621	0.055823	0.056942	0.911564	1074	1	-2.0621
MATN3	5	0.70864	0.83651	0.999741	14470	2	-1.0148	0.055824	0.062563	0.911564	1075	1	-1.0148
NEURL1A	2	0.81024	0.80975	0.999741	15702	0	-0.2437	0.055881	0.055903	0.911564	1076	1	-0.2437
GM5087	2	0.68196	0.68578	0.999741	14159	1	-0.57702	0.055966	0.055975	0.911564	1077	1	-0.57702
CNTN6	4	0.41491	0.60698	0.999741	10728	2	-1.4484	0.056006	0.059149	0.911564	1078	1	-1.4484
LTBP2	4	0.04376	0.12861	0.95896	2318	1	-1.3685	0.056062	0.059204	0.911564	1079	1	-1.3685
GPR82	5	0.033674	0.11616	0.954742	1894	2	-0.58319	0.056171	0.062878	0.911564	1080	1	-0.58319
DERA	4	0.321	0.53904	0.999741	9299	1	-0.82217	0.05623	0.059358	0.911564	1081	1	-0.82217
HTR5B	3	0.32094	0.47463	0.999741	9298	1	-1.6511	0.056243	0.057331	0.911564	1082	1	-1.6511
4933416C03RIK	2	0.56759	0.59243	0.999741	12805	1	-0.61484	0.056249	0.056275	0.911564	1083	1	-0.61484
RHBDL2	5	0.37574	0.60637	0.999741	10140	3	-1.8993	0.05631	0.063011	0.911564	1084	1	-1.8993
RBM26	3	0.45541	0.61058	0.999741	11360	1	-1.294	0.056411	0.057497	0.911564	1085	1	-1.294
DLC1	3	0.61818	0.70602	0.999741	13391	1	0.26466	0.056495	0.057584	0.911564	1086	1	0.26466
RDH16	1	0.94348	0.94381	0.999741	17732	0	0.045779	0.056517	0.056469	0.911564	1087	0	0.045779
BTN2A2	2	0.63328	0.64415	0.999741	13552	1	-0.45282	0.05656	0.056568	0.911564	1088	1	-0.45282
SLC38A4	4	0.45593	0.63702	0.999741	11380	1	-1.1372	0.056787	0.059871	0.911564	1089	1	-1.1372
OLFR667	5	0.23754	0.46527	0.999741	7720	3	-1.8733	0.056797	0.063454	0.911564	1090	1	-1.8733
ZFP316	1	0.94317	0.94351	0.999741	17731	0	0.099973	0.05683	0.056772	0.911564	1091	0	0.099973
IRF7	4	0.99778	0.9978	0.999741	18940	0	-0.42246	0.056843	0.059923	0.911564	1092	1	-0.42246
GM3763	3	0.18751	0.33476	0.999741	6681	2	-2.0815	0.056916	0.057979	0.911564	1093	1	-2.0815
ZFP300	5	0.11894	0.29158	0.999733	4880	3	-2.0221	0.056936	0.063573	0.911564	1094	1	-2.0221
DNAJA4	4	0.58587	0.7338	0.999741	12996	1	-0.70151	0.056954	0.060022	0.911564	1095	1	-0.70151
FAM84A	2	0.74766	0.74715	0.999741	14892	1	-0.34904	0.056984	0.056992	0.911564	1096	1	-0.34904
OLFR1200	4	0.12485	0.27509	0.999125	5040	1	-0.71863	0.057122	0.060177	0.911564	1097	1	-0.71863
TFRC	3	0.24755	0.39826	0.999741	7952	1	-0.74882	0.057252	0.058303	0.911564	1098	1	-0.74882
EFCAB9	5	0.34827	0.57917	0.999741	9729	3	-1.8618	0.057352	0.063945	0.911564	1099	1	-1.8618
FGR	3	0.59298	0.69427	0.999741	13078	1	-1.3078	0.057378	0.058427	0.911564	1100	1	-1.3078
SPIC	5	0.23581	0.46341	0.999741	7668	3	-1.9796	0.057422	0.064	0.911564	1101	1	-1.9796
GLIS1	2	0.80375	0.80315	0.999741	15622	0	-0.30251	0.057493	0.057492	0.911564	1102	1	-0.30251
KPNA4	3	0.33339	0.48738	0.999741	9494	1	-1.6473	0.057504	0.058551	0.911564	1103	1	-1.6473
ZFP616	4	0.55923	0.71369	0.999741	12710	1	-1.0296	0.057512	0.060537	0.911564	1104	1	-1.0296
OLFR1402	2	0.95819	0.95814	0.999741	18051	0	0.035057	0.057549	0.057547	0.911564	1105	1	0.035057
OLFR618	5	0.0050314	0.021003	0.848916	389	3	-3.142	0.057561	0.064124	0.911564	1106	1	-3.142
SGPP2	2	0.26916	0.39488	0.999741	8400	1	-0.99594	0.057578	0.057575	0.911564	1107	1	-0.99594
DCAF6	4	0.41122	0.6043	0.999741	10680	1	-0.20646	0.057623	0.060636	0.911564	1108	1	-0.20646
SCN7A	5	0.32874	0.55974	0.999741	9419	1	-1.0571	0.057699	0.064249	0.911564	1109	1	-1.0571
VMN1R208	2	0.37932	0.46194	0.999741	10186	1	-0.92312	0.057719	0.057708	0.911564	1110	1	-0.92312
OLFR458	3	0.17491	0.32112	0.999741	6357	1	-1.6473	0.057755	0.058783	0.911564	1111	1	-1.6473
HMCN1	4	0.081147	0.20614	0.985163	3685	2	-2.0679	0.05779	0.060787	0.911564	1112	1	-2.0679
VLDLR	5	0.021114	0.07815	0.919582	1314	4	-2.0933	0.057838	0.064379	0.911564	1113	1	-2.0933
SYVN1	4	0.49097	0.66273	0.999741	11932	1	-0.63259	0.057846	0.06084	0.911564	1114	1	-0.63259
DUOX1	4	0.88684	0.8972	0.999741	16751	1	-0.31637	0.057902	0.060899	0.911564	1115	1	-0.31637
OSR2	5	0.4478	0.67577	0.999741	11245	3	-1.7778	0.057977	0.064498	0.911564	1116	1	-1.7778
ZBTB34	3	0.48376	0.63874	0.999741	11825	1	-1.6578	0.058007	0.059045	0.911564	1117	1	-1.6578
NFIB	4	0.58854	0.73585	0.999741	13022	2	-1.2627	0.058013	0.061016	0.911564	1118	1	-1.2627
SLC6A20B	5	0.012483	0.048504	0.882483	845	3	-3.0155	0.058047	0.064559	0.911564	1119	1	-3.0155
HIST1H4H	1	0.94191	0.94225	0.999741	17714	0	0.059907	0.058089	0.058069	0.911564	1120	0	0.059907
TMEM18	3	0.25504	0.40621	0.999741	8139	1	-0.4468	0.058091	0.059128	0.911564	1121	1	-0.4468
IL18BP	3	0.94276	0.94295	0.999741	17722	0	0.15301	0.058175	0.059206	0.911564	1122	1	0.15301
RLF	5	0.053746	0.16099	0.974743	2717	4	-2.2799	0.058185	0.064679	0.911564	1123	1	-2.2799
AF366264	3	0.20553	0.35406	0.999741	7053	2	-2.3248	0.058217	0.059245	0.911564	1124	1	-2.3248
OAS3	3	0.43635	0.59159	0.999741	11091	1	-1.0664	0.058427	0.059429	0.911564	1125	1	-1.0664
ZFP317	5	0.0066684	0.02728	0.864507	474	3	-1.884	0.058428	0.064888	0.911564	1126	1	-1.884
CCNB1IP1	5	0.17221	0.38601	0.999741	6289	2	-1.4577	0.058428	0.064888	0.911564	1127	1	-1.4577
GM4902	2	0.13848	0.22873	0.992921	5415	1	-0.98412	0.058567	0.058523	0.911564	1128	1	-0.98412
HIVEP1	3	0.87979	0.87984	0.999741	16647	0	-1.4723	0.058595	0.059575	0.911564	1129	1	-1.4723
NRN1L	5	0.11174	0.27813	0.999125	4653	2	-0.62953	0.058602	0.065036	0.911564	1130	1	-0.62953
CLIC6	3	0.065021	0.15175	0.974743	3134	1	-0.74882	0.058637	0.059608	0.911564	1131	1	-0.74882
OLFR824	3	0.11555	0.24987	0.997701	4776	2	-1.9339	0.058679	0.059652	0.911564	1132	1	-1.9339
1700042G07RIK	5	0.22804	0.45505	0.999741	7512	2	-1.0664	0.05874	0.065151	0.911564	1133	1	-1.0664
EPC1	3	0.5276	0.66603	0.999741	12342	1	-0.4468	0.058847	0.059803	0.911564	1134	1	-0.4468
WFDC12	3	0.77058	0.79113	0.999741	15168	1	-0.74882	0.058889	0.059837	0.911564	1135	1	-0.74882
5730494M16RIK	4	0.25079	0.45401	0.999741	8043	3	-1.9757	0.058904	0.061831	0.911564	1136	1	-1.9757
MZF1	4	0.96284	0.96279	0.999741	18154	0	-1.1027	0.059015	0.061926	0.911564	1137	1	-1.1027
4833423E24RIK	5	0.39419	0.62441	0.999741	10407	2	-0.76827	0.059087	0.065458	0.911564	1138	1	-0.76827
ARL6IP6	2	0.85147	0.85114	0.999741	16229	0	-0.15991	0.059174	0.059144	0.911564	1139	1	-0.15991
ZBTB5	3	0.21726	0.36642	0.999741	7286	2	-2.2989	0.059182	0.060124	0.911564	1140	1	-2.2989
RNF41	5	0.28202	0.51199	0.999741	8622	2	-1.4335	0.059226	0.065593	0.911564	1141	1	-1.4335
CHMP6	1	0.94076	0.94111	0.999741	17701	0	0.018154	0.059239	0.059206	0.911564	1142	0	0.018154
2610507B11RIK	5	0.30428	0.53489	0.999741	9034	3	-2.027	0.059295	0.06565	0.911564	1143	1	-2.027
EZH1	4	0.030295	0.092706	0.932826	1748	3	-2.8631	0.059516	0.062396	0.911564	1144	1	-2.8631
TDRD7	4	0.36354	0.56971	0.999741	9964	2	-1.6034	0.059599	0.062468	0.911564	1145	1	-1.6034
OBFC2B	5	0.10851	0.27199	0.999125	4542	2	-1.4814	0.059607	0.065953	0.911564	1146	1	-1.4814
GP1BA	5	0.76607	0.87148	0.999741	15124	1	-0.42246	0.059607	0.065953	0.911564	1147	1	-0.42246
GYK	4	0.76938	0.84083	0.999741	15164	1	-0.92515	0.059738	0.062589	0.911564	1148	1	-0.92515
MANEA	5	0.0010512	0.0047137	0.706993	90	4	-3.4454	0.05985	0.066182	0.911564	1149	1	-3.4454
RNF208	1	0.94009	0.94043	0.999741	17679	0	0.0011007	0.059909	0.059916	0.911564	1150	0	0.0011007
FPR-RS4	3	0.23991	0.39021	0.999741	7787	2	-1.72	0.059937	0.060868	0.911564	1151	1	-1.72
CCDC62	3	0.76348	0.78646	0.999741	15091	1	-0.9163	0.059979	0.06091	0.911564	1152	1	-0.9163
VMN1R80	4	0.049386	0.14278	0.971825	2542	3	-2.0988	0.060016	0.062842	0.911564	1153	1	-2.0988
ERRFI1	3	0.68844	0.74163	0.999741	14229	1	-1.6368	0.060021	0.060946	0.911564	1154	1	-1.6368
GM572	5	0.27615	0.50584	0.999741	8509	3	-1.8943	0.060057	0.066367	0.911564	1155	1	-1.8943
IRX3	3	0.81035	0.81903	0.999741	15707	1	-1.4696	0.060063	0.060986	0.911564	1156	1	-1.4696
UGT2B5	4	0.021273	0.067561	0.918331	1320	3	-2.7824	0.060072	0.062896	0.911564	1157	1	-2.7824
DMRTA1	3	0.21695	0.3661	0.999741	7279	1	-1.0664	0.060105	0.061023	0.911564	1158	1	-1.0664
NTNG1	5	0.41573	0.64523	0.999741	10751	3	-1.7642	0.060127	0.066432	0.911564	1159	1	-1.7642
4931417G12RIK	4	0.10385	0.24246	0.995286	4410	3	-1.8826	0.060127	0.06294	0.911564	1160	1	-1.8826
SLC9A4	5	0.092339	0.24061	0.995017	4035	3	-2.5043	0.060265	0.066546	0.911564	1161	1	-2.5043
OLFR73	5	0.010673	0.042006	0.864507	730	3	-1.7642	0.060335	0.066608	0.911564	1162	1	-1.7642
MCTP2	4	0.29844	0.5154	0.999741	8918	1	-1.1225	0.06035	0.063145	0.911564	1163	1	-1.1225
GM5938	3	0.21017	0.35898	0.999741	7150	2	-2.3206	0.060398	0.061308	0.911564	1164	1	-2.3206
BPIFA6	5	0.16774	0.37856	0.999741	6177	2	-1.294	0.060473	0.066731	0.911564	1165	1	-1.294
PYCRL	5	0.27417	0.5038	0.999741	8482	3	-2.0542	0.060612	0.066863	0.911564	1166	1	-2.0542
IDO2	5	0.22328	0.44992	0.999741	7416	2	-1.2393	0.060681	0.066926	0.911564	1167	1	-1.2393
OLFR748	3	0.44237	0.5976	0.999741	11175	2	-1.8055	0.060733	0.061624	0.911564	1168	1	-1.8055
CRIP2	4	0.27905	0.49092	0.999741	8572	2	-1.1355	0.060739	0.063495	0.911564	1169	1	-1.1355
SULT1D1	4	0.14426	0.30446	0.999741	5573	2	-2.0105	0.06085	0.063599	0.911564	1170	1	-2.0105
GPC1	5	0.10028	0.25615	0.999125	4299	4	-2.0941	0.060889	0.067128	0.911564	1171	1	-2.0941
DNAJB4	4	0.22342	0.41736	0.999741	7419	1	-0.77169	0.060905	0.063655	0.911564	1172	1	-0.77169
DDX39B	1	0.93906	0.93939	0.999741	17670	0	-0.060665	0.060943	0.060959	0.911564	1173	0	-0.060665
LY6A	4	0.54004	0.69908	0.999741	12496	2	-1.0299	0.060961	0.063699	0.911564	1174	1	-1.0299
CER1	4	0.684	0.81047	0.999741	14192	2	-1.0732	0.061017	0.063749	0.911564	1175	1	-1.0732
FAM176A	3	0.92152	0.92158	0.999741	17342	0	-1.4577	0.061152	0.06202	0.911564	1176	1	-1.4577
ZFP820	4	0.26041	0.46677	0.999741	8238	3	-1.9091	0.061239	0.063937	0.911564	1177	1	-1.9091
UBP1	5	0.57623	0.76275	0.999741	12889	1	-0.9163	0.061511	0.067706	0.911564	1178	1	-0.9163
WIZ	3	0.26781	0.41941	0.999741	8384	1	-1.4544	0.061571	0.062416	0.911564	1179	1	-1.4544
SPHKAP	4	0.10435	0.24326	0.995449	4425	3	-2.4086	0.061572	0.064264	0.911564	1180	1	-2.4086
ZFP493	4	0.04318	0.12707	0.958828	2294	3	-2.617	0.061627	0.064313	0.911564	1181	1	-2.617
MTX2	3	0.84593	0.84796	0.999741	16157	1	-0.76399	0.061989	0.062822	0.911564	1182	1	-0.76399
GM5771	1	0.93798	0.93831	0.999741	17650	0	-0.023231	0.06202	0.062011	0.911564	1183	0	-0.023231
NDUFS4	3	0.79342	0.80677	0.999741	15455	1	-0.46758	0.062073	0.062901	0.911564	1184	1	-0.46758
CYP4A32	4	0.47996	0.65465	0.999741	11768	1	-0.54313	0.062155	0.064819	0.911564	1185	1	-0.54313
FAM161B	4	0.87788	0.89157	0.999741	16626	1	-0.90583	0.062155	0.064819	0.911564	1186	1	-0.90583
PHIP	4	0.51889	0.68322	0.999741	12247	1	-0.28909	0.062155	0.064819	0.911564	1187	1	-0.28909
AQP12	3	0.88619	0.88626	0.999741	16741	0	-1.294	0.062241	0.063057	0.911564	1188	1	-1.294
1700123I01RIK	2	0.79063	0.79004	0.999741	15434	0	-0.34728	0.062406	0.062328	0.911564	1189	1	-0.34728
DCP2	4	0.093728	0.22645	0.992921	4069	3	-2.5	0.062516	0.065165	0.911564	1190	1	-2.5
ELL2	3	0.93025	0.93037	0.999741	17490	0	-0.74882	0.062868	0.063643	0.911564	1191	1	-0.74882
SOAT2	4	0.83832	0.87004	0.999741	16063	1	-1.3425	0.062904	0.065526	0.911564	1192	1	-1.3425
TAT	1	0.93705	0.93735	0.999741	17627	0	-0.090531	0.062952	0.062928	0.911564	1193	0	-0.090531
IFNA13	4	0.83032	0.86624	0.999741	15955	1	-1.052	0.063015	0.06563	0.911564	1194	1	-1.052
TNFRSF14	5	0.75084	0.86195	0.999741	14928	1	-1.6047	0.063102	0.069111	0.911564	1195	1	-1.6047
OLFR661	4	0.40008	0.59624	0.999741	10503	2	-1.3168	0.063126	0.065728	0.911564	1196	1	-1.3168
NR1I3	4	0.51317	0.67888	0.999741	12200	2	-1.679	0.063181	0.065775	0.911564	1197	1	-1.679
ARPM1	3	0.34236	0.49657	0.999741	9640	2	-2.0221	0.063203	0.063958	0.911564	1198	1	-2.0221
PRPS2	3	0.068612	0.15908	0.974743	3263	2	-2.8059	0.063245	0.063997	0.911564	1199	1	-2.8059
AMDHD2	3	0.031988	0.079861	0.919582	1825	2	-3.0524	0.06337	0.064118	0.911564	1200	1	-3.0524
GOLGA1	4	0.45911	0.63936	0.999741	11439	1	-0.29632	0.063403	0.065987	0.911564	1201	1	-0.29632
OLFR617	2	0.21223	0.33321	0.999741	7197	1	-1.1752	0.063421	0.063351	0.911564	1202	1	-1.1752
USP29	5	0.15252	0.35246	0.999741	5798	4	-2.0734	0.063447	0.069443	0.911564	1203	1	-2.0734
KRT17	4	0.24	0.43967	0.999741	7789	2	-1.9044	0.063459	0.066045	0.911564	1204	1	-1.9044
CES1E	5	0.31768	0.54859	0.999741	9259	1	-1.2393	0.063516	0.069488	0.911564	1205	1	-1.2393
RINL	3	0.57613	0.6867	0.999741	12886	1	-0.4468	0.063537	0.064261	0.911564	1206	1	-0.4468
LMF1	5	0.02233	0.082138	0.921568	1377	3	-2.6415	0.063586	0.06954	0.911564	1207	1	-2.6415
PATE2	3	0.0015205	0.0043068	0.706993	126	2	-3.8018	0.063934	0.064617	0.911564	1208	1	-3.8018
TXN2	4	0.2046	0.39131	0.999741	7041	1	-1.1128	0.064151	0.0667	0.911564	1209	1	-1.1128
GM5868	2	0.54697	0.577	0.999741	12581	1	-0.72743	0.064153	0.064071	0.911564	1210	1	-0.72743
IL1RAPL1	5	0.51109	0.72942	0.999741	12176	2	-1.6705	0.064173	0.070055	0.911564	1211	1	-1.6705
GM410	3	0.6203	0.70701	0.999741	13419	1	-1.0148	0.064248	0.064904	0.911564	1212	1	-1.0148
OLFR17	3	0.7387	0.77078	0.999741	14806	1	-0.4468	0.06429	0.064941	0.911564	1213	1	-0.4468
OLFR616	4	0.13743	0.29423	0.999741	5386	3	-2.4212	0.06429	0.066828	0.911564	1214	1	-2.4212
OLFR823	2	0.20283	0.32031	0.999741	6997	1	-1.1695	0.064322	0.064251	0.911564	1215	1	-1.1695
BZW2	5	0.00065523	0.0029636	0.706993	65	4	-3.0448	0.064345	0.070208	0.911564	1216	1	-3.0448
PPP1R42	4	0.015723	0.051199	0.888321	1025	3	-2.8208	0.064456	0.066979	0.911564	1217	1	-2.8208
WDR76	5	0.18053	0.39988	0.999741	6514	2	-1.297	0.064621	0.070461	0.911564	1218	1	-1.297
IKBIP	3	0.35368	0.50816	0.999741	9801	1	-1.1554	0.064624	0.065254	0.911564	1219	1	-1.1554
NRP1	4	0.26789	0.47645	0.999741	8385	2	-1.7384	0.064678	0.067198	0.911564	1220	1	-1.7384
GM3417	2	0.24413	0.37603	0.999741	7875	1	-1.1239	0.064688	0.064607	0.911564	1221	1	-1.1239
4933434I20RIK	4	0.2937	0.50952	0.999741	8835	2	-2.0271	0.064733	0.067251	0.911564	1222	1	-2.0271
FV1	2	0.97325	0.97314	0.999741	18389	0	-0.17144	0.064745	0.064668	0.911564	1223	1	-0.17144
ZFP418	2	0.76229	0.76168	0.999741	15032	0	-0.49221	0.064773	0.064696	0.911564	1224	1	-0.49221
VMN1R213	4	0.78079	0.84518	0.999741	15315	1	-0.75855	0.064789	0.067302	0.911564	1225	1	-0.75855
LRIG3	5	0.94136	0.94795	0.999741	17705	1	-0.4468	0.064828	0.070636	0.911564	1226	1	-0.4468
KRT26	3	0.83761	0.8408	0.999741	16053	1	-1.2393	0.064833	0.065456	0.911564	1227	1	-1.2393
DPY19L3	4	0.64877	0.78274	0.999741	13742	1	-1.3468	0.064844	0.06735	0.911564	1228	1	-1.3468
DAG1	5	0.95072	0.95401	0.999741	17899	1	-1.5601	0.064897	0.070702	0.911564	1229	1	-1.5601
DEFB9	2	0.62524	0.6376	0.999741	13458	1	-0.54572	0.06504	0.064971	0.911564	1230	1	-0.54572
ZSCAN21	4	0.46808	0.64591	0.999741	11587	1	-1.0368	0.065066	0.067556	0.911564	1231	1	-1.0368
1190007I07RIK	2	0.96688	0.96679	0.999741	18243	0	0.01879	0.065223	0.065137	0.911564	1232	1	0.01879
DERL2	5	0.2154	0.44143	0.999741	7250	3	-2.0442	0.065242	0.071006	0.911564	1233	1	-2.0442
MUSK	4	0.23497	0.43301	0.999741	7657	2	-1.3895	0.065287	0.067773	0.911564	1234	1	-1.3895
APIP	2	0.89775	0.8974	0.999741	16986	0	-0.22961	0.065308	0.065218	0.911564	1235	1	-0.22961
TMPRSS11E	5	0.39758	0.62771	0.999741	10454	3	-1.8726	0.06538	0.07112	0.911564	1236	1	-1.8726
STARD4	3	0.43551	0.59072	0.999741	11074	2	-1.8242	0.065417	0.066041	0.911564	1237	1	-1.8242
OLFR904	3	0.28707	0.43946	0.999741	8720	2	-1.9395	0.065501	0.066134	0.911564	1238	1	-1.9395
ACTA2	5	0.97901	0.97913	0.999741	18488	0	-0.78746	0.065518	0.071257	0.911564	1239	1	-0.78746
ELFN2	4	0.9792	0.97929	0.999741	18495	0	-0.61713	0.065564	0.068039	0.911564	1240	1	-0.61713
ATP5H	2	0.93237	0.93223	0.999741	17529	0	-0.21012	0.065589	0.065499	0.911564	1241	1	-0.21012
DCUN1D5	4	0.31023	0.53024	0.999741	9145	2	-1.1618	0.065619	0.068093	0.911564	1242	1	-1.1618
OLFR486	3	0.8841	0.88415	0.999741	16709	0	-0.4468	0.06571	0.066323	0.911564	1243	1	-0.4468
P2RY14	4	0.6416	0.77713	0.999741	13640	2	-1.2551	0.065896	0.068348	0.911564	1244	1	-1.2551
MAP3K10	5	0.27741	0.50712	0.999741	8539	1	-0.90751	0.065932	0.071613	0.911564	1245	1	-0.90751
OLFR1279	3	0.12651	0.26857	0.999125	5088	2	-2.564	0.06596	0.066575	0.911564	1246	1	-2.564
ANG5	3	0.23582	0.3859	0.999741	7669	2	-2.2594	0.066044	0.066648	0.911564	1247	1	-2.2594
TNFSF11	2	0.83991	0.83963	0.999741	16083	0	-0.35242	0.066096	0.065997	0.911564	1248	1	-0.35242
ANGPTL4	4	0.87449	0.88952	0.999741	16560	1	-0.61713	0.066117	0.068568	0.911564	1249	1	-0.61713
NFAM1	5	0.38879	0.61905	0.999741	10322	2	-0.90516	0.066207	0.071859	0.911564	1250	1	-0.90516
COL27A1	4	0.77451	0.84276	0.999741	15232	1	-0.95758	0.066228	0.06867	0.911564	1251	1	-0.95758
LGALS1	4	0.40532	0.60002	0.999741	10578	2	-1.7666	0.066283	0.068723	0.911564	1252	1	-1.7666
1110032A03RIK	3	0.81765	0.82466	0.999741	15805	1	-0.4468	0.066315	0.066912	0.911564	1253	1	-0.4468
VAV3	5	0.28083	0.51071	0.999741	8598	2	-1.1488	0.066414	0.07206	0.911564	1254	1	-1.1488
NXPH3	4	0.98816	0.98822	0.999741	18712	0	-0.74882	0.066449	0.068882	0.911564	1255	1	-0.74882
OLFR344	4	0.055393	0.15788	0.974743	2791	1	-0.70277	0.066504	0.068939	0.911564	1256	1	-0.70277
TPPP3	3	0.071611	0.16521	0.974743	3355	2	-2.7956	0.066544	0.067124	0.911564	1257	1	-2.7956
GM13157	3	0.13492	0.27788	0.999125	5321	2	-2.4571	0.06667	0.067244	0.911564	1258	1	-2.4571
SUMO2	2	0.92543	0.92527	0.999741	17409	0	-0.25753	0.066743	0.066648	0.911564	1259	1	-0.25753
COPZ1	3	0.67721	0.73556	0.999741	14097	1	-1.6047	0.066753	0.067322	0.911564	1260	1	-1.6047
SEC61A2	5	0.23689	0.46458	0.999741	7708	3	-1.9362	0.066828	0.072448	0.911564	1261	1	-1.9362
GM2A	3	0.62407	0.70891	0.999741	13446	1	-1.6473	0.066836	0.067399	0.911564	1262	1	-1.6473
LIPC	3	0.48947	0.64435	0.999741	11916	2	-1.7299	0.067003	0.067573	0.911564	1263	1	-1.7299
CYTH4	3	0.15237	0.29675	0.999741	5790	1	-0.78746	0.067045	0.067617	0.911564	1264	1	-0.78746
GXYLT2	2	0.60503	0.62126	0.999741	13224	1	-0.61926	0.067053	0.066974	0.911564	1265	1	-0.61926
GM7030	1	0.9329	0.93317	0.999741	17546	0	-0.22348	0.067102	0.067186	0.911564	1266	0	-0.22348
MRPL21	5	0.79363	0.88921	0.999741	15459	2	-0.72366	0.067103	0.072708	0.911564	1267	1	-0.72366
FMNL1	3	0.90828	0.90839	0.999741	17138	0	-0.62953	0.067191	0.067757	0.911564	1268	1	-0.62953
ATP9A	5	0.91069	0.93242	0.999741	17172	1	-1.1554	0.067241	0.072837	0.911564	1269	1	-1.1554
KLRA9	3	0.24518	0.3958	0.999741	7907	2	-2.095	0.067295	0.067847	0.911564	1270	1	-2.095
DYRK4	5	0.4618	0.68881	0.999741	11488	2	-1.5987	0.06731	0.072884	0.911564	1271	1	-1.5987
FBXL3	5	0.16006	0.36552	0.999741	5983	3	-2.0542	0.067379	0.072949	0.911564	1272	1	-2.0542
QDPR	3	0.011293	0.03007	0.864507	775	1	-1.2669	0.067379	0.067925	0.911564	1273	1	-1.2669
OLFR935	1	0.93262	0.93288	0.999741	17544	0	-0.16541	0.067379	0.067436	0.911564	1274	0	-0.16541
SAMD4	4	0.43096	0.61876	0.999741	10994	1	-1.2198	0.067444	0.069867	0.911564	1275	1	-1.2198
TRIM34B	3	0.054963	0.13077	0.961891	2767	2	-2.8802	0.067629	0.068162	0.911564	1276	1	-2.8802
TEX11	5	0.017596	0.066354	0.918331	1128	2	0.37976	0.067792	0.073307	0.911564	1277	1	0.37976
LYZ2	2	0.67207	0.677	0.999741	14044	1	-0.5748	0.067924	0.067844	0.911564	1278	1	-0.5748
SIRT1	4	0.085175	0.21266	0.985163	3815	2	-2.253	0.067942	0.070313	0.911564	1279	1	-2.253
PARP10	3	0.60896	0.70168	0.999741	13269	1	-0.9163	0.067962	0.068472	0.911564	1280	1	-0.9163
OLFR830	4	0.46223	0.64163	0.999741	11498	1	-0.25143	0.067997	0.07037	0.911564	1281	1	-0.25143
OLFR1290	1	0.93194	0.93219	0.999741	17522	0	-0.16732	0.068063	0.068103	0.911564	1282	0	-0.16732
SPNA2	5	0.34623	0.57716	0.999741	9700	3	-1.5487	0.068204	0.073672	0.911564	1283	1	-1.5487
PATE4	4	0.97794	0.97804	0.999741	18483	0	-1.0646	0.068218	0.070593	0.911564	1284	1	-1.0646
RFXANK	4	0.98176	0.98184	0.999741	18578	0	-0.39401	0.068273	0.07064	0.911564	1285	1	-0.39401
EGFR	5	0.79671	0.89117	0.999741	15530	2	-1.4346	0.068273	0.07374	0.911564	1286	1	-1.4346
DUS2L	3	0.15828	0.30315	0.999741	5939	2	-2.095	0.068379	0.068842	0.911564	1287	1	-2.095
NGF	4	0.5125	0.6784	0.999741	12190	1	-0.59715	0.068494	0.070831	0.911564	1288	1	-0.59715
CCL5	2	0.91995	0.91974	0.999741	17317	0	-0.11606	0.068627	0.068559	0.911564	1289	1	-0.11606
CEBPB	4	0.8645	0.8838	0.999741	16439	1	-0.58564	0.06866	0.070988	0.911564	1290	1	-0.58564
MYL7	3	0.92152	0.92158	0.999741	17344	0	0.0071893	0.068712	0.06917	0.911564	1291	1	0.0071893
OLFR805	4	0.30606	0.52497	0.999741	9062	2	-1.4235	0.068715	0.071048	0.911564	1292	1	-1.4235
ENTPD8	4	0.7392	0.82983	0.999741	14814	1	-1.2797	0.068825	0.071143	0.911564	1293	1	-1.2797
CCR8	4	0.14341	0.30316	0.999741	5550	1	-0.78063	0.068881	0.071201	0.911564	1294	1	-0.78063
PDHA2	5	0.49188	0.71648	0.999741	11945	2	-1.4577	0.068961	0.074384	0.911564	1295	1	-1.4577
SRC	3	0.36046	0.51515	0.999741	9916	2	-1.8798	0.069025	0.069465	0.911564	1296	1	-1.8798
1700011A15RIK	4	0.94067	0.94059	0.999741	17694	0	-1.422	0.069101	0.071386	0.911564	1297	1	-1.422
GPAM	3	0.755	0.78096	0.999741	14954	1	-1.0228	0.069129	0.069578	0.911564	1298	1	-1.0228
CBS	4	0.32924	0.54502	0.999741	9427	1	-0.71863	0.069157	0.071439	0.911564	1299	1	-0.71863
QRFPR	4	0.98816	0.98822	0.999741	18714	0	-0.52562	0.069267	0.071545	0.911564	1300	1	-0.52562
ACAD10	5	0.22907	0.45614	0.999741	7529	3	-1.7299	0.069305	0.074681	0.911564	1301	1	-1.7299
HACL1	5	0.042609	0.13644	0.971569	2266	3	-1.8974	0.069442	0.074802	0.911564	1302	1	-1.8974
HTR4	4	0.88684	0.8972	0.999741	16761	1	-0.41949	0.06946	0.071725	0.911564	1303	1	-0.41949
4930547C10RIK	4	0.094694	0.22799	0.992921	4100	3	-2.3873	0.069543	0.071805	0.911564	1304	1	-2.3873
PMPCB	4	0.89994	0.90604	0.999741	17021	1	-0.85149	0.069653	0.071907	0.911564	1305	1	-0.85149
MPDZ	5	0.19288	0.41722	0.999741	6804	3	-1.8502	0.069683	0.075016	0.911564	1306	1	-1.8502
SLC12A6	4	0.87788	0.89157	0.999741	16627	1	-0.43463	0.069819	0.072063	0.911564	1307	1	-0.43463
4930432K21RIK	5	0.037917	0.12588	0.957747	2078	3	-2.7624	0.069855	0.075179	0.911564	1308	1	-2.7624
APBB2	3	0.93335	0.93353	0.999741	17562	0	-0.74882	0.069878	0.070275	0.911564	1309	1	-0.74882
IL1R2	4	0.03432	0.10374	0.950721	1923	3	-2.2197	0.069929	0.072179	0.911564	1310	1	-2.2197
TLE4	3	0.30515	0.45839	0.999741	9042	1	-0.42246	0.069961	0.070355	0.911564	1311	1	-0.42246
CDKN2D	5	0.64086	0.79777	0.999741	13631	1	-1.2669	0.069992	0.075316	0.911564	1312	1	-1.2669
SERPINB3A	2	0.50039	0.54307	0.999741	12063	1	-0.87462	0.070004	0.069931	0.911564	1313	1	-0.87462
ELANE	3	0.94883	0.94904	0.999741	17857	0	-0.40674	0.070128	0.070514	0.911564	1314	1	-0.40674
MXD1	5	0.057915	0.17004	0.974743	2881	4	-2.6082	0.070164	0.075459	0.911564	1315	1	-2.6082
GALT	5	0.64169	0.79821	0.999741	13649	2	-1.0214	0.070164	0.075459	0.911564	1316	1	-1.0214
PRSS12	3	0.097344	0.21579	0.985163	4197	1	-1.2532	0.070211	0.070587	0.911564	1317	1	-1.2532
LAMA1	4	0.40913	0.60279	0.999741	10647	2	-1.6587	0.07026	0.072494	0.911564	1318	1	-1.6587
ZBTB7A	1	0.92971	0.92998	0.999741	17483	0	-0.33156	0.070291	0.070294	0.911564	1319	0	-0.33156
CADPS2	3	0.26438	0.41585	0.999741	8325	1	-0.90376	0.070336	0.070709	0.911564	1320	1	-0.90376
BACH1	4	0.10323	0.24148	0.995017	4387	2	-1.6853	0.07037	0.072589	0.911564	1321	1	-1.6853
SSR4	3	0.48376	0.63874	0.999741	11824	1	-1.0628	0.070378	0.070747	0.911564	1322	1	-1.0628
OLFR1275	4	0.88403	0.89535	0.999741	16706	1	-0.37693	0.070425	0.072645	0.911564	1323	1	-0.37693
OLFR1076	3	0.56653	0.68246	0.999741	12791	1	-0.4468	0.070461	0.070828	0.911564	1324	1	-0.4468
OLFR292	3	0.66952	0.73155	0.999741	14004	1	-0.42246	0.070544	0.070905	0.911564	1325	1	-0.42246
SPINK11	1	0.92943	0.92972	0.999741	17482	0	-0.25207	0.070567	0.070572	0.911564	1326	0	-0.25207
NDUFA9	4	0.42162	0.61191	0.999741	10863	2	-1.2873	0.070591	0.0728	0.911564	1327	1	-1.2873
ACVR2B	4	0.95057	0.95052	0.999741	17883	0	-0.42246	0.070646	0.07285	0.911564	1328	1	-0.42246
MPL	3	0.95315	0.95347	0.999741	17940	0	-0.74882	0.070669	0.071041	0.911564	1329	1	-0.74882
WAP	3	0.42392	0.57925	0.999741	10901	1	-1.0664	0.07071	0.071078	0.911564	1330	1	-1.0664
GM129	4	0.45493	0.63628	0.999741	11354	1	-0.30414	0.070756	0.072949	0.911564	1331	1	-0.30414
CHSY3	3	0.21323	0.36222	0.999741	7218	2	-1.7299	0.070835	0.071205	0.911564	1332	1	-1.7299
LCN13	5	0.49268	0.71723	0.999741	11955	3	-1.7136	0.070953	0.07615	0.911564	1333	1	-1.7136
MANBAL	2	0.70235	0.70408	0.999741	14403	1	-0.52362	0.070958	0.070872	0.911564	1334	1	-0.52362
ZFY2	4	0.051685	0.14866	0.9746	2639	3	-2.1203	0.070977	0.073162	0.911564	1335	1	-2.1203
VSNL1	5	0.37223	0.60291	0.999741	10100	3	-1.9012	0.071022	0.076208	0.911564	1336	1	-1.9012
OLFR1442	4	0.64688	0.78126	0.999741	13708	2	-1.3545	0.071032	0.073217	0.911564	1337	1	-1.3545
ATP6V0D1	2	0.98918	0.98901	0.999741	18734	0	0.12323	0.07107	0.070975	0.911564	1338	1	0.12323
ADAMTS12	3	0.49182	0.6467	0.999741	11942	2	-1.72	0.071085	0.07145	0.911564	1339	1	-1.72
FAM175A	4	0.11935	0.26664	0.999125	4894	3	-2.3077	0.071087	0.073267	0.911564	1340	1	-2.3077
VMN1R17	2	0.9976	0.99749	0.999741	18936	0	0.50367	0.071099	0.071006	0.911564	1341	1	0.50367
BMP4	1	0.92888	0.92918	0.999741	17473	0	-0.3593	0.071121	0.071147	0.911564	1342	0	-0.3593
PRAMEL5	4	0.02358	0.074201	0.919582	1438	3	-2.4478	0.071142	0.073323	0.911564	1343	1	-2.4478
GALNT2	2	0.262	0.39072	0.999741	8276	1	-1.1598	0.071183	0.071105	0.911564	1344	1	-1.1598
THBS4	4	0.3186	0.53738	0.999741	9273	1	-0.96177	0.071197	0.073368	0.911564	1345	1	-0.96177
ELMOD2	5	0.0015643	0.006892	0.723449	128	2	-1.4696	0.071296	0.076449	0.911564	1346	1	-1.4696
ANKRD9	4	0.24423	0.44531	0.999741	7877	1	-1.484	0.071307	0.073475	0.911564	1347	1	-1.484
OLFR870	1	0.92869	0.92899	0.999741	17471	0	-0.33325	0.07131	0.071325	0.911564	1348	0	-0.33325
MRGPRA4	1	0.92865	0.92895	0.999741	17470	0	-0.28856	0.071354	0.07137	0.911564	1349	0	-0.28856
OLFR1206	4	0.059682	0.16848	0.974743	2952	2	-1.6651	0.071473	0.073641	0.911564	1350	1	-1.6651
OLFR291	2	0.85979	0.8596	0.999741	16334	0	-0.43538	0.071491	0.071434	0.911564	1351	1	-0.43538
KRT81	3	0.25908	0.41043	0.999741	8209	2	-2.1968	0.0715	0.071839	0.911564	1352	1	-2.1968
GVIN1	1	0.92849	0.92877	0.999741	17458	0	-0.37065	0.071514	0.071533	0.911564	1353	0	-0.37065
ANKRD44	5	0.42105	0.65031	0.999741	10850	1	-0.62953	0.071571	0.076698	0.911564	1354	1	-0.62953
OPTC	4	0.32513	0.54204	0.999741	9359	2	-1.6929	0.071583	0.073727	0.911564	1355	1	-1.6929
2810417H13RIK	2	0.48727	0.5338	0.999741	11876	1	-0.738	0.071604	0.071544	0.911564	1356	1	-0.738
PRKG2	4	0.99825	0.99828	0.999741	18948	0	-0.039173	0.071858	0.073989	0.911564	1357	1	-0.039173
C1QL2	4	0.95057	0.95052	0.999741	17888	0	-0.82302	0.071913	0.074046	0.911564	1358	1	-0.82302
SHROOM4	5	0.25453	0.48307	0.999741	8126	3	-1.7633	0.071914	0.077018	0.911564	1359	1	-1.7633
TNFRSF4	3	0.91536	0.91541	0.999741	17223	0	-0.42246	0.071958	0.072279	0.911564	1360	1	-0.42246
PCDHB10	5	0.0081635	0.032817	0.864507	569	3	-2.5302	0.072051	0.077139	0.911564	1361	1	-2.5302
VPS53	2	0.97038	0.97028	0.999741	18315	0	-0.013812	0.072109	0.072034	0.911564	1362	1	-0.013812
KCNJ3	5	0.6974	0.82991	0.999741	14338	1	-1.4335	0.072188	0.077251	0.911564	1363	1	-1.4335
HCN4	4	0.33811	0.55134	0.999741	9568	1	-1.0966	0.072189	0.074313	0.911564	1364	1	-1.0966
2010005H15RIK	2	0.52675	0.56202	0.999741	12331	1	-0.82105	0.072249	0.07217	0.911564	1365	1	-0.82105
VMN1R81	5	0.42989	0.65881	0.999741	10985	2	-0.44103	0.072257	0.077305	0.911564	1366	1	-0.44103
PARN	5	0.44305	0.67128	0.999741	11186	1	-0.9163	0.072325	0.077367	0.911564	1367	1	-0.9163
TSPAN11	2	0.99756	0.99745	0.999741	18932	0	0.37649	0.072417	0.07234	0.911564	1368	1	0.37649
LNX1	4	0.90099	0.90676	0.999741	17041	1	-1.232	0.072464	0.074565	0.911564	1369	1	-1.232
LYPD6	4	0.23637	0.43492	0.999741	7686	2	-1.9961	0.072519	0.07462	0.911564	1370	1	-1.9961
GM5108	4	0.17743	0.35291	0.999741	6426	2	-1.3871	0.072574	0.074672	0.911564	1371	1	-1.3871
CIB2	2	0.61478	0.62907	0.999741	13347	1	-0.62466	0.072585	0.072501	0.911564	1372	1	-0.62466
MRPS16	2	0.94402	0.9439	0.999741	17762	0	-0.12404	0.072754	0.072659	0.911564	1373	1	-0.12404
CACNA1A	4	0.73502	0.82843	0.999741	14769	1	-1.2318	0.072794	0.074885	0.911564	1374	1	-1.2318
GM10436	4	0.015094	0.049323	0.88321	985	2	-2.1951	0.072849	0.074942	0.911564	1375	1	-2.1951
CDKL2	5	0.28392	0.51398	0.999741	8654	2	-1.0148	0.072874	0.07788	0.911564	1376	1	-1.0148
LRRC69	4	0.083192	0.20951	0.985163	3745	3	-2.3908	0.072959	0.075039	0.911564	1377	1	-2.3908
IAH1	4	0.18814	0.36814	0.999741	6691	2	-1.8098	0.073014	0.075085	0.911564	1378	1	-1.8098
PIK3CG	3	0.38103	0.53599	0.999741	10215	2	-1.9309	0.0731	0.073405	0.911564	1379	1	-1.9309
PYDC3	4	0.077507	0.20022	0.982254	3562	3	-2.3526	0.073124	0.075189	0.911564	1380	1	-2.3526
TEAD3	5	0.96877	0.9689	0.999741	18274	0	-0.93363	0.073148	0.078112	0.911564	1381	1	-0.93363
2410089E03RIK	4	0.26391	0.47131	0.999741	8308	1	-1.0854	0.073179	0.075242	0.911564	1382	1	-1.0854
SMURF2	5	0.05809	0.17041	0.974743	2887	3	-2.6488	0.073285	0.078247	0.911564	1383	1	-2.6488
A430105I19RIK	2	0.88261	0.88232	0.999741	16687	0	-0.23266	0.073399	0.073325	0.911564	1384	1	-0.23266
OLFR487	3	0.26042	0.4118	0.999741	8251	2	-2.1896	0.073453	0.073743	0.911564	1385	1	-2.1896
USP4	4	0.66168	0.79291	0.999741	13901	2	-1.2599	0.073454	0.075495	0.911564	1386	1	-1.2599
OLFR1195	5	0.18596	0.40882	0.999741	6646	2	-1.6705	0.073559	0.07851	0.911564	1387	1	-1.6705
3110040N11RIK	3	0.45123	0.60634	0.999741	11301	2	-1.7887	0.073702	0.074009	0.911564	1388	1	-1.7887
ASPHD2	4	0.64995	0.78365	0.999741	13748	2	-1.1071	0.073784	0.075798	0.911564	1389	1	-1.1071
PTPN12	4	0.98744	0.98751	0.999741	18699	0	-0.38502	0.073894	0.075916	0.911564	1390	1	-0.38502
AI597468	4	0.21131	0.40076	0.999741	7175	2	-1.295	0.074004	0.07601	0.911564	1391	1	-1.295
COL22A1	5	0.50949	0.72861	0.999741	12147	2	-1.0664	0.074038	0.078907	0.911564	1392	1	-1.0664
NR3C2	4	0.47348	0.6499	0.999741	11666	2	-1.5257	0.074224	0.076208	0.911564	1393	1	-1.5257
RPL31	2	0.54697	0.577	0.999741	12582	1	-0.8335	0.074295	0.074184	0.911564	1394	1	-0.8335
GM13547	2	0.1918	0.30515	0.999741	6783	1	-1.2109	0.074323	0.074216	0.911564	1395	1	-1.2109
OLFR884	3	0.75945	0.78386	0.999741	15002	1	-0.98335	0.074325	0.074604	0.911564	1396	1	-0.98335
GALNT13	3	0.57039	0.68416	0.999741	12832	1	-1.3605	0.074408	0.074684	0.911564	1397	1	-1.3605
ZFP213	4	0.70969	0.82009	0.999741	14474	1	-1.4675	0.074444	0.07641	0.911564	1398	1	-1.4675
LINGO4	3	0.10189	0.22446	0.991695	4340	2	-2.6521	0.074449	0.074731	0.911564	1399	1	-2.6521
CSRP2BP	5	0.56323	0.756	0.999741	12751	2	-1.5808	0.074654	0.079469	0.911564	1400	1	-1.5808
1600002K03RIK	2	0.082208	0.14226	0.971825	3711	1	-1.5594	0.074688	0.074581	0.911564	1401	1	-1.5594
VTCN1	5	0.67535	0.81716	0.999741	14085	2	-1.6164	0.074791	0.079615	0.911564	1402	1	-1.6164
TUSC2	2	0.81669	0.81625	0.999741	15789	0	-0.47699	0.074996	0.074895	0.911564	1403	1	-0.47699
USP51	4	0.45803	0.63857	0.999741	11420	1	-0.52653	0.075048	0.076985	0.911564	1404	1	-0.52653
ADAM3	5	0.89318	0.92539	0.999741	16842	1	-1.1737	0.075099	0.079901	0.911564	1405	1	-1.1737
TUBA3A	5	0.57133	0.76022	0.999741	12838	1	-1.4335	0.075099	0.079901	0.911564	1406	1	-1.4335
GNAT1	4	0.89104	0.89997	0.999741	16809	1	-1.4119	0.075103	0.077042	0.911564	1407	1	-1.4119
DSP	3	0.9565	0.95679	0.999741	17991	0	-0.42246	0.075237	0.07551	0.911564	1408	1	-0.42246
RHOG	4	0.34456	0.55602	0.999741	9672	2	-1.8043	0.075268	0.077199	0.911564	1409	1	-1.8043
CEP55	5	0.016022	0.060874	0.902693	1044	2	-1.6728	0.07527	0.080059	0.911564	1410	1	-1.6728
TRAF4	3	0.75747	0.78256	0.999741	14983	1	-1.4577	0.075361	0.075624	0.911564	1411	1	-1.4577
LRRFIP2	5	0.9651	0.96546	0.999741	18194	1	-1.2214	0.075406	0.080191	0.911564	1412	1	-1.2214
OLFR517	3	0.20405	0.35253	0.999741	7032	2	-2.3285	0.075444	0.075711	0.911564	1413	1	-2.3285
CHMP4B	2	0.6919	0.69461	0.999741	14287	1	-0.64504	0.075472	0.075412	0.911564	1414	0	-0.64504
SLC25A25	4	0.99687	0.99688	0.999741	18905	0	-0.45036	0.075488	0.077401	0.911564	1415	1	-0.45036
SYNJ2	4	0.52996	0.69148	0.999741	12362	2	-1.3687	0.075707	0.07764	0.911564	1416	1	-1.3687
GLT8D2	5	0.011857	0.046255	0.869273	815	4	-2.5302	0.075748	0.080488	0.911564	1417	1	-2.5302
PDE6D	3	0.78914	0.80377	0.999741	15419	1	-0.74882	0.075776	0.076061	0.911564	1418	1	-0.74882
RAB6B	5	0.47131	0.69761	0.999741	11633	2	-1.2124	0.075816	0.080545	0.911564	1419	1	-1.2124
CNTN4	4	0.95185	0.95177	0.999741	17924	0	-0.28101	0.075817	0.077744	0.911564	1420	1	-0.28101
KLK1B8	4	0.34418	0.55575	0.999741	9665	2	-1.8954	0.075872	0.077796	0.911564	1421	1	-1.8954
OTOG	5	0.34111	0.57215	0.999741	9616	3	-1.7576	0.075885	0.080622	0.911564	1422	1	-1.7576
OLFR850	3	0.048611	0.11702	0.954742	2509	2	-2.9262	0.0759	0.076175	0.911564	1423	1	-2.9262
CD22	3	0.29299	0.44556	0.999741	8825	2	-2.1184	0.075983	0.076267	0.911564	1424	1	-2.1184
SERINC5	5	0.4539	0.6815	0.999741	11339	2	-0.9163	0.07609	0.080805	0.911564	1425	1	-0.9163
MRGPRB3	4	0.11994	0.26753	0.999125	4906	1	-0.58163	0.076092	0.078006	0.911564	1426	1	-0.58163
LGALS3BP	4	0.94642	0.94635	0.999741	17817	0	-0.95782	0.076147	0.078055	0.911564	1427	1	-0.95782
ZYG11B	5	0.59389	0.77213	0.999741	13085	1	-0.62068	0.076158	0.080875	0.911564	1428	1	-0.62068
PDIA2	4	0.92321	0.92418	0.999741	17370	1	-1.0476	0.076201	0.078105	0.911564	1429	1	-1.0476
ZFP518B	5	0.7248	0.84607	0.999741	14659	2	-1.6047	0.076227	0.080933	0.911564	1430	1	-1.6047
ALS2CR11	2	0.74658	0.74609	0.999741	14877	1	-0.40792	0.076256	0.076241	0.911564	1431	0	-0.40792
4933421I07RIK	4	0.056843	0.1615	0.974743	2835	2	-1.4091	0.076366	0.078262	0.911564	1432	1	-1.4091
POLI	4	0.65811	0.79004	0.999741	13856	2	-0.83228	0.076421	0.078312	0.911564	1433	1	-0.83228
PRND	4	0.83681	0.86933	0.999741	16037	1	-1.254	0.076476	0.078363	0.911564	1434	1	-1.254
CSF2RB	5	0.3029	0.53348	0.999741	9002	3	-1.9796	0.0765	0.081189	0.911564	1435	1	-1.9796
ZFP644	5	0.64356	0.79925	0.999741	13672	1	-1.0103	0.076568	0.081253	0.911564	1436	1	-1.0103
FKBP2	2	0.9954	0.99525	0.999741	18876	0	0.1228	0.076591	0.076567	0.911564	1437	0	0.1228
IRF8	4	0.21223	0.40206	0.999741	7198	2	-1.7525	0.07675	0.078595	0.911564	1438	1	-1.7525
OLFR557	5	0.33072	0.56174	0.999741	9453	2	-1.54	0.076773	0.081427	0.911564	1439	1	-1.54
GM4951	5	0.36759	0.59829	0.999741	10028	3	-1.8993	0.07691	0.081544	0.911564	1440	1	-1.8993
OLFR297	4	0.089938	0.22036	0.987922	3960	2	-1.6699	0.076915	0.078744	0.911564	1441	1	-1.6699
PRELID2	4	0.12282	0.27201	0.999125	4982	2	-1.9669	0.077079	0.078924	0.911564	1442	1	-1.9669
MFSD8	5	0.62106	0.78682	0.999741	13428	2	-1.5768	0.07708	0.081691	0.911564	1443	1	-1.5768
LASS4	4	0.98685	0.98688	0.999741	18684	0	-0.23441	0.077189	0.079028	0.911564	1444	1	-0.23441
OLFR1131	2	0.11468	0.19286	0.980619	4741	1	-1.4651	0.077403	0.077353	0.911564	1445	0	-1.4651
CLN5	5	0.059474	0.17337	0.974743	2946	4	-2.1968	0.077661	0.082223	0.911564	1446	1	-2.1968
OLFR1535	5	0.18988	0.41397	0.999741	6742	2	-1.0148	0.077729	0.082284	0.911564	1447	1	-1.0148
SLC22A2	5	0.0018551	0.0081397	0.730455	154	4	-3.0282	0.077797	0.082347	0.911564	1448	1	-3.0282
CANT1	3	0.22988	0.37961	0.999741	7552	2	-2.2688	0.077805	0.078048	0.911564	1449	1	-2.2688
IL17RA	4	0.3129	0.53336	0.999741	9183	2	-1.8134	0.077847	0.079634	0.911564	1450	1	-1.8134
STON2	2	0.77767	0.77697	0.999741	15262	0	-0.45936	0.077934	0.07788	0.911564	1451	0	-0.45936
MFSD4	3	0.99887	0.9989	0.999741	18959	0	-0.42246	0.078012	0.07826	0.911564	1452	1	-0.42246
GSTT2	4	0.83568	0.8688	0.999741	16021	1	-0.4146	0.078066	0.079864	0.911564	1453	1	-0.4146
NEUROD1	5	0.10984	0.27452	0.999125	4604	3	-2.451	0.07807	0.082585	0.911564	1454	1	-2.451
STAM2	5	0.050515	0.15388	0.974743	2595	4	-2.281	0.078206	0.082719	0.911564	1455	1	-2.281
NAT15	3	0.088811	0.19936	0.982254	3928	2	-1.974	0.078219	0.078466	0.911564	1456	1	-1.974
GNA11	4	0.8673	0.88538	0.999741	16479	1	-1.6011	0.07823	0.080007	0.911564	1457	1	-1.6011
VMN2R103	4	0.13444	0.28974	0.999125	5301	3	-2.3659	0.078285	0.080061	0.911564	1458	1	-2.3659
4930428E23RIK	4	0.75676	0.83616	0.999741	14973	1	-0.7194	0.07834	0.080113	0.911564	1459	1	-0.7194
HSD17B11	5	0.96802	0.96816	0.999741	18263	1	-0.75591	0.078411	0.082894	0.911564	1460	1	-0.75591
USP26	4	0.51082	0.67714	0.999741	12169	1	-1.107	0.078422	0.080185	0.911564	1461	1	-1.107
OLFM1	4	0.4955	0.66598	0.999741	12001	2	-1.2344	0.078422	0.080185	0.911564	1462	1	-1.2344
CTF2	4	0.83032	0.86624	0.999741	15956	1	-1.0388	0.078504	0.080257	0.911564	1463	1	-1.0388
TNNI1	5	0.41502	0.64455	0.999741	10730	3	-1.8263	0.078547	0.083009	0.911564	1464	1	-1.8263
OLFR874	2	0.80143	0.80081	0.999741	15580	0	-0.44448	0.078605	0.078561	0.911564	1465	0	-0.44448
MS4A5	2	0.93237	0.93223	0.999741	17535	0	-0.27714	0.078633	0.078588	0.911564	1466	0	-0.27714
MAGEA1	2	0.59402	0.6126	0.999741	13087	1	-0.80642	0.078689	0.078644	0.911564	1467	0	-0.80642
LTA	2	0.78885	0.78824	0.999741	15414	0	-0.5665	0.078745	0.078696	0.911564	1468	0	-0.5665
NEGR1	5	0.19189	0.41613	0.999741	6785	3	-1.9371	0.07882	0.083247	0.911564	1469	1	-1.9371
BC023829	4	0.18821	0.36825	0.999741	6695	1	-0.38675	0.078833	0.080569	0.911564	1470	1	-0.38675
TM2D1	3	0.9475	0.94774	0.999741	17831	0	-0.4468	0.07884	0.079074	0.911564	1471	1	-0.4468
SCGB1A1	3	0.15211	0.29647	0.999741	5778	2	-2.4783	0.078922	0.079157	0.911564	1472	1	-2.4783
RGS22	4	0.051452	0.14806	0.97395	2629	3	-1.8486	0.078942	0.080669	0.911564	1473	1	-1.8486
BEX2	5	0.41009	0.6399	0.999741	10659	2	-1.6705	0.078991	0.083403	0.911564	1474	1	-1.6705
HEXDC	4	0.042037	0.12409	0.955522	2246	2	-1.9756	0.079024	0.08076	0.911564	1475	1	-1.9756
F5	5	0.98935	0.98942	0.999741	18749	0	-0.78746	0.079093	0.083504	0.911564	1476	1	-0.78746
ADHFE1	5	0.11007	0.27493	0.999125	4610	3	-1.0647	0.079161	0.083563	0.911564	1477	1	-1.0647
YWHAG	3	0.61152	0.70286	0.999741	13300	1	-1.4577	0.07917	0.079389	0.911564	1478	1	-1.4577
TMEM120B	5	0.95716	0.95875	0.999741	18019	1	-0.57208	0.079229	0.083629	0.911564	1479	1	-0.57208
SLC35B3	5	0.80863	0.89911	0.999741	15679	1	-1.0148	0.079297	0.083691	0.911564	1480	1	-1.0148
ABHD8	3	0.993	0.99314	0.999741	18822	0	-0.4468	0.079377	0.079606	0.911564	1481	1	-0.4468
PIAS3	5	0.22016	0.44651	0.999741	7341	3	-1.9909	0.079433	0.083814	0.911564	1482	1	-1.9909
SIK3	4	0.40235	0.59789	0.999741	10531	1	-1.0282	0.079435	0.081155	0.911564	1483	1	-1.0282
PVR	5	0.15699	0.36023	0.999741	5910	3	-2.3206	0.079536	0.083911	0.911564	1484	1	-2.3206
GABRA3	3	0.91734	0.91745	0.999741	17243	0	-0.76859	0.079542	0.07976	0.911564	1485	1	-0.76859
CLEC5A	4	0.45397	0.63555	0.999741	11343	2	-1.7651	0.079545	0.081269	0.911564	1486	1	-1.7651
LDHD	3	0.85413	0.85523	0.999741	16265	1	-1.294	0.079584	0.079797	0.911564	1487	1	-1.294
P2RX1	4	0.24475	0.446	0.999741	7899	2	-1.3068	0.079599	0.081308	0.911564	1488	1	-1.3068
4930430D24RIK	3	0.83044	0.83488	0.999741	15958	1	-0.62929	0.079625	0.079841	0.911564	1489	1	-0.62929
VMN1R212	2	0.023132	0.042799	0.864507	1413	1	-1.8519	0.079667	0.079619	0.911564	1490	0	-1.8519
VMN1R236	4	0.20582	0.39303	0.999741	7060	2	-1.8837	0.079818	0.081523	0.911564	1491	1	-1.8837
OLFR170	3	0.22695	0.37655	0.999741	7483	2	-2.2731	0.079832	0.08004	0.911564	1492	1	-2.2731
PVRL1	3	0.92152	0.92158	0.999741	17339	0	-0.72366	0.079914	0.080117	0.911564	1493	1	-0.72366
ZFP618	2	0.91401	0.91383	0.999741	17209	0	-0.18707	0.079919	0.079871	0.911564	1494	0	-0.18707
PHF6	4	0.012608	0.041607	0.864507	852	3	-2.7727	0.079928	0.081624	0.911564	1495	1	-2.7727
RNF17	5	0.38385	0.61431	0.999741	10259	2	-1.4814	0.079978	0.084315	0.911564	1496	1	-1.4814
ZBTB22	4	0.070232	0.18826	0.979516	3316	2	-1.4785	0.079982	0.081666	0.911564	1497	1	-1.4785
RNASE9	5	0.0056512	0.023423	0.861607	427	4	-2.9174	0.080081	0.084415	0.911564	1498	1	-2.9174
FAM72A	4	0.27777	0.48925	0.999741	8549	2	-1.4247	0.080092	0.081772	0.911564	1499	1	-1.4247
1700008A04RIK	4	0.60565	0.74897	0.999741	13229	1	-0.43463	0.08042	0.082075	0.911564	1500	1	-0.43463
OLFR332	5	0.67816	0.81873	0.999741	14105	2	-1.4814	0.080455	0.084766	0.911564	1501	1	-1.4814
FOXH1	3	0.31512	0.4687	0.999741	9218	2	-1.948	0.080472	0.080656	0.911564	1502	1	-1.948
USP28	4	0.99825	0.99828	0.999741	18947	0	-0.68602	0.080475	0.082123	0.911564	1503	1	-0.68602
ASB11	5	0.64004	0.79731	0.999741	13625	1	0.57373	0.080523	0.084829	0.911564	1504	1	0.57373
MAFB	4	0.93753	0.9375	0.999741	17637	0	-1.427	0.080584	0.082232	0.911564	1505	1	-1.427
GPC2	5	0.18894	0.41292	0.999741	6709	3	-1.8089	0.080591	0.084889	0.911564	1506	1	-1.8089
OLFR160	4	0.17863	0.35463	0.999741	6452	2	-1.9964	0.080639	0.082287	0.911564	1507	1	-1.9964
RRAS2	3	0.28541	0.43774	0.999741	8685	2	-2.1395	0.080658	0.080843	0.911564	1508	1	-2.1395
BC048403	1	0.91922	0.91973	0.999741	17269	0	-0.40674	0.080782	0.08083	0.911564	1509	0	-0.40674
NOC4L	1	0.91922	0.91973	0.999741	17266	0	-0.40674	0.080782	0.08083	0.911564	1510	0	-0.40674
DGCR14	1	0.91922	0.91973	0.999741	17267	0	-0.40674	0.080782	0.08083	0.911564	1511	0	-0.40674
FAM174A	1	0.91922	0.91973	0.999741	17275	0	-0.40674	0.080782	0.08083	0.911564	1512	0	-0.40674
CCDC84	1	0.91922	0.91973	0.999741	17274	0	-0.40674	0.080782	0.08083	0.911564	1513	0	-0.40674
KRTAP4-1	1	0.91922	0.91973	0.999741	17268	0	-0.40674	0.080782	0.08083	0.911564	1514	0	-0.40674
SPRR2E	1	0.91922	0.91973	0.999741	17272	0	-0.40674	0.080782	0.08083	0.911564	1515	0	-0.40674
2700089E24RIK	1	0.91922	0.91973	0.999741	17270	0	-0.40674	0.080782	0.08083	0.911564	1516	0	-0.40674
EIF1B	1	0.91922	0.91973	0.999741	17271	0	-0.40674	0.080782	0.08083	0.911564	1517	0	-0.40674
FOXO1	1	0.91922	0.91973	0.999741	17273	0	-0.40674	0.080782	0.08083	0.911564	1518	0	-0.40674
PROKR2	4	0.19793	0.38199	0.999741	6899	2	-1.5269	0.080803	0.082446	0.911564	1519	1	-1.5269
FOXN1	3	0.31203	0.46551	0.999741	9168	1	-0.72366	0.080947	0.081126	0.911564	1520	1	-0.72366
CARKD	4	0.88799	0.89795	0.999741	16770	1	-0.95212	0.080967	0.0826	0.911564	1521	1	-0.95212
UBL4	5	0.32686	0.55782	0.999741	9387	3	-1.8589	0.081068	0.085337	0.911564	1522	1	-1.8589
PPARA	5	0.47242	0.69865	0.999741	11645	2	-1.6368	0.081136	0.085395	0.911564	1523	1	-1.6368
RNF182	4	0.1092	0.25093	0.997701	4575	3	-2.483	0.081185	0.082825	0.911564	1524	1	-2.483
VMN2R1	5	0.92781	0.94048	0.999741	17448	1	-1.0628	0.081204	0.085468	0.911564	1525	1	-1.0628
RDH12	4	0.067135	0.18305	0.97767	3198	3	-2.4	0.081349	0.082987	0.911564	1526	1	-2.4
CAGE1	4	0.0033193	0.011769	0.762176	266	3	-2.5628	0.081404	0.083041	0.911564	1527	1	-2.5628
CD209E	5	0.24056	0.46842	0.999741	7802	3	-2.1382	0.081408	0.085655	0.911564	1528	1	-2.1382
ORM2	5	0.27248	0.502	0.999741	8451	3	-1.9961	0.081476	0.085719	0.911564	1529	1	-1.9961
PRP2	3	0.13156	0.27415	0.999125	5229	2	-2.4776	0.081525	0.081682	0.911564	1530	1	-2.4776
HRNR	3	0.58471	0.69048	0.999741	12982	1	-0.78746	0.081608	0.081763	0.911564	1531	1	-0.78746
GPR115	5	0.067	0.1892	0.979516	3196	2	-1.294	0.081782	0.085995	0.911564	1532	1	-1.294
ZSCAN12	5	0.86023	0.91436	0.999741	16341	1	-0.62953	0.081782	0.085995	0.911564	1533	1	-0.62953
KLHDC10	4	0.11216	0.25558	0.999125	4669	3	-2.3202	0.081841	0.083474	0.911564	1534	1	-2.3202
IL28RA	3	0.36479	0.51952	0.999741	9982	2	-1.9669	0.081855	0.081998	0.911564	1535	1	-1.9669
CYP26C1	5	0.1357	0.32232	0.999741	5342	4	-2.0221	0.081884	0.086085	0.911564	1536	1	-2.0221
USP54	4	0.044886	0.13151	0.961905	2363	2	-1.2599	0.08195	0.083563	0.911564	1537	1	-1.2599
GJE1	5	0.61898	0.78572	0.999741	13395	2	-0.72843	0.08202	0.086208	0.911564	1538	1	-0.72843
CYP2C40	4	0.46256	0.64186	0.999741	11508	2	-1.7448	0.08206	0.083672	0.911564	1539	1	-1.7448
VMN1R27	4	0.60071	0.74517	0.999741	13166	2	-1.4598	0.082169	0.083777	0.911564	1540	1	-1.4598
SLC24A3	4	0.44442	0.62852	0.999741	11208	1	-0.8651	0.082223	0.083825	0.911564	1541	1	-0.8651
NT5C1A	5	0.62676	0.78992	0.999741	13479	2	-1.0881	0.082224	0.086396	0.911564	1542	1	-1.0881
FOXP1	4	0.27971	0.49176	0.999741	8582	2	-1.7528	0.082333	0.08393	0.911564	1543	1	-1.7528
HEPH	5	0.049909	0.15259	0.974743	2569	4	-2.3867	0.082496	0.086668	0.911564	1544	1	-2.3867
SYNB	3	0.097096	0.21533	0.985163	4187	2	-2.6676	0.082598	0.082722	0.911564	1545	1	-2.6676
SPTY2D1	4	0.35481	0.5634	0.999741	9812	2	-1.7555	0.082606	0.084177	0.911564	1546	1	-1.7555
C8A	5	0.29447	0.52482	0.999741	8849	2	-0.76827	0.082632	0.086801	0.911564	1547	1	-0.76827
BIK	4	0.49932	0.66877	0.999741	12056	1	-0.61713	0.08266	0.084229	0.911564	1548	1	-0.61713
MSRB3	3	0.40182	0.55697	0.999741	10523	1	-0.65774	0.08268	0.082799	0.911564	1549	1	-0.65774
BC013529	5	0.9374	0.94562	0.999741	17629	1	-1.5109	0.082767	0.086927	0.911564	1550	1	-1.5109
ADAMTS6	5	0.045945	0.1439	0.971825	2400	3	-2.7142	0.082835	0.087001	0.911564	1551	1	-2.7142
ITPRIP	3	0.30161	0.4547	0.999741	8979	2	-2.0967	0.082928	0.083036	0.911564	1552	1	-2.0967
OLFR248	3	0.59026	0.69301	0.999741	13040	1	-0.60818	0.08301	0.083128	0.911564	1553	1	-0.60818
1700018L24RIK	5	0.17866	0.39679	0.999741	6453	2	-0.6191	0.083039	0.087171	0.911564	1554	1	-0.6191
PTPRZ1	4	0.24169	0.44192	0.999741	7829	3	-2.1109	0.083042	0.084591	0.911564	1555	1	-2.1109
CXCL16	4	0.84287	0.87225	0.999741	16122	1	-0.44184	0.083097	0.084643	0.911564	1556	1	-0.44184
SCAF11	5	0.43744	0.66598	0.999741	11093	2	-1.0044	0.083107	0.08724	0.911564	1557	1	-1.0044
NAP1L4	5	0.072812	0.20125	0.982887	3393	3	-2.5773	0.083175	0.087297	0.911564	1558	1	-2.5773
NR1H4	3	0.57039	0.68416	0.999741	12833	1	-0.78746	0.083257	0.083375	0.911564	1559	1	-0.78746
H2-DMB2	5	0.0618	0.17833	0.974743	3030	4	-2.3624	0.083379	0.087482	0.911564	1560	1	-2.3624
SPRED1	5	0.56659	0.75778	0.999741	12794	2	-1.1727	0.083447	0.08754	0.911564	1561	1	-1.1727
OLFR1253	3	0.25443	0.40557	0.999741	8124	1	-1.4958	0.083464	0.0836	0.911564	1562	1	-1.4958
UGDH	4	0.0087945	0.029769	0.864507	613	1	-0.57938	0.083479	0.085006	0.911564	1563	1	-0.57938
COL14A1	4	0.54812	0.70531	0.999741	12591	2	-1.1789	0.083533	0.085063	0.911564	1564	1	-1.1789
KLHDC7A	4	0.67271	0.8016	0.999741	14052	2	-1.2601	0.083643	0.08517	0.911564	1565	1	-1.2601
ABHD16A	5	0.60698	0.77919	0.999741	13245	2	-1.4932	0.08365	0.087724	0.911564	1566	1	-1.4932
SST	2	0.71936	0.71984	0.999741	14595	1	-0.69407	0.083769	0.083711	0.911564	1567	0	-0.69407
KDELC1	5	0.23872	0.4665	0.999741	7750	2	-1.0148	0.083786	0.087853	0.911564	1568	1	-1.0148
CFH	5	0.43257	0.66134	0.999741	11037	3	-1.7961	0.083854	0.08791	0.911564	1569	1	-1.7961
NSUN7	4	0.67584	0.80405	0.999741	14087	1	-0.30725	0.083861	0.085367	0.911564	1570	1	-0.30725
KDELC2	3	0.39736	0.55249	0.999741	10450	1	-1.1791	0.083896	0.08402	0.911564	1571	1	-1.1791
SLC35E4	5	0.99666	0.99662	0.999741	18899	0	-0.62953	0.083922	0.087973	0.911564	1572	1	-0.62953
RNF185	4	0.16687	0.33761	0.999741	6149	2	-1.5421	0.08397	0.085471	0.911564	1573	1	-1.5421
IL10	5	0.014774	0.056513	0.89989	966	4	-2.564	0.08399	0.088028	0.911564	1574	1	-2.564
PTPRD	5	0.073638	0.20295	0.983706	3426	4	-2.048	0.084058	0.088101	0.911564	1575	1	-2.048
MYL1	4	0.64995	0.78365	0.999741	13753	2	-1.374	0.084079	0.08558	0.911564	1576	1	-1.374
NOL8	5	0.3515	0.58239	0.999741	9769	1	-0.42246	0.084125	0.088154	0.911564	1577	1	-0.42246
LRRC32	4	0.83681	0.86933	0.999741	16032	1	-0.87962	0.084161	0.085654	0.911564	1578	1	-0.87962
GAL3ST4	4	0.24263	0.44318	0.999741	7846	3	-1.97	0.084406	0.085884	0.911564	1579	1	-1.97
ERMAP	3	0.15309	0.29755	0.999741	5827	1	-0.4468	0.084452	0.084533	0.911564	1580	1	-0.4468
GM13125	4	0.14079	0.29925	0.999741	5482	1	-0.33141	0.084461	0.085936	0.911564	1581	1	-0.33141
NEK3	5	0.66253	0.80982	0.999741	13916	2	-1.4814	0.084465	0.08848	0.911564	1582	1	-1.4814
NGDN	5	0.9921	0.99214	0.999741	18809	0	-0.72366	0.084668	0.088674	0.911564	1583	1	-0.72366
WFDC11	4	0.84751	0.87464	0.999741	16180	1	-1.5315	0.084951	0.086388	0.911564	1584	1	-1.5315
OLFR777	2	0.89775	0.8974	0.999741	16985	0	-0.33169	0.084995	0.084927	0.911564	1585	0	-0.33169
GTL3	2	0.77767	0.77697	0.999741	15261	0	-0.68642	0.085023	0.084957	0.911564	1586	0	-0.68642
HINT1	4	0.035166	0.10597	0.953419	1962	3	-2.4744	0.085169	0.086592	0.911564	1587	1	-2.4744
YOD1	3	0.99145	0.99157	0.999741	18784	0	-0.62953	0.085235	0.085284	0.911564	1588	1	-0.62953
TSPYL3	2	0.99524	0.99509	0.999741	18875	0	0.14075	0.085302	0.085236	0.911564	1589	0	0.14075
ZFAND3	4	0.41132	0.60437	0.999741	10684	2	-0.7595	0.085387	0.086782	0.911564	1590	1	-0.7595
OGFR	3	0.68844	0.74163	0.999741	14226	1	0.12637	0.085399	0.085441	0.911564	1591	1	0.12637
4833420G17RIK	4	0.885	0.89596	0.999741	16717	1	-1.5351	0.085605	0.086982	0.911564	1592	1	-1.5351
CYB561D2	4	0.92124	0.92245	0.999741	17327	1	-1.0157	0.085714	0.087085	0.911564	1593	1	-1.0157
ANKRD42	5	0.67128	0.81479	0.999741	14037	2	-1.0628	0.085753	0.089701	0.911564	1594	1	-1.0628
CMA2	2	0.27159	0.39627	0.999741	8434	1	-1.3144	0.085775	0.085695	0.911564	1595	0	-1.3144
6030498E09RIK	4	0.11093	0.25365	0.999125	4628	2	-1.8899	0.085823	0.087186	0.911564	1596	1	-1.8899
ERF	4	0.64688	0.78126	0.999741	13707	2	-1.2033	0.085877	0.087234	0.911564	1597	1	-1.2033
ACPL2	3	0.19953	0.3476	0.999741	6936	1	-0.78746	0.085893	0.085922	0.911564	1598	1	-0.78746
OLFR513	4	0.52996	0.69148	0.999741	12364	2	-1.3687	0.085931	0.087291	0.911564	1599	1	-1.3687
GM13011	5	0.047891	0.14817	0.97395	2486	2	-1.0148	0.085956	0.089879	0.911564	1600	1	-1.0148
FAM71F2	3	0.35892	0.51358	0.999741	9892	2	-1.9796	0.086058	0.086082	0.911564	1601	1	-1.9796
C3AR1	5	0.062589	0.18003	0.976606	3062	2	-1.0628	0.086058	0.089975	0.911564	1602	1	-1.0628
PCDHGA9	2	0.99457	0.99443	0.999741	18851	0	0.08961	0.086081	0.086005	0.911564	1603	0	0.08961
DCXR	3	0.09471	0.21079	0.985163	4103	2	-2.5773	0.086099	0.086124	0.911564	1604	1	-2.5773
PDE3A	4	0.93329	0.93321	0.999741	17549	1	-0.94489	0.086149	0.087508	0.911564	1605	1	-0.94489
PSG27	3	0.5164	0.66147	0.999741	12225	1	-1.6728	0.086181	0.086193	0.911564	1606	1	-1.6728
DGAT2L6	4	0.081513	0.20677	0.985163	3692	1	-0.72182	0.086204	0.087562	0.911564	1607	1	-0.72182
BC049762	5	0.78265	0.88214	0.999741	15336	2	-1.667	0.086227	0.090136	0.911564	1608	1	-1.667
OMP	3	0.99354	0.99367	0.999741	18832	0	-0.62953	0.086263	0.08627	0.911564	1609	1	-0.62953
OLFR982	4	0.37916	0.58103	0.999741	10179	2	-1.6357	0.086421	0.087761	0.911564	1610	1	-1.6357
SAMT3	5	0.043564	0.13858	0.971569	2304	4	-1.9669	0.08643	0.090338	0.911564	1611	1	-1.9669
GCA	4	0.49925	0.66873	0.999741	12053	2	-1.7539	0.086639	0.087965	0.911564	1612	1	-1.7539
RDM1	3	0.76348	0.78646	0.999741	15084	1	-1.047	0.086675	0.086655	0.911564	1613	1	-1.047
APOH	4	0.46588	0.64433	0.999741	11558	1	-0.80644	0.086748	0.088055	0.911564	1614	1	-0.80644
METTL11B	5	0.34661	0.57754	0.999741	9704	2	-1.2669	0.086837	0.090695	0.911564	1615	1	-1.2669
CNFN	3	0.73393	0.76784	0.999741	14762	1	0.51931	0.086839	0.086796	0.911564	1616	1	0.51931
CYP2C66	5	0.034151	0.11721	0.954742	1910	3	-2.7331	0.086972	0.090807	0.911564	1617	1	-2.7331
TRIM43A	3	0.47116	0.6263	0.999741	11623	2	-1.7576	0.087004	0.086954	0.911564	1618	1	-1.7576
ZBTB17	2	0.76515	0.76446	0.999741	15113	0	-0.5589	0.087111	0.087042	0.911564	1619	0	-0.5589
SECTM1B	3	0.25047	0.40137	0.999741	8021	2	-2.0462	0.087127	0.087065	0.911564	1620	1	-2.0462
KIF2A	4	0.20212	0.38788	0.999741	6982	2	-1.4058	0.087237	0.088517	0.911564	1621	1	-1.4058
SLC9A8	4	0.20015	0.38512	0.999741	6943	1	-0.21867	0.087292	0.088566	0.911564	1622	1	-0.21867
BMX	5	0.11462	0.28359	0.999125	4740	2	-1.6391	0.08731	0.091129	0.911564	1623	1	-1.6391
9930021D14RIK	5	0.65892	0.80783	0.999741	13870	2	-1.6368	0.087378	0.091201	0.911564	1624	1	-1.6368
PCOLCE	4	0.71212	0.82083	0.999741	14497	1	-1.5296	0.087428	0.088693	0.911564	1625	1	-1.5296
RPP38	4	0.025553	0.079758	0.919582	1527	3	-2.7747	0.087509	0.088767	0.911564	1626	1	-2.7747
MAP2K4	5	0.36249	0.59335	0.999741	9959	2	-0.78746	0.087581	0.091391	0.911564	1627	1	-0.78746
BC051142	4	0.28481	0.4983	0.999741	8675	2	-1.9463	0.087618	0.088852	0.911564	1628	1	-1.9463
CLIC5	3	0.15805	0.3029	0.999741	5935	1	-1.4577	0.08762	0.087548	0.911564	1629	1	-1.4577
PCDHB7	4	0.17574	0.35054	0.999741	6382	3	-2.15	0.087673	0.088901	0.911564	1630	1	-2.15
SCYL2	5	0.024446	0.089002	0.930269	1476	4	-2.3647	0.087852	0.091643	0.911564	1631	1	-2.3647
FASTKD5	4	0.30667	0.52575	0.999741	9074	3	-1.9817	0.088053	0.089284	0.911564	1632	1	-1.9817
KIF11	4	0.35347	0.56245	0.999741	9799	1	-0.74691	0.088162	0.089389	0.911564	1633	1	-0.74691
METTL15	2	0.80375	0.80315	0.999741	15620	0	-0.56562	0.088196	0.088137	0.911564	1634	0	-0.56562
ABCB11	3	0.13319	0.27599	0.999125	5272	1	-1.4958	0.088359	0.088258	0.911564	1635	1	-1.4958
BC049715	5	0.37924	0.60976	0.999741	10184	3	-1.8973	0.08846	0.092217	0.911564	1636	1	-1.8973
GSTP1	4	0.2504	0.4535	0.999741	8020	2	-1.3725	0.088569	0.089781	0.911564	1637	1	-1.3725
PPP3CB	5	0.69287	0.82734	0.999741	14293	2	-0.43007	0.088595	0.092338	0.911564	1638	1	-0.43007
TNFAIP8L3	2	0.38489	0.46554	0.999741	10274	1	-1.1215	0.088613	0.088577	0.911564	1639	0	-1.1215
MAGOH	2	0.98918	0.98901	0.999741	18733	0	-0.09308	0.088724	0.088705	0.911564	1640	0	-0.09308
ZFP758	4	0.021695	0.068785	0.918331	1352	3	-1.8953	0.088759	0.089974	0.911564	1641	1	-1.8953
OLFR1513	3	0.095343	0.21198	0.985163	4124	2	-1.8237	0.088811	0.088669	0.911564	1642	1	-1.8237
DAB1	4	0.34346	0.55522	0.999741	9654	2	-1.9267	0.088868	0.090073	0.911564	1643	1	-1.9267
SLITRK1	4	0.15444	0.31951	0.999741	5853	2	-1.8565	0.088977	0.090169	0.911564	1644	1	-1.8565
OLFR987	3	0.22695	0.37655	0.999741	7480	2	-2.2731	0.089016	0.088854	0.911564	1645	1	-2.2731
NPHP4	3	0.94523	0.94542	0.999741	17787	0	-0.40674	0.089098	0.088934	0.911564	1646	1	-0.40674
PTOV1	3	0.93025	0.93037	0.999741	17500	0	-0.78746	0.08914	0.088973	0.911564	1647	1	-0.78746
MAPK12	4	0.8516	0.87678	0.999741	16240	1	-0.86609	0.089194	0.090379	0.911564	1648	1	-0.86609
HSD17B13	5	0.81914	0.90329	0.999741	15824	1	-1.2393	0.089204	0.092902	0.911564	1649	1	-1.2393
GPAT2	4	0.88116	0.8935	0.999741	16662	1	-0.73263	0.089248	0.090434	0.911564	1650	1	-0.73263
OPLAH	4	0.65002	0.78371	0.999741	13756	1	-1.2864	0.089302	0.090488	0.911564	1651	1	-1.2864
PAXIP1	5	0.011053	0.043366	0.864507	762	2	-1.294	0.089339	0.093029	0.911564	1652	1	-1.294
KPNA1	4	0.88893	0.89853	0.999741	16784	1	-0.73624	0.089357	0.090539	0.911564	1653	1	-0.73624
PNPLA6	4	0.39188	0.59023	0.999741	10375	2	-1.8379	0.089411	0.09059	0.911564	1654	1	-1.8379
NLRP9A	4	0.18266	0.36038	0.999741	6578	3	-2.1557	0.089465	0.090645	0.911564	1655	1	-2.1557
OLFR1112	5	0.08836	0.2328	0.993145	3921	2	-0.78746	0.089474	0.09315	0.911564	1656	1	-0.78746
TGFB1	2	0.86682	0.86663	0.999741	16476	0	-0.41015	0.089475	0.089464	0.911564	1657	0	-0.41015
LYSMD1	2	0.98918	0.98901	0.999741	18732	0	-0.047188	0.089502	0.089489	0.911564	1658	0	-0.047188
IL27	4	0.28754	0.5018	0.999741	8726	3	-1.8095	0.08952	0.090693	0.911564	1659	1	-1.8095
1700084C01RIK	5	0.96309	0.96368	0.999741	18160	1	-1.4012	0.089541	0.093202	0.911564	1660	1	-1.4012
ZIK1	5	0.36759	0.59829	0.999741	10027	2	-1.5437	0.089609	0.093252	0.911564	1661	1	-1.5437
ARMC3	4	0.371	0.57508	0.999741	10078	2	-1.4487	0.089628	0.090794	0.911564	1662	1	-1.4487
SYNE2	4	0.02478	0.077594	0.919582	1488	3	-2.755	0.089737	0.090893	0.911564	1663	1	-2.755
GPS1	2	0.91995	0.91974	0.999741	17315	0	-0.27583	0.089836	0.089818	0.911564	1664	0	-0.27583
HYAL6	5	0.24004	0.46789	0.999741	7792	2	-1.2393	0.089947	0.093588	0.911564	1665	1	-1.2393
CBL	4	0.30954	0.52936	0.999741	9135	2	-1.6608	0.090008	0.091149	0.911564	1666	1	-1.6608
CAMSAP3	3	0.23589	0.38598	0.999741	7670	1	-1.4571	0.090042	0.08987	0.911564	1667	1	-1.4571
CD3E	5	0.54662	0.7474	0.999741	12568	1	-1.2532	0.090082	0.093712	0.911564	1668	1	-1.2532
DUB2A	2	0.15795	0.25723	0.999125	5931	1	-1.4536	0.090114	0.090111	0.911564	1669	0	-1.4536
BC024978	4	0.51514	0.68038	0.999741	12209	2	-1.673	0.090225	0.091358	0.911564	1670	1	-1.673
GM10094	2	0.99586	0.99573	0.999741	18888	0	0.13153	0.090419	0.090424	0.911564	1671	0	0.13153
RASSF4	4	0.086231	0.21437	0.985163	3850	2	-1.0308	0.090442	0.091577	0.911564	1672	1	-1.0308
ANG4	2	0.20555	0.32403	0.999741	7054	1	-1.3277	0.090475	0.090483	0.911564	1673	0	-1.3277
CCNO	5	0.0071505	0.029082	0.864507	503	3	-2.2142	0.090487	0.094082	0.911564	1674	1	-2.2142
PLOD2	3	0.82064	0.82706	0.999741	15838	1	-1.0103	0.090903	0.090705	0.911564	1675	1	-1.0103
ADO	3	0.010512	0.028095	0.864507	721	1	-0.72366	0.090944	0.09075	0.911564	1676	1	-0.72366
DGCR2	5	0.80207	0.89473	0.999741	15585	2	-0.72366	0.090959	0.094495	0.911564	1677	1	-0.72366
SVEP1	5	0.84337	0.90947	0.999741	16126	1	-0.78746	0.090959	0.094495	0.911564	1678	1	-0.78746
BAMBI	2	0.4931	0.53792	0.999741	11973	1	-0.95777	0.091016	0.091024	0.911564	1679	0	-0.95777
P2RY10	4	0.15622	0.32211	0.999741	5887	3	-2.105	0.091039	0.092143	0.911564	1680	1	-2.105
NAP1L1	2	0.43359	0.49726	0.999741	11045	1	-1.0225	0.091141	0.091153	0.911564	1681	0	-1.0225
OGFRL1	4	0.67308	0.80188	0.999741	14061	1	-1.6104	0.091147	0.092256	0.911564	1682	1	-1.6104
OLFR127	4	0.67308	0.80188	0.999741	14062	1	-0.46103	0.091418	0.092508	0.911564	1683	1	-0.46103
LMO3	5	0.72008	0.84328	0.999741	14605	1	-0.40674	0.091431	0.094928	0.911564	1684	1	-0.40674
PRSS45	3	0.86644	0.86666	0.999741	16459	1	-1.0148	0.091518	0.091299	0.911564	1685	1	-1.0148
OLFR1281	4	0.81177	0.85795	0.999741	15720	1	-0.37029	0.091527	0.092608	0.911564	1686	1	-0.37029
KLC4	3	0.86368	0.86401	0.999741	16429	1	-0.62953	0.09158	0.091363	0.911564	1687	1	-0.62953
SERTAD3	4	0.91956	0.92107	0.999741	17288	1	-0.43607	0.091581	0.092648	0.911564	1688	1	-0.43607
CSTA	2	0.28968	0.40707	0.999741	8775	1	-1.2177	0.091585	0.091605	0.911564	1689	0	-1.2177
MMP25	4	0.95454	0.95444	0.999741	17959	0	-0.88181	0.091635	0.0927	0.911564	1690	1	-0.88181
DPPA2	2	0.34471	0.44036	0.999741	9673	1	-1.2315	0.091669	0.091689	0.911564	1691	0	-1.2315
PRSS36	4	0.45988	0.63994	0.999741	11447	1	-1.4855	0.091689	0.092757	0.911564	1692	1	-1.4855
VMN1R84	5	0.91856	0.93598	0.999741	17264	1	-1.1554	0.091768	0.09523	0.911564	1693	1	-1.1554
NGFRAP1	4	0.33892	0.55195	0.999741	9586	1	-1.1717	0.091852	0.092913	0.911564	1694	1	-1.1717
OLFR237-PS1	4	0.072271	0.1916	0.980619	3378	3	-2.24	0.092014	0.093065	0.911564	1695	1	-2.24
ZCCHC17	5	0.73788	0.85405	0.999741	14802	2	-1.1365	0.092105	0.095519	0.911564	1696	1	-1.1365
TBX3	4	0.89885	0.9053	0.999741	17002	1	-0.89069	0.092123	0.093181	0.911564	1697	1	-0.89069
WDR55	2	0.98918	0.98901	0.999741	18737	0	-0.098753	0.092168	0.092178	0.911564	1698	0	-0.098753
DRP2	3	0.37083	0.52565	0.999741	10073	1	0.58824	0.092296	0.09207	0.911564	1699	1	0.58824
GFOD2	5	0.01264	0.04906	0.88321	854	3	-2.2143	0.092307	0.095714	0.911564	1700	1	-2.2143
BC051665	4	0.070646	0.18892	0.979516	3324	1	-0.57668	0.092556	0.093606	0.911564	1701	1	-0.57668
DNAJC4	5	0.045588	0.14313	0.971825	2386	2	-1.1201	0.092644	0.096037	0.911564	1702	1	-1.1201
MAN1C1	5	0.16068	0.36658	0.999741	6002	3	-1.8733	0.092644	0.096037	0.911564	1703	1	-1.8733
COL6A3	5	0.31025	0.54095	0.999741	9147	2	-1.4814	0.092779	0.096159	0.911564	1704	1	-1.4814
RNASE10	3	0.7117	0.7547	0.999741	14487	1	-0.76827	0.092829	0.092588	0.911564	1705	1	-0.76827
HS6ST2	4	0.92124	0.92245	0.999741	17332	1	-0.59781	0.092881	0.093927	0.911564	1706	1	-0.59781
OLFR826	2	0.6195	0.63294	0.999741	13402	1	-0.86883	0.092917	0.092936	0.911564	1707	0	-0.86883
STARD6	3	0.64454	0.71892	0.999741	13682	1	-1.4958	0.092951	0.092697	0.911564	1708	1	-1.4958
GPD1	4	0.81624	0.8599	0.999741	15788	1	-1.0842	0.092989	0.094033	0.911564	1709	1	-1.0842
CCIN	5	0.069915	0.1952	0.980926	3304	3	-2.0287	0.093115	0.096468	0.911564	1710	1	-2.0287
TMEM106A	4	0.53124	0.69239	0.999741	12385	2	-1.6169	0.093205	0.094238	0.911564	1711	1	-1.6169
EML5	5	0.073638	0.20295	0.983706	3424	4	-2.2002	0.09325	0.096607	0.911564	1712	1	-2.2002
OLFR348	3	0.0084413	0.022786	0.861607	587	2	-3.4118	0.093443	0.093175	0.911564	1713	1	-3.4118
TAOK1	5	0.028295	0.10125	0.947741	1649	3	-2.8354	0.093519	0.096854	0.911564	1714	1	-2.8354
BOC	4	0.47078	0.64791	0.999741	11619	2	-1.6618	0.09353	0.09455	0.911564	1715	1	-1.6618
FGF3	3	0.78143	0.79836	0.999741	15318	1	-0.4468	0.093545	0.093283	0.911564	1716	1	-0.4468
OLFR1179	3	0.047651	0.1149	0.953419	2471	2	-2.9317	0.093647	0.093386	0.911564	1717	1	-2.9317
GM885	5	0.60615	0.77874	0.999741	13236	2	-1.2669	0.093654	0.096982	0.911564	1718	1	-1.2669
FAM50A	4	0.9072	0.91137	0.999741	17121	1	-1.194	0.093692	0.094703	0.911564	1719	1	-1.194
IFT20	4	0.16714	0.33799	0.999741	6163	1	-0.43463	0.093747	0.094754	0.911564	1720	1	-0.43463
ACSF3	4	0.97437	0.97436	0.999741	18418	0	-0.16266	0.093801	0.094806	0.911564	1721	1	-0.16266
NCK2	3	0.31662	0.47022	0.999741	9237	1	-1.54	0.093811	0.093558	0.911564	1722	1	-1.54
2310003C23RIK	4	0.71911	0.82314	0.999741	14592	1	-0.59536	0.093855	0.094855	0.911564	1723	1	-0.59536
ZAP70	3	0.89517	0.89527	0.999741	16872	0	-0.40674	0.093893	0.093634	0.911564	1724	1	-0.40674
HORMAD1	4	0.015777	0.051352	0.888321	1028	1	-1.4458	0.093909	0.094907	0.911564	1725	1	-1.4458
OLFR457	2	0.93842	0.93835	0.999741	17652	0	-0.22968	0.094054	0.094064	0.911564	1726	0	-0.22968
PGLYRP4	5	0.96675	0.96697	0.999741	18242	1	-1.4489	0.094058	0.097348	0.911564	1727	1	-1.4489
CATSPER1	5	0.85246	0.91205	0.999741	16243	1	-0.78746	0.094125	0.097403	0.911564	1728	1	-0.78746
IDO1	4	0.24228	0.44269	0.999741	7841	3	-2.1505	0.094125	0.095108	0.911564	1729	1	-2.1505
EXOG	3	0.25401	0.40509	0.999741	8109	1	-0.4468	0.094138	0.093865	0.911564	1730	1	-0.4468
GRK5	4	0.42475	0.61416	0.999741	10915	1	-0.95194	0.094233	0.095208	0.911564	1731	1	-0.95194
POC1A	2	0.40157	0.47615	0.999741	10521	1	-1.0638	0.094276	0.094287	0.911564	1732	0	-1.0638
THAP3	4	0.27003	0.47925	0.999741	8423	2	-1.4398	0.094287	0.095254	0.911564	1733	1	-1.4398
2007-09-01	4	0.31218	0.53265	0.999741	9170	1	-1.0817	0.094342	0.095302	0.911564	1734	1	-1.0817
NEURL4	3	0.06024	0.1419	0.971825	2965	2	-2.8551	0.094342	0.094065	0.911564	1735	1	-2.8551
IL19	4	0.15582	0.32151	0.999741	5880	2	-1.4496	0.09445	0.095403	0.911564	1736	1	-1.4496
CREBBP	5	0.62896	0.7911	0.999741	13508	1	-1.0044	0.094461	0.097698	0.911564	1737	1	-1.0044
LMX1A	4	0.04376	0.12861	0.95896	2317	1	-1.1052	0.094504	0.095452	0.911564	1738	1	-1.1052
HERPUD1	4	0.71911	0.82314	0.999741	14589	1	-0.86055	0.09472	0.095667	0.911564	1739	1	-0.86055
REEP3	5	0.90107	0.92841	0.999741	17046	1	-0.4468	0.09473	0.09793	0.911564	1740	1	-0.4468
CNGA2	5	0.45058	0.67843	0.999741	11284	3	-1.777	0.094864	0.098058	0.911564	1741	1	-1.777
RABAC1	4	0.14943	0.31212	0.999741	5714	2	-1.1855	0.094882	0.09582	0.911564	1742	1	-1.1855
1700029P11RIK	2	0.95819	0.95814	0.999741	18043	0	-0.1905	0.094913	0.094938	0.911564	1743	0	-0.1905
ALAD	4	0.67469	0.80313	0.999741	14072	1	-1.4405	0.094936	0.09588	0.911564	1744	1	-1.4405
CAR3	4	0.17735	0.3528	0.999741	6411	3	-2.1537	0.095044	0.095969	0.911564	1745	1	-2.1537
6430571L13RIK	3	0.47545	0.63055	0.999741	11702	1	-0.40674	0.095119	0.094833	0.911564	1746	1	-0.40674
CCDC126	4	0.78149	0.84547	0.999741	15325	1	-0.33943	0.095152	0.09607	0.911564	1747	1	-0.33943
DPP7	2	0.31584	0.42265	0.999741	9226	1	-1.2274	0.095218	0.09524	0.911564	1748	0	-1.2274
FAM135A	5	0.64966	0.80264	0.999741	13743	2	-1.0628	0.095268	0.09847	0.911564	1749	1	-1.0628
BC004004	5	0.028406	0.10161	0.948021	1653	3	-2.805	0.095335	0.098535	0.911564	1750	1	-2.805
TRAF2	4	0.28879	0.50336	0.999741	8752	2	-1.4764	0.095422	0.096326	0.911564	1751	1	-1.4764
KDM3A	4	0.55905	0.71356	0.999741	12705	2	-1.3317	0.095476	0.096385	0.911564	1752	1	-1.3317
RNF34	4	0.9847	0.98473	0.999741	18628	0	-0.71586	0.095584	0.09649	0.911564	1753	1	-0.71586
OLFR815	4	0.52281	0.68616	0.999741	12289	2	-0.38409	0.095638	0.096539	0.911564	1754	1	-0.38409
MAPK8IP1	3	0.307	0.46028	0.999741	9085	2	-2.0938	0.095691	0.095399	0.911564	1755	1	-2.0938
C030046I01RIK	3	0.83981	0.84268	0.999741	16076	1	-1.6391	0.095732	0.09544	0.911564	1756	1	-1.6391
OLFR1030	4	0.31069	0.53079	0.999741	9151	3	-1.6387	0.095747	0.096641	0.911564	1757	1	-1.6387
SIGIRR	4	0.56047	0.71463	0.999741	12725	1	-0.91044	0.095801	0.096693	0.911564	1758	1	-0.91044
8430406I07RIK	4	0.0061884	0.02141	0.849179	451	2	-1.8057	0.095909	0.096786	0.911564	1759	1	-1.8057
PROM1	5	0.94446	0.94983	0.999741	17775	1	-1.0664	0.09594	0.099104	0.911564	1760	1	-1.0664
GTF3C2	2	0.79428	0.7937	0.999741	15469	0	-0.68398	0.096021	0.096039	0.911564	1761	0	-0.68398
ANKDD1B	5	0.35551	0.58637	0.999741	9827	2	-1.6728	0.096074	0.099232	0.911564	1762	1	-1.6728
HFE	4	0.95768	0.95767	0.999741	18029	0	-0.90583	0.096125	0.096994	0.911564	1763	1	-0.90583
OLFR90	4	0.0057328	0.019924	0.842257	430	2	-1.6938	0.096259	0.097131	0.911564	1764	1	-1.6938
CEP70	3	0.03746	0.09226	0.93099	2053	1	-0.62953	0.096385	0.096078	0.911564	1765	1	-0.62953
OLFR503	4	0.028239	0.087086	0.926297	1642	3	-2.8268	0.096448	0.097307	0.911564	1766	1	-2.8268
TRIM30D	3	0.075465	0.17296	0.974743	3491	1	-1.4833	0.096467	0.096153	0.911564	1767	1	-1.4833
ALCAM	5	0.26551	0.49469	0.999741	8353	3	-2.0933	0.096477	0.099593	0.911564	1768	1	-2.0933
PCDHB16	5	0.17667	0.39352	0.999741	6401	2	-1.6682	0.096544	0.099658	0.911564	1769	1	-1.6682
OLFR1031	5	0.35793	0.58879	0.999741	9875	3	-1.7326	0.096745	0.09987	0.911564	1770	1	-1.7326
VMN1R50	4	0.061017	0.17165	0.974743	3004	2	-2.0559	0.096772	0.097618	0.911564	1771	1	-2.0559
TMEM97	3	0.050094	0.1202	0.954742	2573	1	-1.4346	0.096794	0.096478	0.911564	1772	1	-1.4346
HNRNPH3	2	0.9805	0.98038	0.999741	18543	0	-0.10251	0.096796	0.09677	0.911564	1773	0	-0.10251
CEACAM19	4	0.7011	0.8174	0.999741	14380	1	-0.84068	0.096826	0.097668	0.911564	1774	1	-0.84068
TIMM13	3	0.9704	0.97056	0.999741	18337	0	-0.98335	0.096875	0.09655	0.911564	1775	1	-0.98335
OLFR1020	4	0.34659	0.55747	0.999741	9702	2	-1.3655	0.096934	0.097769	0.911564	1776	1	-1.3655
COL4A6	2	0.006048	0.011568	0.762176	446	1	-2.098	0.097017	0.097003	0.911564	1777	0	-2.098
PLCXD1	3	0.79342	0.80677	0.999741	15454	1	-1.2669	0.097161	0.096828	0.911564	1778	1	-1.2669
XRCC4	3	0.53003	0.66707	0.999741	12372	1	-0.72366	0.097202	0.096863	0.911564	1779	1	-0.72366
9030619P08RIK	4	0.52502	0.68783	0.999741	12313	1	-0.9241	0.097204	0.098025	0.911564	1780	1	-0.9241
RNF32	5	0.10807	0.27115	0.999125	4533	4	-2.0007	0.097215	0.10031	0.911564	1781	1	-2.0007
HMGXB4	3	0.68131	0.73777	0.999741	14145	1	-0.40674	0.097242	0.096903	0.911564	1782	1	-0.40674
TTLL13	5	0.80957	0.89972	0.999741	15693	2	-1.0103	0.097282	0.10037	0.911564	1783	1	-1.0103
OLFR1151	4	0.25294	0.45692	0.999741	8091	2	-1.8826	0.097312	0.098128	0.911564	1784	1	-1.8826
UGT2A1	5	0.052679	0.15862	0.974743	2674	3	-2.6649	0.097349	0.10043	0.911564	1785	1	-2.6649
MRPL22	4	0.68392	0.81041	0.999741	14179	1	-0.526	0.097581	0.098378	0.911564	1786	1	-0.526
OLFR168	2	0.99623	0.9961	0.999741	18895	0	0.066305	0.097598	0.097592	0.911564	1787	0	0.066305
CACNA2D1	5	0.40899	0.63879	0.999741	10639	3	-1.6996	0.097617	0.10068	0.911564	1788	1	-1.6996
SMS	3	0.75094	0.77839	0.999741	14929	1	-0.42246	0.097691	0.097355	0.911564	1789	1	-0.42246
USP2	4	0.4344	0.62124	0.999741	11051	2	-1.6679	0.097743	0.098513	0.911564	1790	1	-1.6679
GM438	3	0.19078	0.33832	0.999741	6758	1	-1.6188	0.097773	0.097442	0.911564	1791	1	-1.6188
GATAD1	5	0.42989	0.65881	0.999741	10984	2	-1.6473	0.097785	0.10083	0.911564	1792	1	-1.6473
ATM	4	0.22706	0.42227	0.999741	7486	3	-1.9839	0.097797	0.098562	0.911564	1793	1	-1.9839
UBQLN2	3	0.23049	0.38021	0.999741	7563	2	-1.7879	0.097977	0.097636	0.911564	1794	1	-1.7879
ZFP945	4	0.23112	0.42782	0.999741	7571	2	-1.9652	0.098067	0.098816	0.911564	1795	1	-1.9652
CREG1	2	0.94402	0.9439	0.999741	17757	0	-0.22483	0.098082	0.098091	0.911564	1796	0	-0.22483
TMED6	3	0.22095	0.37024	0.999741	7362	2	-2.2323	0.098099	0.097761	0.911564	1797	1	-2.2323
OLFR1388	4	0.81302	0.8585	0.999741	15742	1	-0.20867	0.098121	0.098865	0.911564	1798	1	-0.20867
ADCY1	2	0.93237	0.93223	0.999741	17533	0	-0.31507	0.098151	0.098169	0.911564	1799	0	-0.31507
SEMA4C	4	0.1198	0.26731	0.999125	4901	3	-2.4316	0.098174	0.098912	0.911564	1800	1	-2.4316
KIF2B	5	0.092907	0.24173	0.995017	4054	3	-2.4926	0.098221	0.10125	0.911564	1801	1	-2.4926
ADAMTS9	4	0.55649	0.7116	0.999741	12668	2	-1.6378	0.098228	0.098963	0.911564	1802	1	-1.6378
STOML1	4	0.6044	0.74802	0.999741	13218	1	-1.0243	0.098282	0.099017	0.911564	1803	1	-1.0243
PLCXD3	5	0.9666	0.96684	0.999741	18241	1	-1.2034	0.098355	0.10139	0.911564	1804	1	-1.2034
EHD4	3	0.2339	0.38391	0.999741	7633	2	-2.2663	0.098384	0.098059	0.911564	1805	1	-2.2663
STAU1	4	0.80682	0.85579	0.999741	15647	1	-1.5284	0.098444	0.099174	0.911564	1806	1	-1.5284
KRT72-PS	3	0.30575	0.45899	0.999741	9055	2	-2.0941	0.098466	0.098149	0.911564	1807	1	-2.0941
PYGO1	5	0.061575	0.17782	0.974743	3026	2	-1.4723	0.098556	0.10158	0.911564	1808	1	-1.4723
NOTCH4	4	0.58064	0.7298	0.999741	12935	1	-1.1931	0.098606	0.099316	0.911564	1809	1	-1.1931
2015-09-01	3	0.36724	0.52203	0.999741	10013	2	-1.965	0.098629	0.098303	0.911564	1810	1	-1.965
DOK5	2	0.68859	0.69163	0.999741	14233	1	-0.802	0.098649	0.098666	0.911564	1811	0	-0.802
GGH	5	0.78044	0.88067	0.999741	15295	2	-0.4468	0.098824	0.10182	0.911564	1812	1	-0.4468
VSTM2A	4	0.51151	0.67767	0.999741	12182	2	-0.84735	0.098983	0.099677	0.911564	1813	1	-0.84735
2010111I01RIK	4	0.2504	0.4535	0.999741	8019	1	-1.2805	0.099144	0.099844	0.911564	1814	1	-1.2805
ST3GAL6	5	0.12549	0.30369	0.999741	5054	3	-2.4027	0.099226	0.1022	0.911564	1815	1	-2.4027
TACSTD2	3	0.81765	0.82466	0.999741	15810	1	-0.08904	0.09924	0.098904	0.911564	1816	1	-0.08904
GBP8	4	0.10393	0.24259	0.995449	4411	1	-1.3149	0.099252	0.099956	0.911564	1817	1	-1.3149
AI747448	5	0.29267	0.52293	0.999741	8814	2	-1.2669	0.099292	0.10226	0.911564	1818	1	-1.2669
ZFP955A	5	0.23197	0.45922	0.999741	7597	3	-1.7961	0.099359	0.10232	0.911564	1819	1	-1.7961
AP4E1	5	0.3373	0.56834	0.999741	9555	3	-1.8263	0.099426	0.10238	0.911564	1820	1	-1.8263
BC067068	3	0.87979	0.87984	0.999741	16641	0	-0.40674	0.099444	0.09912	0.911564	1821	1	-0.40674
ZDHHC25	4	0.41132	0.60437	0.999741	10683	2	-1.6945	0.099467	0.10018	0.911564	1822	1	-1.6945
ZSWIM7	4	0.23475	0.43274	0.999741	7644	3	-2.0165	0.099575	0.10028	0.911564	1823	1	-2.0165
HACE1	5	0.034703	0.11849	0.954742	1940	3	-2.716	0.099627	0.10257	0.911564	1824	1	-2.716
SOX6	3	0.24867	0.39945	0.999741	7988	2	-2.2158	0.099688	0.099359	0.911564	1825	1	-2.2158
OLFR117	3	0.99569	0.9958	0.999741	18883	0	-0.40674	0.099688	0.099359	0.911564	1826	1	-0.40674
CAPZA3	5	0.31418	0.54499	0.999741	9198	3	-1.9395	0.099895	0.10284	0.911564	1827	1	-1.9395
SLC44A2	4	0.86275	0.88283	0.999741	16420	1	-0.85149	0.10006	0.10072	0.911564	1828	1	-0.85149
CDC42EP3	4	0.8035	0.85438	0.999741	15608	1	-1.1826	0.10011	0.10077	0.911564	1829	1	-1.1826
HPRT	4	0.081568	0.20686	0.985163	3694	2	-1.8966	0.10017	0.10082	0.911564	1830	1	-1.8966
ZFP750	3	0.78555	0.80124	0.999741	15372	1	-0.5024	0.10022	0.099915	0.911564	1831	1	-0.5024
CDT1	2	0.24351	0.37522	0.999741	7868	1	-1.3572	0.10022	0.10022	0.911564	1832	0	-1.3572
BC053749	5	0.80646	0.89762	0.999741	15640	2	-0.62953	0.10023	0.10316	0.911564	1833	1	-0.62953
CSDE1	5	0.35513	0.58599	0.999741	9821	2	-1.6368	0.10036	0.1033	0.911564	1834	1	-1.6368
GM156	4	0.23296	0.43028	0.999741	7610	2	-0.73284	0.10044	0.10106	0.911564	1835	1	-0.73284
HMOX2	4	0.47311	0.64962	0.999741	11663	2	-1.3239	0.10049	0.10111	0.911564	1836	1	-1.3239
OLFR143	3	0.080617	0.18334	0.97767	3669	1	-0.87329	0.1005	0.1002	0.911564	1837	1	-0.87329
RNF7	3	0.32175	0.47547	0.999741	9308	1	-1.4932	0.10054	0.10024	0.911564	1838	1	-1.4932
2310045N01RIK	2	0.11013	0.18582	0.979516	4616	1	-1.5949	0.10056	0.10056	0.911564	1839	0	-1.5949
SLC25A20	5	0.0094417	0.037511	0.864507	653	4	-2.8802	0.10076	0.10367	0.911564	1840	1	-2.8802
SUPT7L	3	0.27822	0.43032	0.999741	8552	2	-2.1558	0.10079	0.10049	0.911564	1841	1	-2.1558
MYL2	5	0.16101	0.36716	0.999741	6008	3	-2.1149	0.10083	0.10373	0.911564	1842	1	-2.1149
PKIA	2	0.18534	0.29618	0.999741	6632	1	-1.5097	0.10086	0.10084	0.911564	1843	0	-1.5097
OLFR914	4	0.037657	0.11261	0.953419	2064	2	-1.9563	0.10087	0.10149	0.911564	1844	1	-1.9563
ODZ3	5	0.05881	0.17192	0.974743	2924	3	-1.9371	0.1009	0.10379	0.911564	1845	1	-1.9371
STYK1	4	0.38907	0.58818	0.999741	10329	1	-1.4412	0.10092	0.10154	0.911564	1846	1	-1.4412
NAA15	5	0.99462	0.9946	0.999741	18853	0	-1.0664	0.10097	0.10385	0.911564	1847	1	-1.0664
OLFR224	4	0.91001	0.91345	0.999741	17167	1	-1.2124	0.10097	0.10159	0.911564	1848	1	-1.2124
AGPAT3	5	0.17979	0.39866	0.999741	6485	4	-2.0221	0.10103	0.1039	0.911564	1849	1	-2.0221
PLA2G4E	4	0.16268	0.33153	0.999741	6038	3	-1.9501	0.10108	0.10169	0.911564	1850	1	-1.9501
DBC1	5	0.1296	0.31122	0.999741	5178	4	-1.965	0.1011	0.10396	0.911564	1851	1	-1.965
SLFN5	4	0.77603	0.84335	0.999741	15242	1	-1.3014	0.10114	0.10174	0.911564	1852	1	-1.3014
BCL6B	4	0.11394	0.25833	0.999125	4723	2	-2.0233	0.10119	0.1018	0.911564	1853	1	-2.0233
ATRNL1	4	0.64453	0.77942	0.999741	13680	2	-1.4221	0.1013	0.10192	0.911564	1854	1	-1.4221
GM12695	5	0.070129	0.19564	0.980926	3314	4	-2.4776	0.10143	0.10427	0.911564	1855	1	-2.4776
BATF	2	0.22472	0.35011	0.999741	7435	1	-1.3875	0.10144	0.10145	0.911564	1856	0	-1.3875
SRA1	2	0.86682	0.86663	0.999741	16471	0	-0.49973	0.10147	0.10147	0.911564	1857	0	-0.49973
RBP4	4	0.036814	0.11037	0.953419	2029	2	-2.0103	0.10151	0.10212	0.911564	1858	1	-2.0103
1700016H13RIK	4	0.0014608	0.0052718	0.706993	120	3	-2.9778	0.10157	0.10215	0.911564	1859	1	-2.9778
HTR1F	3	0.28227	0.43452	0.999741	8628	1	-0.62953	0.10164	0.10134	0.911564	1860	1	-0.62953
VPS13A	5	0.30251	0.53307	0.999741	8992	3	-1.8283	0.10177	0.10457	0.911564	1861	1	-1.8283
WDR91	4	0.57328	0.72425	0.999741	12854	1	-0.71508	0.10183	0.10241	0.911564	1862	1	-0.71508
ME2	3	0.98676	0.9869	0.999741	18669	0	-0.42246	0.10189	0.10158	0.911564	1863	1	-0.42246
BEST3	3	0.36011	0.51478	0.999741	9911	2	-1.975	0.10189	0.10158	0.911564	1864	1	-1.975
TRIM39	4	0.66723	0.79726	0.999741	13987	2	-1.7083	0.10189	0.10246	0.911564	1865	1	-1.7083
NMT2	5	0.11165	0.27793	0.999125	4651	3	-2.1638	0.1019	0.1047	0.911564	1866	1	-2.1638
1500031L02RIK	5	0.089973	0.23606	0.994637	3963	3	-1.9566	0.10197	0.10476	0.911564	1867	1	-1.9566
RASL10B	4	0.61623	0.75725	0.999741	13374	2	-1.4286	0.102	0.10256	0.911564	1868	1	-1.4286
CLCF1	5	0.70342	0.83345	0.999741	14419	2	-0.72366	0.10203	0.10482	0.911564	1869	1	-0.72366
E030030I06RIK	3	0.86874	0.86892	0.999741	16495	1	-0.62953	0.10205	0.10176	0.911564	1870	1	-0.62953
GJA4	3	0.50884	0.65835	0.999741	12139	1	-1.6705	0.10209	0.1018	0.911564	1871	1	-1.6705
OLFR729	5	0.21704	0.44317	0.999741	7280	3	-2.1757	0.1021	0.10488	0.911564	1872	1	-2.1757
CUX2	4	0.64688	0.78126	0.999741	13714	2	-1.3959	0.1021	0.10265	0.911564	1873	1	-1.3959
OLFR1417	2	0.84477	0.8445	0.999741	16140	0	-0.62976	0.10213	0.10212	0.911564	1874	0	-0.62976
NFKBIZ	4	0.82345	0.86312	0.999741	15868	1	-1.1625	0.10221	0.10276	0.911564	1875	1	-1.1625
4930408F14RIK	2	0.19041	0.30327	0.999741	6752	1	-1.4522	0.10221	0.10219	0.911564	1876	0	-1.4522
TOMM20L	4	0.40979	0.60326	0.999741	10657	1	-1.0627	0.10226	0.10281	0.911564	1877	1	-1.0627
SLC6A15	5	0.37404	0.60475	0.999741	10120	2	-0.74882	0.1023	0.10506	0.911564	1878	1	-0.74882
KLF6	5	0.52084	0.73429	0.999741	12267	2	-1.4932	0.10237	0.10512	0.911564	1879	1	-1.4932
SHISA6	3	0.66496	0.72918	0.999741	13941	1	-0.4468	0.10237	0.1021	0.911564	1880	1	-0.4468
MOB1B	4	0.74211	0.8309	0.999741	14848	1	-1.0669	0.10248	0.10301	0.911564	1881	1	-1.0669
ORF61	5	0.39923	0.62933	0.999741	10480	2	-1.2214	0.1025	0.10524	0.911564	1882	1	-1.2214
CAND2	4	0.11007	0.25229	0.998025	4613	3	-2.4287	0.10253	0.10307	0.911564	1883	1	-2.4287
EAF1	2	0.37364	0.45843	0.999741	10117	1	-1.1794	0.10254	0.10255	0.911564	1884	0	-1.1794
FAM54A	5	0.28036	0.51021	0.999741	8594	2	-0.78746	0.10264	0.10535	0.911564	1885	1	-0.78746
LNX2	3	0.86186	0.8623	0.999741	16406	1	-1.0628	0.10274	0.10246	0.911564	1886	1	-1.0628
TBC1D1	2	0.35789	0.44851	0.999741	9869	1	-1.1952	0.10276	0.10277	0.911564	1887	0	-1.1952
MS4A6D	2	0.50906	0.54921	0.999741	12141	1	-1.0741	0.10282	0.10283	0.911564	1888	0	-1.0741
ERI1	5	0.43852	0.66699	0.999741	11111	3	-1.7887	0.10284	0.10554	0.911564	1889	1	-1.7887
DEM1	5	0.24081	0.46867	0.999741	7810	2	-0.78746	0.1029	0.10559	0.911564	1890	1	-0.78746
GJA5	5	0.066621	0.18839	0.979516	3181	2	-1.4335	0.10297	0.10565	0.911564	1891	1	-1.4335
VMN2R49	2	0.45469	0.51141	0.999741	11352	1	-1.1407	0.10304	0.10305	0.911564	1892	0	-1.1407
PLCXD2	2	0.25074	0.38421	0.999741	8027	1	-1.3898	0.10312	0.10313	0.911564	1893	0	-1.3898
PNLDC1	4	0.053438	0.15311	0.974743	2706	3	-2.3068	0.10312	0.10367	0.911564	1894	1	-2.3068
BC107364	4	0.27003	0.47925	0.999741	8422	2	-1.8756	0.10318	0.10371	0.911564	1895	1	-1.8756
CRELD1	4	0.99757	0.99758	0.999741	18933	0	-0.43463	0.10326	0.10378	0.911564	1896	1	-0.43463
NPTX1	4	0.38958	0.58855	0.999741	10336	2	-1.8123	0.10334	0.10387	0.911564	1897	1	-1.8123
PRL3A1	3	0.87421	0.87434	0.999741	16557	1	-1.6047	0.10345	0.10318	0.911564	1898	1	-1.6047
STX19	4	0.020086	0.064118	0.911978	1258	2	-1.7102	0.1035	0.10402	0.911564	1899	1	-1.7102
ADD1	5	0.22129	0.44776	0.999741	7372	2	-0.4468	0.1035	0.10614	0.911564	1900	1	-0.4468
OLFR1239	4	0.86613	0.88473	0.999741	16454	1	-0.90924	0.10363	0.10415	0.911564	1901	1	-0.90924
RPA1	2	0.10893	0.18399	0.97767	4561	1	-1.618	0.10365	0.10366	0.911564	1902	0	-1.618
RRNAD1	3	0.07766	0.17744	0.974743	3567	1	-0.55235	0.10375	0.10347	0.911564	1903	1	-0.55235
TRIM60	5	0.13352	0.3184	0.999741	5279	2	-1.0664	0.1039	0.10654	0.911564	1904	1	-1.0664
OLFR1061	3	0.97735	0.97752	0.999741	18467	0	-0.78746	0.10392	0.10363	0.911564	1905	1	-0.78746
LAG3	1	0.89597	0.89645	0.999741	16933	0	-0.42246	0.10403	0.10396	0.911564	1906	0	-0.42246
RGP1	1	0.89597	0.89645	0.999741	16882	0	-0.42246	0.10403	0.10396	0.911564	1907	0	-0.42246
RAD9	1	0.89597	0.89645	0.999741	16915	0	-0.42246	0.10403	0.10396	0.911564	1908	0	-0.42246
TAF5	1	0.89597	0.89645	0.999741	16879	0	-0.42246	0.10403	0.10396	0.911564	1909	0	-0.42246
PSMA1	1	0.89597	0.89645	0.999741	16881	0	-0.42246	0.10403	0.10396	0.911564	1910	0	-0.42246
SERP1	1	0.89597	0.89645	0.999741	16925	0	-0.42246	0.10403	0.10396	0.911564	1911	0	-0.42246
SFT2D3	1	0.89597	0.89645	0.999741	16931	0	-0.42246	0.10403	0.10396	0.911564	1912	0	-0.42246
SPRY1	1	0.89597	0.89645	0.999741	16909	0	-0.42246	0.10403	0.10396	0.911564	1913	0	-0.42246
SMAD6	1	0.89597	0.89645	0.999741	16884	0	-0.42246	0.10403	0.10396	0.911564	1914	0	-0.42246
RPS12	1	0.89597	0.89645	0.999741	16911	0	-0.42246	0.10403	0.10396	0.911564	1915	0	-0.42246
CYC1	1	0.89597	0.89645	0.999741	16883	0	-0.42246	0.10403	0.10396	0.911564	1916	0	-0.42246
HHEX	1	0.89597	0.89645	0.999741	16907	0	-0.42246	0.10403	0.10396	0.911564	1917	0	-0.42246
MGLL	1	0.89597	0.89645	0.999741	16926	0	-0.42246	0.10403	0.10396	0.911564	1918	0	-0.42246
IRF2BP2	1	0.89597	0.89645	0.999741	16895	0	-0.42246	0.10403	0.10396	0.911564	1919	0	-0.42246
DXBAY18	1	0.89597	0.89645	0.999741	16892	0	-0.42246	0.10403	0.10396	0.911564	1920	0	-0.42246
ALAS1	1	0.89597	0.89645	0.999741	16944	0	-0.42246	0.10403	0.10396	0.911564	1921	0	-0.42246
LALBA	1	0.89597	0.89645	0.999741	16910	0	-0.42246	0.10403	0.10396	0.911564	1922	0	-0.42246
2310047B19RIK	1	0.89597	0.89645	0.999741	16878	0	-0.42246	0.10403	0.10396	0.911564	1923	0	-0.42246
DDX18	1	0.89597	0.89645	0.999741	16908	0	-0.42246	0.10403	0.10396	0.911564	1924	0	-0.42246
ICMT	1	0.89597	0.89645	0.999741	16923	0	-0.42246	0.10403	0.10396	0.911564	1925	0	-0.42246
CHERP	1	0.89597	0.89645	0.999741	16943	0	-0.42246	0.10403	0.10396	0.911564	1926	0	-0.42246
LRP5	1	0.89597	0.89645	0.999741	16936	0	-0.42246	0.10403	0.10396	0.911564	1927	0	-0.42246
TTI2	1	0.89597	0.89645	0.999741	16935	0	-0.42246	0.10403	0.10396	0.911564	1928	0	-0.42246
5430401F13RIK	1	0.89597	0.89645	0.999741	16939	0	-0.42246	0.10403	0.10396	0.911564	1929	0	-0.42246
NUDT21	1	0.89597	0.89645	0.999741	16880	0	-0.42246	0.10403	0.10396	0.911564	1930	0	-0.42246
PPDPF	1	0.89597	0.89645	0.999741	16903	0	-0.42246	0.10403	0.10396	0.911564	1931	0	-0.42246
SNRNP70	1	0.89597	0.89645	0.999741	16876	0	-0.42246	0.10403	0.10396	0.911564	1932	0	-0.42246
NPCD	1	0.89597	0.89645	0.999741	16889	0	-0.42246	0.10403	0.10396	0.911564	1933	0	-0.42246
ZBED4	1	0.89597	0.89645	0.999741	16877	0	-0.42246	0.10403	0.10396	0.911564	1934	0	-0.42246
IKZF1	1	0.89597	0.89645	0.999741	16888	0	-0.42246	0.10403	0.10396	0.911564	1935	0	-0.42246
CDKN1C	1	0.89597	0.89645	0.999741	16940	0	-0.42246	0.10403	0.10396	0.911564	1936	0	-0.42246
HIST1H2BG	1	0.89597	0.89645	0.999741	16898	0	-0.42246	0.10403	0.10396	0.911564	1937	0	-0.42246
OLFR372	1	0.89597	0.89645	0.999741	16885	0	-0.42246	0.10403	0.10396	0.911564	1938	0	-0.42246
BC046404	1	0.89597	0.89645	0.999741	16942	0	-0.42246	0.10403	0.10396	0.911564	1939	0	-0.42246
IL2RB	1	0.89597	0.89645	0.999741	16922	0	-0.42246	0.10403	0.10396	0.911564	1940	0	-0.42246
AAMP	1	0.89597	0.89645	0.999741	16896	0	-0.42246	0.10403	0.10396	0.911564	1941	0	-0.42246
ZAR1	1	0.89597	0.89645	0.999741	16902	0	-0.42246	0.10403	0.10396	0.911564	1942	0	-0.42246
LDLR	1	0.89597	0.89645	0.999741	16904	0	-0.42246	0.10403	0.10396	0.911564	1943	0	-0.42246
MRPS34	1	0.89597	0.89645	0.999741	16894	0	-0.42246	0.10403	0.10396	0.911564	1944	0	-0.42246
LSM11	1	0.89597	0.89645	0.999741	16938	0	-0.42246	0.10403	0.10396	0.911564	1945	0	-0.42246
TRPD52L3	1	0.89597	0.89645	0.999741	16920	0	-0.42246	0.10403	0.10396	0.911564	1946	0	-0.42246
CYR61	1	0.89597	0.89645	0.999741	16897	0	-0.42246	0.10403	0.10396	0.911564	1947	0	-0.42246
MEGF9	1	0.89597	0.89645	0.999741	16921	0	-0.42246	0.10403	0.10396	0.911564	1948	0	-0.42246
ROMO1	1	0.89597	0.89645	0.999741	16887	0	-0.42246	0.10403	0.10396	0.911564	1949	0	-0.42246
THRAP3	1	0.89597	0.89645	0.999741	16901	0	-0.42246	0.10403	0.10396	0.911564	1950	0	-0.42246
SORCS3	1	0.89597	0.89645	0.999741	16890	0	-0.42246	0.10403	0.10396	0.911564	1951	0	-0.42246
CRYGE	1	0.89597	0.89645	0.999741	16905	0	-0.42246	0.10403	0.10396	0.911564	1952	0	-0.42246
GINS3	1	0.89597	0.89645	0.999741	16893	0	-0.42246	0.10403	0.10396	0.911564	1953	0	-0.42246
RNPS1	1	0.89597	0.89645	0.999741	16945	0	-0.42246	0.10403	0.10396	0.911564	1954	0	-0.42246
VMN1R32	1	0.89597	0.89645	0.999741	16932	0	-0.42246	0.10403	0.10396	0.911564	1955	0	-0.42246
SNRPD2	1	0.89597	0.89645	0.999741	16912	0	-0.42246	0.10403	0.10396	0.911564	1956	0	-0.42246
SAMD1	1	0.89597	0.89645	0.999741	16913	0	-0.42246	0.10403	0.10396	0.911564	1957	0	-0.42246
RPL23A	1	0.89597	0.89645	0.999741	16906	0	-0.42246	0.10403	0.10396	0.911564	1958	0	-0.42246
1700001O22RIK	1	0.89597	0.89645	0.999741	16941	0	-0.42246	0.10403	0.10396	0.911564	1959	0	-0.42246
EIF4A1	1	0.89597	0.89645	0.999741	16929	0	-0.42246	0.10403	0.10396	0.911564	1960	0	-0.42246
RRM2	1	0.89597	0.89645	0.999741	16917	0	-0.42246	0.10403	0.10396	0.911564	1961	0	-0.42246
SERTAD4	1	0.89597	0.89645	0.999741	16916	0	-0.42246	0.10403	0.10396	0.911564	1962	0	-0.42246
2810008M24RIK	1	0.89597	0.89645	0.999741	16914	0	-0.42246	0.10403	0.10396	0.911564	1963	0	-0.42246
MYC	1	0.89597	0.89645	0.999741	16930	0	-0.42246	0.10403	0.10396	0.911564	1964	0	-0.42246
MAD2L2	1	0.89597	0.89645	0.999741	16924	0	-0.42246	0.10403	0.10396	0.911564	1965	0	-0.42246
DYNLL1	1	0.89597	0.89645	0.999741	16937	0	-0.42246	0.10403	0.10396	0.911564	1966	0	-0.42246
DBR1	1	0.89597	0.89645	0.999741	16900	0	-0.42246	0.10403	0.10396	0.911564	1967	0	-0.42246
DIO2	1	0.89597	0.89645	0.999741	16899	0	-0.42246	0.10403	0.10396	0.911564	1968	0	-0.42246
GPR27	1	0.89597	0.89645	0.999741	16928	0	-0.42246	0.10403	0.10396	0.911564	1969	0	-0.42246
NUBP1	1	0.89597	0.89645	0.999741	16891	0	-0.42246	0.10403	0.10396	0.911564	1970	0	-0.42246
GTF2F2	1	0.89597	0.89645	0.999741	16886	0	-0.42246	0.10403	0.10396	0.911564	1971	0	-0.42246
ZFP574	1	0.89597	0.89645	0.999741	16919	0	-0.42246	0.10403	0.10396	0.911564	1972	0	-0.42246
PSMA2	1	0.89597	0.89645	0.999741	16918	0	-0.42246	0.10403	0.10396	0.911564	1973	0	-0.42246
HIST1H3G	1	0.89597	0.89645	0.999741	16934	0	-0.42246	0.10403	0.10396	0.911564	1974	0	-0.42246
POU3F1	1	0.89597	0.89645	0.999741	16946	0	-0.42246	0.10403	0.10396	0.911564	1975	0	-0.42246
POLR2D	1	0.89597	0.89645	0.999741	16927	0	-0.42246	0.10403	0.10396	0.911564	1976	0	-0.42246
OLFR1426	2	0.80722	0.80673	0.999741	15661	0	-0.68564	0.10403	0.10404	0.911564	1977	0	-0.68564
1700023F06RIK	5	0.95958	0.96069	0.999741	18083	1	-0.93363	0.10407	0.10669	0.911564	1978	1	-0.93363
INPP1	3	0.98676	0.9869	0.999741	18665	0	0.1075	0.10408	0.1038	0.911564	1979	1	0.1075
HSPA1B	4	0.43493	0.62161	0.999741	11062	1	-0.81573	0.1042	0.10469	0.911564	1980	1	-0.81573
REEP5	5	0.80207	0.89473	0.999741	15586	2	-1.294	0.10427	0.10689	0.911564	1981	1	-1.294
OLFR965	3	0.24307	0.39357	0.999741	7859	2	-2.2278	0.10428	0.10402	0.911564	1982	1	-2.2278
ZFP189	4	0.035539	0.10695	0.953419	1976	1	-0.80504	0.1043	0.10479	0.911564	1983	1	-0.80504
CPNE6	3	0.72207	0.76077	0.999741	14624	1	-0.7363	0.10432	0.10405	0.911564	1984	1	-0.7363
BC024659	2	0.69844	0.7005	0.999741	14355	1	-0.85248	0.10434	0.10434	0.911564	1985	0	-0.85248
VMN1R33	3	0.12778	0.26997	0.999125	5126	1	-1.2669	0.1044	0.10413	0.911564	1986	1	-1.2669
SLC5A3	3	0.20168	0.34997	0.999741	6975	2	-2.0883	0.10449	0.10421	0.911564	1987	1	-2.0883
CALCR	5	0.18703	0.41054	0.999741	6668	3	-1.0664	0.1045	0.10711	0.911564	1988	1	-1.0664
LEP	4	0.39602	0.59325	0.999741	10435	2	-1.4815	0.10452	0.105	0.911564	1989	1	-1.4815
ADAM8	5	0.1006	0.25678	0.999125	4307	2	-0.93363	0.10457	0.10718	0.911564	1990	1	-0.93363
GM17727	3	0.94523	0.94542	0.999741	17797	0	-0.24088	0.10461	0.10433	0.911564	1991	1	-0.24088
OOG2	2	0.54802	0.57773	0.999741	12589	1	-0.8887	0.10461	0.10461	0.911564	1992	0	-0.8887
OCRL	5	0.96032	0.96128	0.999741	18096	1	-1.4346	0.10464	0.10724	0.911564	1993	1	-1.4346
ATP6V1G2	2	0.96532	0.96526	0.999741	18211	0	-0.24535	0.10469	0.10469	0.911564	1994	0	-0.24535
OLFR714	3	0.37845	0.53329	0.999741	10175	2	-1.9362	0.10477	0.10448	0.911564	1995	1	-1.9362
SLC25A33	4	0.81714	0.86029	0.999741	15797	1	-0.43829	0.10484	0.10533	0.911564	1996	1	-0.43829
BEND3	3	0.89038	0.89043	0.999741	16799	0	-1.6154	0.10489	0.10461	0.911564	1997	1	-1.6154
BMP10	5	0.34104	0.57208	0.999741	9612	2	-1.5908	0.1049	0.10752	0.911564	1998	1	-1.5908
ABCG5	4	0.37877	0.58075	0.999741	10177	1	-0.42677	0.10505	0.10556	0.911564	1999	1	-0.42677
[truncated: 16,982 more rows]

## Sheet: MAGeCK output Fig S1A
id	num	neg|score	neg|p-value	neg|fdr	neg|rank	neg|goodsgrna	neg|lfc	pos|score	pos|p-value	pos|fdr	pos|rank	pos|goodsgrna	pos|lfc
TRP53	5	1	1	1	15480	0	8.2148	6.4694e-20	3.198e-07	0.00495	1	5	8.2148
ZMAT3	4	0.98781	0.98789	0.999747	15281	0	2.7557	3.5532e-06	1.0553e-05	0.081683	2	3	2.7557
MUP3	2	0.99997	0.99997	1	15478	0	2.9171	3.137e-05	4.4452e-05	0.229373	3	2	2.9171
OLFR1012	3	0.99305	0.99316	0.999747	15365	0	2.8922	7.8768e-05	0.00025424	0.521602	4	2	2.8922
SETBP1	3	0.99992	0.99991	1	15477	0	2.0752	8.4999e-05	0.00026767	0.521602	5	3	2.0752
SH2D1B2	3	0.99744	0.99746	0.999748	15443	0	2.8954	8.7398e-05	0.00027791	0.521602	6	2	2.8954
NAA10	5	0.99999	0.99999	1	15479	0	1.8626	8.9521e-05	0.00034059	0.521602	7	4	1.8626
CIC	5	0.8844	0.92235	0.995137	13591	1	2.1223	9.7495e-05	0.00036937	0.521602	8	3	2.1223
SLC8A1	3	0.45283	0.60808	0.967181	7871	1	2.69	0.000166	0.0005088	0.656353	9	2	2.69
IPCEF1	1	0.99979	0.99981	1	15475	0	5.719	0.00020983	0.00021011	0.521602	10	1	5.719
ATP1A2	1	0.99973	0.99974	1	15474	0	4.2787	0.0002744	0.00027023	0.521602	11	1	4.2787
MED25	4	0.99985	0.99986	1	15476	0	1.6014	0.00030401	0.00089384	0.772002	12	3	1.6014
TRPV4	2	0.99968	0.99969	1	15473	0	2.7871	0.000321	0.00062777	0.747525	13	2	2.7871
GM19345	2	0.20494	0.3232	0.965793	4463	1	2.1121	0.00035507	0.00069173	0.764851	14	1	2.1121
DEPDC5	1	0.99963	0.99966	1	15472	0	4.1283	0.00037124	0.00037065	0.521602	15	1	4.1283
CYP2C69	2	0.99954	0.99954	1	15471	0	2.1058	0.00045602	0.00089768	0.772002	16	2	2.1058
KIF27	3	0.97911	0.97924	0.99967	15150	0	2.4516	0.00048243	0.001433	0.870716	17	2	2.4516
PRM2	2	0.63859	0.64846	0.967181	10384	1	1.3575	0.00048417	0.000961	0.78296	18	1	1.3575
FBXO9	2	0.99938	0.99938	1	15469	0	2.1148	0.00062351	0.0012175	0.855817	19	2	2.1148
ARRDC3	5	0.92148	0.9373	0.997071	14220	1	0.61048	0.00062823	0.0019396	0.959991	20	2	0.61048
BCL7A	2	0.99935	0.99936	1	15468	0	2.1273	0.00065204	0.0012782	0.855817	21	2	2.1273
4933433P14RIK	2	0.99932	0.99934	1	15467	0	2.4543	0.00067784	0.0013268	0.855817	22	2	2.4543
NVL	2	0.99924	0.99926	1	15466	0	1.8161	0.0007556	0.0014624	0.870716	23	2	1.8161
USP9Y	1	0.99924	0.99928	1	15465	0	3.8629	0.00075863	0.00076016	0.772002	24	1	3.8629
CCNL1	1	0.99911	0.99914	1	15463	0	3.7765	0.00088776	0.00088297	0.772002	25	1	3.7765
ACY3	2	0.99908	0.99907	1	15462	0	2.0398	0.00092377	0.0017471	0.932571	26	2	2.0398
VMN1R5	3	0.14857	0.29279	0.965793	3482	1	2.2163	0.0009515	0.0023476	0.959991	27	2	2.2163
AP1S1	3	0.47592	0.63117	0.967181	8570	1	-0.69646	0.0010165	0.0024762	0.959991	28	1	-0.69646
TSC1	2	0.99894	0.99892	1	15459	0	2.3084	0.001062	0.002031	0.959991	29	2	2.3084
XIAP	2	0.21364	0.33503	0.965793	4598	1	0.74002	0.0011296	0.0021903	0.959991	30	1	0.74002
KLKB1	3	0.29108	0.44374	0.965793	5953	1	-0.80651	0.0012101	0.0028421	0.959991	31	1	-0.80651
TSC2	1	0.99879	0.99884	1	15458	0	3.7216	0.0012106	0.0011689	0.855817	32	1	3.7216
NOXA1	4	0.4477	0.63079	0.967181	7867	2	-1.5837	0.0012262	0.0033614	0.959991	33	1	-1.5837
PLEKHA2	4	0.44371	0.6279	0.967181	7811	1	1.2502	0.0012274	0.0033659	0.959991	34	3	1.2502
1810009J06RIK	2	0.63859	0.64846	0.967181	10355	1	1.2325	0.0012586	0.0024314	0.959991	35	1	1.2325
PTK2	2	0.99873	0.99871	1	15457	0	2.3353	0.001269	0.00245	0.959991	36	2	2.3353
ANAPC5	1	0.99869	0.99875	1	15456	0	3.6675	0.0013074	0.0012814	0.855817	37	1	3.6675
MYBL2	2	0.99857	0.99857	1	15455	0	2.2182	0.0014254	0.0027615	0.959991	38	2	2.2182
NFIA	2	0.8896	0.88937	0.989456	13634	0	1.6086	0.0014522	0.0028178	0.959991	39	1	1.6086
CCDC69	3	0.93651	0.9368	0.996952	14495	0	2.0752	0.0014622	0.0032898	0.959991	40	2	2.0752
1700018B08RIK	3	0.3355	0.48974	0.967181	6520	1	-1.1642	0.0015004	0.0033608	0.959991	41	1	-1.1642
RRN3	1	0.99843	0.9985	1	15453	0	3.5389	0.0015657	0.0015328	0.878805	42	1	3.5389
OLFR700	2	0.094655	0.16139	0.965793	2286	1	0.38056	0.0015812	0.0030742	0.959991	43	1	0.38056
SAMD11	2	0.1568	0.25512	0.965793	3583	1	0.52511	0.0016457	0.0032041	0.959991	44	1	0.52511
NUDT9	1	0.99831	0.99836	1	15452	0	3.5156	0.0016948	0.0016639	0.919908	45	1	3.5156
SLC52A3	3	0.45896	0.6143	0.967181	7916	1	0.68699	0.0017906	0.0039083	0.959991	46	1	0.68699
FANCI	2	0.33102	0.43154	0.965793	6481	1	0.77842	0.0019037	0.0037317	0.959991	47	1	0.77842
SPPL3	4	0.68594	0.81225	0.989456	11192	1	1.4004	0.0019327	0.0053128	0.959991	48	3	1.4004
ARID1A	2	0.99041	0.99036	0.999747	15326	0	2.3326	0.0019682	0.0038533	0.959991	49	1	2.3326
GPR45	3	0.46229	0.61766	0.967181	8077	2	-1.2546	0.001984	0.0042556	0.959991	50	1	-1.2546
LRP12	3	0.40621	0.5616	0.967181	7463	1	1.9719	0.0019982	0.0042786	0.959991	51	2	1.9719
DCBLD1	2	0.93227	0.93223	0.996952	14442	0	1.0823	0.0020327	0.0039908	0.959991	52	1	1.0823
FAM198A	4	0.84765	0.87518	0.989456	13178	1	0.085346	0.0021289	0.005758	0.959991	53	2	0.085346
OLFR248	2	0.9976	0.99755	0.999748	15446	0	1.5369	0.0023998	0.0046943	0.959991	54	2	1.5369
TPR	2	0.99753	0.99749	0.999748	15445	0	1.6884	0.0024651	0.0048159	0.959991	55	2	1.6884
VAPB	2	0.99745	0.99741	0.999748	15444	0	1.5212	0.0025475	0.0049674	0.959991	56	2	1.5212
OLFR655	3	0.47592	0.63117	0.967181	8567	1	1.5243	0.0025642	0.005325	0.959991	57	2	1.5243
TMTC1	1	0.99735	0.99742	0.999748	15442	0	3.2517	0.0026471	0.0026291	0.959991	58	1	3.2517
AADAT	1	0.9973	0.99737	0.999748	15441	0	3.2761	0.0026955	0.0026706	0.959991	59	1	3.2761
SERPINA1C	2	0.99727	0.99723	0.999748	15440	0	1.476	0.002735	0.0053416	0.959991	60	2	1.476
EGFL8	2	0.41071	0.48199	0.967181	7503	1	0.79214	0.0027421	0.0053512	0.959991	61	1	0.79214
GNE	3	0.57041	0.68429	0.967181	9501	1	1.4931	0.0027576	0.00568	0.959991	62	2	1.4931
KBTBD8	4	0.17785	0.35335	0.965793	3997	3	-1.5168	0.0027734	0.0068869	0.959991	63	1	-1.5168
FAM102A	4	0.72667	0.8259	0.989456	11840	1	0.89781	0.0030311	0.0073474	0.959991	64	2	0.89781
BPIFB5	2	0.99692	0.99689	0.999747	15435	0	1.6754	0.0030794	0.0060023	0.959991	65	2	1.6754
AOC2	1	0.99688	0.99698	0.999747	15434	0	3.2434	0.0031152	0.0030877	0.959991	66	1	3.2434
2010106G01RIK	3	0.79774	0.80955	0.989456	12573	1	1.8101	0.0031168	0.0063816	0.959991	67	2	1.8101
9030625A04RIK	4	0.10734	0.2476	0.965793	2661	1	1.2996	0.0031333	0.0075412	0.959991	68	2	1.2996
HSD3B7	3	0.054939	0.13079	0.965793	1418	1	-0.97526	0.0031442	0.0064321	0.959991	69	1	-0.97526
HMGCR	1	0.99679	0.99689	0.999747	15433	0	3.1843	0.0032121	0.0031798	0.959991	70	1	3.1843
NOB1	1	0.99669	0.99679	0.999747	15431	0	3.1219	0.0033089	0.0032706	0.959991	71	1	3.1219
PRKG2	2	0.99669	0.99667	0.999747	15430	0	1.3774	0.0033112	0.0064155	0.959991	72	2	1.3774
CNTN4	3	0.66519	0.72938	0.970998	10541	1	1.7892	0.0033499	0.0068069	0.959991	73	2	1.7892
SNRNP27	1	0.99656	0.99666	0.999747	15429	0	3.0375	0.003438	0.0034139	0.959991	74	1	3.0375
OLFR453	4	0.16782	0.33891	0.965793	3837	1	0.66549	0.0034405	0.0080868	0.959991	75	2	0.66549
CCDC25	4	0.92394	0.92507	0.995137	14308	1	0.70877	0.0034405	0.0080868	0.959991	76	2	0.70877
KCNJ6	2	0.99651	0.99649	0.999747	15428	0	1.8591	0.0034862	0.0067513	0.959991	77	2	1.8591
GLIS2	2	0.99644	0.99643	0.999747	15427	0	1.4076	0.0035571	0.0068811	0.959991	78	2	1.4076
CNFN	2	0.9963	0.99625	0.999747	15426	0	1.6799	0.0037049	0.0071459	0.959991	79	2	1.6799
MEPE	1	0.99629	0.9964	0.999747	15425	0	3.0518	0.0037124	0.003655	0.959991	80	1	3.0518
MUT	1	0.99629	0.9964	0.999747	15424	0	3.0518	0.0037124	0.003655	0.959991	81	1	3.0518
OLFR1535	3	0.46229	0.61766	0.967181	7979	2	-1.2546	0.0037239	0.0075258	0.959991	82	1	-1.2546
REG3B	2	0.99618	0.99613	0.999747	15422	0	1.283	0.0038157	0.0073551	0.959991	83	2	1.283
IMMP1L	2	0.99618	0.99613	0.999747	15423	0	2.0132	0.0038157	0.0073551	0.959991	84	2	2.0132
DOC2B	3	0.30529	0.45863	0.965793	6140	2	-1.6066	0.0038205	0.0077126	0.959991	85	1	-1.6066
OLFR1328	2	0.60968	0.62491	0.967181	10067	1	0.91285	0.0039023	0.0075246	0.959991	86	1	0.91285
KRT23	2	0.84086	0.84048	0.989456	13094	0	1.228	0.0039667	0.0076595	0.959991	87	1	1.228
2310050C09RIK	3	0.1636	0.30902	0.965793	3791	2	-1.9627	0.0040137	0.0080778	0.959991	88	1	-1.9627
TM4SF20	2	0.99592	0.99589	0.999747	15420	0	1.4902	0.0040753	0.0078757	0.959991	89	2	1.4902
B9D1	3	0.92164	0.9217	0.995137	14255	0	1.6883	0.0041684	0.0083388	0.959991	90	2	1.6883
2610021K21RIK	2	0.7242	0.72425	0.967181	11376	1	1.0511	0.0042245	0.0081539	0.959991	91	1	1.0511
IRF1	2	0.42196	0.48944	0.967181	7630	1	0.6548	0.0042889	0.0082761	0.959991	92	1	0.6548
SERPINB12	3	0.35031	0.50492	0.967181	6708	2	-1.5168	0.0043035	0.0086042	0.959991	93	1	-1.5168
TMPRSS11G	4	0.59121	0.7386	0.979985	9753	2	-1.0673	0.0043188	0.0096045	0.959991	94	1	-1.0673
LASS4	2	0.99565	0.99561	0.999747	15417	0	1.6302	0.0043476	0.0083906	0.959991	95	2	1.6302
CHST1	2	0.97521	0.97533	0.99967	15087	0	1.756	0.0043533	0.0084008	0.959991	96	1	1.756
LDHD	1	0.99564	0.99576	0.999747	15413	0	2.9802	0.0043581	0.0042952	0.959991	97	1	2.9802
OLFR469	3	0.28714	0.43964	0.965793	5928	1	1.6765	0.004411	0.0088063	0.959991	98	2	1.6765
BAX	2	0.99555	0.9955	0.999747	15412	0	1.7898	0.004446	0.0085825	0.959991	99	2	1.7898
SMARCD2	4	0.3163	0.53613	0.967181	6227	1	-0.37194	0.0044475	0.0098335	0.959991	100	1	-0.37194
NLRP12	2	0.99552	0.99547	0.999747	15410	0	1.5436	0.0044849	0.0086541	0.959991	101	2	1.5436
2210408I21RIK	3	0.98862	0.98876	0.999747	15306	0	0.13175	0.0044966	0.008972	0.959991	102	1	0.13175
TNNC2	3	0.62198	0.70794	0.967181	10197	1	1.6648	0.0045128	0.0089995	0.959991	103	2	1.6648
GLRB	2	0.99542	0.99537	0.999747	15408	0	1.2731	0.0045761	0.0088229	0.959991	104	2	1.2731
GM813	4	0.79462	0.85082	0.989456	12546	1	0.74023	0.0045762	0.010056	0.959991	105	1	0.74023
PDIA4	2	0.99542	0.99536	0.999747	15407	0	1.3837	0.0045849	0.008837	0.959991	106	2	1.3837
OLFR1090	4	0.78271	0.84601	0.989456	12183	1	-1.2635	0.0047049	0.010291	0.959991	107	1	-1.2635
DENND4C	2	0.99529	0.99522	0.999747	15404	0	1.8256	0.0047125	0.0091088	0.959991	108	2	1.8256
CNOT1	2	0.99529	0.99522	0.999747	15405	0	1.9231	0.0047125	0.0091088	0.959991	109	2	1.9231
ZFY2	2	0.99529	0.99522	0.999747	15403	0	1.4045	0.0047125	0.0091088	0.959991	110	2	1.4045
HPD	1	0.99527	0.9954	0.999747	15402	0	2.9264	0.0047293	0.0046624	0.959991	111	1	2.9264
SLC6A14	3	0.31675	0.47041	0.965793	6265	2	-1.5519	0.0047862	0.0094977	0.959991	112	1	-1.5519
OGG1	3	0.97911	0.97924	0.99967	15149	0	1.2639	0.0048402	0.0096013	0.959991	113	2	1.2639
VMN1R213	2	0.99516	0.99508	0.999747	15400	0	1.2018	0.0048419	0.0093736	0.959991	114	2	1.2018
LRRC33	2	0.99515	0.99508	0.999747	15399	0	1.2165	0.0048464	0.009382	0.959991	115	2	1.2165
GPATCH8	2	0.99514	0.99506	0.999747	15398	0	1.616	0.0048599	0.0094075	0.959991	116	2	1.616
JAKMIP2	2	0.99513	0.99505	0.999747	15397	0	1.7153	0.0048689	0.0094229	0.959991	117	2	1.7153
FGF14	3	0.49356	0.64856	0.967181	8734	1	0.0086473	0.0048828	0.0096743	0.959991	118	1	0.0086473
MALL	3	0.99564	0.99573	0.999747	15416	0	1.3491	0.004962	0.0098405	0.959991	119	2	1.3491
GM8787	3	0.85516	0.85601	0.989456	13237	1	-1.1642	0.0049793	0.009861	0.959991	120	1	-1.1642
PDZD3	2	0.99501	0.99492	0.999747	15396	0	1.505	0.0049913	0.0096602	0.959991	121	2	1.505
EIF3J	1	0.99492	0.99504	0.999747	15395	0	2.9626	0.0050844	0.005018	0.959991	122	1	2.9626
RLIM	2	0.99491	0.99482	0.999747	15394	0	1.6795	0.0050876	0.0098457	0.959991	123	2	1.6795
DEPDC7	2	0.78357	0.78302	0.98175	12275	0	1.0519	0.0051907	0.010041	0.959991	124	1	1.0519
RPL22	1	0.9948	0.99492	0.999747	15392	0	2.889	0.0051974	0.0051305	0.959991	125	1	2.889
OLFR344	3	0.13721	0.2804	0.965793	3241	1	-0.70323	0.0052688	0.010452	0.959991	126	1	-0.70323
PABPC1L	2	0.67475	0.67928	0.967181	11137	1	0.94259	0.0052872	0.010208	0.959991	127	1	0.94259
ZBTB8A	1	0.99463	0.99474	0.999747	15387	0	2.8738	0.005375	0.0053141	0.959991	128	1	2.8738
TSPAN15	3	0.18762	0.33477	0.965793	4215	2	-1.9154	0.0054618	0.010815	0.959991	129	1	-1.9154
ZFP472	3	0.98779	0.98794	0.999747	15273	0	-0.76476	0.0055583	0.010988	0.959991	130	1	-0.76476
PTTG1	1	0.99443	0.99456	0.999747	15386	0	2.8562	0.0055686	0.0055169	0.959991	131	1	2.8562
TMEM87A	4	0.86938	0.88712	0.989456	13499	1	-0.93032	0.0056052	0.011868	0.959991	132	1	-0.93032
TEAD1	2	0.8896	0.88937	0.989456	13869	0	1.2597	0.0056414	0.010865	0.959991	133	1	1.2597
FGF12	2	0.20965	0.32961	0.965793	4546	1	0.2889	0.0057058	0.011003	0.959991	134	1	0.2889
GSPT2	3	0.26171	0.41304	0.965793	5505	2	-1.745	0.0057513	0.011369	0.959991	135	1	-1.745
TRIM38	2	0.97921	0.97925	0.99967	15160	0	1.7529	0.0057701	0.01111	0.959991	136	1	1.7529
CRYGS	3	0.10531	0.23108	0.965793	2504	1	1.6066	0.0058225	0.011507	0.959991	137	2	1.6066
RINL	1	0.99417	0.99429	0.999747	15383	0	2.8701	0.0058269	0.0057765	0.959991	138	1	2.8701
OLFR1145	2	0.7242	0.72425	0.967181	11458	1	0.96523	0.0058989	0.011353	0.959991	139	1	0.96523
TMEM231	2	0.84086	0.84048	0.989456	13013	0	1.1139	0.0059633	0.011464	0.959991	140	1	1.1139
OLFR671	3	0.68174	0.73805	0.979349	11162	1	1.554	0.0060143	0.01186	0.959991	141	2	1.554
PA2G4	3	0.85516	0.85601	0.989456	13226	1	-0.6099	0.0060407	0.011897	0.959991	142	1	-0.6099
CCDC126	2	0.99389	0.99388	0.999747	15381	0	1.0939	0.0061056	0.011692	0.959991	143	2	1.0939
PTPN12	2	0.99385	0.99383	0.999747	15380	0	1.2791	0.0061461	0.011767	0.959991	144	2	1.2791
PTRH2	1	0.99385	0.99399	0.999747	15379	0	2.8059	0.0061497	0.0060976	0.959991	145	1	2.8059
FASTKD5	1	0.99382	0.99396	0.999747	15378	0	2.7985	0.006182	0.0061309	0.959991	146	1	2.7985
SIPA1L1	3	0.94601	0.94627	0.998209	14641	0	1.5716	0.0062007	0.01221	0.959991	147	2	1.5716
4930564B18RIK	2	0.99378	0.99376	0.999747	15377	0	1.1501	0.0062171	0.011905	0.959991	148	2	1.1501
DPF2	2	0.99378	0.99375	0.999747	15376	0	1.3978	0.0062222	0.011918	0.959991	149	2	1.3978
HOXB7	1	0.99375	0.99388	0.999747	15375	0	2.7925	0.0062466	0.0061948	0.959991	150	1	2.7925
GNS	2	0.99375	0.99373	0.999747	15374	0	1.0785	0.0062477	0.011967	0.959991	151	2	1.0785
PROK1	2	0.99372	0.9937	0.999747	15373	0	1.1979	0.0062784	0.012016	0.959991	152	2	1.1979
SHC1	4	0.10376	0.24188	0.965793	2486	2	-0.48224	0.0063011	0.013089	0.959991	153	2	-0.48224
CREB3	2	0.99366	0.99364	0.999747	15372	0	1.8735	0.0063425	0.012119	0.959991	154	2	1.8735
TEF	2	0.99361	0.99359	0.999747	15371	0	1.239	0.0063914	0.01221	0.959991	155	2	1.239
ACCN4	1	0.9935	0.99357	0.999747	15370	0	2.7608	0.0065048	0.0064609	0.959991	156	1	2.7608
6230427J02RIK	2	0.6643	0.67003	0.967181	10505	1	0.8817	0.0065425	0.012499	0.959991	157	1	0.8817
TRIM61	4	0.64884	0.78308	0.98175	10441	2	0.26727	0.0065494	0.013531	0.959991	158	2	0.26727
LARP4B	4	0.043186	0.12701	0.965793	1130	1	0.54635	0.0065494	0.013531	0.959991	159	2	0.54635
2900006K08RIK	4	0.41571	0.60758	0.967181	7552	2	0.11864	0.0065494	0.013531	0.959991	160	2	0.11864
OLFR1140	2	0.94218	0.9422	0.998209	14591	0	0.93843	0.0067034	0.012692	0.959991	161	1	0.93843
GM13157	1	0.99327	0.99335	0.999747	15367	0	2.7445	0.0067308	0.0066797	0.959991	162	1	2.7445
ZFP414	1	0.99327	0.99335	0.999747	15366	0	2.7445	0.0067308	0.0066797	0.959991	163	1	2.7445
MRGPRB8	3	0.17721	0.32361	0.965793	3982	1	1.4426	0.0068121	0.013328	0.959991	164	2	1.4426
1200011I18RIK	4	0.86938	0.88712	0.989456	13504	1	-0.66641	0.0068905	0.014157	0.959991	165	1	-0.66641
OLFR332	3	0.40621	0.5616	0.967181	7468	1	-0.6099	0.0069085	0.013508	0.959991	166	1	-0.6099
CCNJ	1	0.99304	0.99312	0.999747	15364	0	2.7596	0.0069568	0.0069221	0.959991	167	1	2.7596
NUP93	1	0.99301	0.99308	0.999747	15363	0	2.776	0.0069891	0.0069476	0.959991	168	1	2.776
SMAGP	1	0.99295	0.99301	0.999747	15361	0	2.7133	0.0070536	0.0070122	0.959991	169	1	2.7133
GFRA2	1	0.99291	0.99297	0.999747	15360	0	2.7123	0.0070859	0.0070455	0.959991	170	1	2.7123
RPL41	2	0.76158	0.76104	0.98175	12049	0	0.76831	0.0071216	0.013032	0.959991	171	1	0.76831
2011-03-01	2	0.39968	0.47482	0.965793	7428	1	0.48823	0.0071216	0.013032	0.959991	172	1	0.48823
MKKS	4	0.92394	0.92507	0.995137	14298	1	0.029114	0.0071474	0.014618	0.959991	173	1	0.029114
WFDC15B	3	0.94525	0.94552	0.998209	14631	0	0.94721	0.0071495	0.013928	0.959991	174	1	0.94721
ITFG1	3	0.20496	0.35326	0.965793	4466	1	0.34057	0.0071495	0.013928	0.959991	175	1	0.34057
EGR1	1	0.99285	0.99291	0.999747	15358	0	2.7665	0.0071505	0.0071056	0.959991	176	1	2.7665
KRTAP24-1	3	0.18501	0.33208	0.965793	4147	1	1.5181	0.0072146	0.014068	0.959991	177	2	1.5181
STK40	1	0.99278	0.99285	0.999747	15357	0	2.5818	0.007215	0.0071651	0.959991	178	1	2.5818
PCDHB21	5	0.19898	0.42371	0.965793	4390	3	-2.2121	0.0073226	0.017211	0.959991	179	2	-2.2121
CFHR1	3	0.073562	0.16926	0.965793	1823	1	1.4625	0.0073854	0.014355	0.959991	180	2	1.4625
NINJ1	3	0.89932	0.89946	0.989456	14029	0	0.34635	0.0073904	0.01437	0.959991	181	1	0.34635
MAPK1	3	0.98722	0.98735	0.999747	15263	0	-0.038797	0.0074868	0.01455	0.959991	182	1	-0.038797
RNF103	1	0.99249	0.99255	0.999747	15354	0	2.6822	0.0075056	0.0074555	0.959991	183	1	2.6822
SRGAP3	2	0.22041	0.34417	0.965793	4710	1	0.25489	0.0075076	0.013388	0.959991	184	1	0.25489
NRN1	4	0.62601	0.76543	0.98175	10232	1	-1.5053	0.0075326	0.015271	0.959991	185	1	-1.5053
PKD1L3	1	0.99246	0.99253	0.999747	15353	0	2.7059	0.0075379	0.0074798	0.959991	186	1	2.7059
ZFP780B	3	0.43273	0.58813	0.967181	7745	2	-1.2546	0.0075832	0.014729	0.959991	187	1	-1.2546
IL18BP	3	0.97911	0.97924	0.99967	15139	0	1.3473	0.0076192	0.014799	0.959991	188	2	1.3473
FAM82A1	4	0.86938	0.88712	0.989456	13503	1	1.284	0.0077991	0.015721	0.959991	189	2	1.284
PLEKHM2	2	0.39968	0.47482	0.965793	7442	1	0.46283	0.0078935	0.013748	0.959991	190	1	0.46283
OLFR801	2	0.7242	0.72425	0.967181	11486	1	0.87885	0.0078935	0.013748	0.959991	191	1	0.87885
GM5113	2	0.37142	0.45673	0.965793	6962	1	0.42635	0.0080221	0.013851	0.959991	192	1	0.42635
OLFR351	1	0.99198	0.99204	0.999747	15350	0	2.5932	0.0080221	0.0079806	0.959991	193	1	2.5932
SOST	2	0.3793	0.46184	0.965793	7125	1	0.43518	0.0080864	0.013909	0.959991	194	1	0.43518
ATP6V0A4	4	0.0042094	0.014641	0.93227	128	2	-0.82922	0.0081277	0.016276	0.959991	195	2	-0.82922
SPINLW1	1	0.99185	0.99191	0.999747	15345	0	2.679	0.0081512	0.0081207	0.959991	196	1	2.679
GSDMC	4	0.64884	0.78308	0.98175	10448	2	-0.59067	0.0081745	0.016369	0.959991	197	1	-0.59067
HS6ST1	1	0.99174	0.9918	0.999747	15343	0	2.6455	0.0082642	0.0082185	0.959991	198	1	2.6455
ECHDC2	2	0.92415	0.92399	0.995137	14363	0	1.1927	0.0082793	0.01407	0.959991	199	1	1.1927
SHROOM3	2	0.7242	0.72425	0.967181	11456	1	0.87038	0.0082793	0.01407	0.959991	200	1	0.87038
MEP1B	4	0.95316	0.95336	0.998209	14748	0	-0.49985	0.0083028	0.016583	0.959991	201	1	-0.49985
CCDC78	3	0.12871	0.27104	0.965793	3083	1	-0.14512	0.0083538	0.016181	0.959991	202	1	-0.14512
ACAD10	2	0.78357	0.78302	0.98175	12432	0	0.91445	0.0084079	0.01419	0.959991	203	1	0.91445
GM20408	1	0.99157	0.99164	0.999747	15342	0	2.6353	0.0084256	0.008381	0.959991	204	1	2.6353
BRPF3	2	0.51027	0.55005	0.967181	8826	1	0.59393	0.0084721	0.014257	0.959991	205	1	0.59393
UCHL5	1	0.99149	0.99156	0.999747	15341	0	2.2123	0.0085063	0.0084533	0.959991	206	1	2.2123
BCAP31	3	0.43273	0.58813	0.967181	7747	1	1.3611	0.0085596	0.016547	0.959991	207	2	1.3611
FAM46D	3	0.85516	0.85601	0.989456	13261	1	0.63538	0.008739	0.016867	0.959991	208	1	0.63538
B3GNT8	5	0.77946	0.88016	0.989456	12165	2	-0.97526	0.0087695	0.019646	0.959991	209	2	-0.97526
ZFP160	3	0.96332	0.96351	0.998209	14922	0	1.3788	0.0088966	0.017142	0.959991	210	2	1.3788
TOMM70A	1	0.99109	0.99116	0.999747	15336	0	2.6026	0.0089098	0.0088543	0.959991	211	1	2.6026
ALDH1A7	3	0.62198	0.70794	0.967181	10188	1	0.70296	0.0090278	0.017407	0.959991	212	1	0.70296
BHLHE40	4	0.19975	0.38416	0.965793	4396	2	-0.23845	0.0090731	0.017983	0.959991	213	2	-0.23845
EPN3	1	0.99082	0.99088	0.999747	15334	0	2.5853	0.0091842	0.0091236	0.959991	214	1	2.5853
B4GALT3	2	0.8896	0.88937	0.989456	13800	0	1.1201	0.0093399	0.015081	0.959991	215	1	1.1201
GNAT1	1	0.99064	0.99071	0.999747	15332	0	2.5693	0.0093618	0.0093039	0.959991	216	1	2.5693
OLFR1388	3	0.99786	0.99789	0.999875	15449	0	1.3587	0.0094007	0.018089	0.959991	217	2	1.3587
ZFP646	3	0.85516	0.85601	0.989456	13302	1	1.3587	0.0094007	0.018089	0.959991	218	2	1.3587
GM572	3	0.78273	0.79902	0.988404	12238	1	-0.6099	0.0094128	0.018111	0.959991	219	1	-0.6099
TRIM13	2	0.7242	0.72425	0.967181	11290	1	0.83588	0.0095005	0.01524	0.959991	220	1	0.83588
C330019G07RIK	4	0.021295	0.067249	0.965793	616	2	-0.7035	0.0095058	0.018752	0.959991	221	2	-0.7035
ASTL	1	0.99049	0.99059	0.999747	15329	0	2.5611	0.0095071	0.009451	0.959991	222	1	2.5611
1500015O10RIK	1	0.99046	0.99056	0.999747	15328	0	2.5869	0.0095393	0.0094811	0.959991	223	1	2.5869
BIRC7	2	0.7242	0.72425	0.967181	11415	1	0.83503	0.0095969	0.015338	0.959991	224	1	0.83503
GPRC5B	2	0.7242	0.72425	0.967181	11273	1	0.83503	0.0095969	0.015338	0.959991	225	1	0.83503
SATL1	4	0.95316	0.95336	0.998209	14750	0	0.25185	0.0097136	0.019096	0.959991	226	1	0.25185
APOL10A	3	0.99901	0.99904	1	15461	0	1.3838	0.0098274	0.018853	0.959991	227	2	1.3838
POU4F3	2	0.7242	0.72425	0.967181	11631	1	0.82597	0.009886	0.015624	0.959991	228	1	0.82597
KLHL26	1	0.99001	0.99008	0.999747	15324	0	2.5361	0.0099913	0.009939	0.959991	229	1	2.5361
FAM172A	4	0.8873	0.89784	0.989456	13611	1	0.11111	0.010082	0.019701	0.959991	230	2	0.11111
SYCE1	3	0.1784	0.3249	0.965793	4033	2	-1.2546	0.010183	0.019477	0.959991	231	1	-1.2546
NEIL2	3	0.98745	0.98759	0.999747	15267	0	1.3328	0.010258	0.019604	0.959991	232	2	1.3328
UTP18	1	0.98957	0.98967	0.999747	15319	0	2.533	0.010427	0.010378	0.959991	233	1	2.533
ELANE	1	0.98957	0.98967	0.999747	15315	0	2.533	0.010427	0.010378	0.959991	234	1	2.533
ANKRD34A	1	0.98957	0.98967	0.999747	15316	0	2.533	0.010427	0.010378	0.959991	235	1	2.533
SMG6	1	0.98957	0.98967	0.999747	15317	0	2.533	0.010427	0.010378	0.959991	236	1	2.533
IL6RA	1	0.98957	0.98967	0.999747	15318	0	2.533	0.010427	0.010378	0.959991	237	1	2.533
ARNTL2	3	0.96332	0.96351	0.998209	14877	0	1.3516	0.010531	0.020087	0.959991	238	2	1.3516
OLFR820	4	0.68238	0.8094	0.989456	11178	1	0.68139	0.010652	0.020671	0.959991	239	2	0.68139
TBC1D7	3	0.99009	0.9902	0.999747	15325	0	-0.038797	0.010663	0.020341	0.959991	240	1	-0.038797
ACOT8	1	0.98923	0.98936	0.999747	15311	0	2.5228	0.010766	0.010707	0.959991	241	1	2.5228
RNF111	4	0.27573	0.48649	0.967181	5692	3	-1.2546	0.010867	0.021028	0.959991	242	1	-1.2546
FAM19A4	2	0.558	0.58495	0.967181	9383	1	0.55945	0.010914	0.016556	0.959991	243	1	0.55945
MS4A10	3	0.2035	0.3517	0.965793	4442	2	-1.7817	0.010952	0.020874	0.959991	244	1	-1.7817
TMEM56	3	0.59848	0.69697	0.967181	9809	1	1.2995	0.010976	0.020919	0.959991	245	2	1.2995
CXCL16	3	0.89932	0.89946	0.989456	14075	0	1.2995	0.010976	0.020919	0.959991	246	2	1.2995
ATL2	2	0.42196	0.48944	0.967181	7597	1	0.4393	0.010978	0.016612	0.959991	247	1	0.4393
PSEN2	1	0.98901	0.98915	0.999747	15310	0	2.5126	0.010992	0.010929	0.959991	248	1	2.5126
EFCAB3	4	0.92394	0.92507	0.995137	14301	1	0.014126	0.010995	0.021242	0.959991	249	2	0.014126
IL21R	2	0.43642	0.49909	0.967181	7774	1	0.46862	0.011042	0.016683	0.959991	250	1	0.46862
OLFR774	3	0.79774	0.80955	0.989456	12572	1	1.2319	0.011201	0.021307	0.959991	251	2	1.2319
MEX3D	2	0.78357	0.78302	0.98175	12385	0	0.84378	0.011235	0.01687	0.959991	252	1	0.84378
AI597468	3	0.76696	0.78844	0.985153	12085	1	1.302	0.01127	0.021421	0.959991	253	2	1.302
CCDC28A	3	0.74026	0.77151	0.98175	11887	1	1.1202	0.011281	0.02144	0.959991	254	2	1.1202
OLFR1167	3	0.26721	0.41876	0.965793	5578	2	-1.2546	0.011336	0.021536	0.959991	255	1	-1.2546
ICA1	1	0.9886	0.98873	0.999747	15305	0	2.4868	0.011396	0.011323	0.959991	256	1	2.4868
IWS1	2	0.96823	0.9684	0.999549	14996	0	1.3824	0.011524	0.017145	0.959991	257	1	1.3824
NSUN7	2	0.9576	0.95768	0.998209	14801	0	1.1191	0.011524	0.017145	0.959991	258	1	1.1191
TBL1X	5	0.89426	0.92585	0.995633	13937	1	0.40417	0.011625	0.024385	0.959991	259	2	0.40417
EAPP	1	0.98833	0.98843	0.999747	15300	0	2.4642	0.01167	0.011594	0.959991	260	1	2.4642
USP29	1	0.9882	0.9883	0.999747	15298	0	2.4282	0.011799	0.011728	0.959991	261	1	2.4282
TMEM177	2	0.93556	0.93557	0.996952	14479	0	0.53165	0.011812	0.017433	0.959991	262	1	0.53165
SMPDL3A	3	0.3645	0.5194	0.967181	6904	1	-0.69646	0.011817	0.022382	0.959991	263	1	-0.69646
VMN2R12	3	0.96332	0.96351	0.998209	14942	0	1.3005	0.01188	0.022493	0.959991	264	2	1.3005
GNAT3	2	0.8896	0.88937	0.989456	13817	0	1.0792	0.011941	0.017534	0.959991	265	1	1.0792
GIT2	1	0.98801	0.98812	0.999747	15297	0	2.4991	0.011993	0.01192	0.959991	266	1	2.4991
ZFP2	3	0.89932	0.89946	0.989456	14030	0	1.1542	0.011997	0.022712	0.959991	267	2	1.1542
SELL	1	0.98793	0.98805	0.999747	15294	0	2.4406	0.012073	0.011988	0.959991	268	1	2.4406
HSPA12B	1	0.98793	0.98805	0.999747	15295	0	2.4406	0.012073	0.011988	0.959991	269	1	2.4406
4930415L06RIK	4	0.088938	0.21848	0.965793	2168	2	-1.12	0.012147	0.023237	0.959991	270	1	-1.12
F11	3	0.075539	0.17329	0.965793	1862	2	-1.5881	0.012201	0.023067	0.959991	271	1	-1.5881
CLEC12A	4	0.040873	0.12102	0.965793	1069	1	0.2584	0.012275	0.023457	0.959991	272	2	0.2584
LRRC2	1	0.98765	0.98777	0.999747	15271	0	2.4214	0.012348	0.012279	0.959991	273	1	2.4214
MARF1	3	0.79623	0.80849	0.989456	12558	1	0.86575	0.012393	0.023394	0.959991	274	1	0.86575
GRID2IP	1	0.98759	0.98769	0.999747	15270	0	2.4471	0.012412	0.012337	0.959991	275	1	2.4471
APOBR	4	0.92394	0.92507	0.995137	14303	1	1.2804	0.012448	0.02377	0.959991	276	2	1.2804
9330159F19RIK	3	0.98554	0.98564	0.999747	15239	0	1.2425	0.012469	0.023539	0.959991	277	2	1.2425
COL6A3	3	0.62198	0.70794	0.967181	10204	1	1.2425	0.012469	0.023539	0.959991	278	2	1.2425
RHD	3	0.69435	0.74491	0.98175	11193	1	1.2425	0.012469	0.023539	0.959991	279	2	1.2425
BAAT	1	0.98749	0.9876	0.999747	15268	0	2.4792	0.012509	0.012437	0.959991	280	1	2.4792
MAP2K7	4	0.083205	0.20923	0.965793	2051	2	-1.2817	0.012659	0.0241	0.959991	281	1	-1.2817
GM8882	1	0.98723	0.98734	0.999747	15264	0	2.3957	0.012768	0.012679	0.959991	282	1	2.3957
HOXD1	3	0.96332	0.96351	0.998209	14935	0	0.86575	0.013017	0.024517	0.959991	283	1	0.86575
OBOX3	3	0.65728	0.72532	0.967181	10493	1	-1.1642	0.013017	0.024517	0.959991	284	1	-1.1642
C8B	3	0.031952	0.079873	0.965793	880	1	-1.1508	0.013017	0.024517	0.959991	285	1	-1.1508
SMYD5	3	0.85516	0.85601	0.989456	13234	1	1.1253	0.013073	0.024599	0.959991	286	2	1.1253
DSP	2	0.60968	0.62491	0.967181	10039	1	0.59871	0.013128	0.018616	0.959991	287	1	0.59871
NMNAT1	3	0.22792	0.37743	0.965793	5080	2	-1.2546	0.013353	0.025094	0.959991	288	1	-1.2546
UFD1L	2	0.78357	0.78302	0.98175	12470	0	0.79016	0.013416	0.018875	0.959991	289	1	0.79016
ZSCAN21	2	0.63859	0.64846	0.967181	10259	1	0.61384	0.013416	0.018875	0.959991	290	1	0.61384
OLFR1416	1	0.98657	0.98667	0.999747	15256	0	2.3833	0.013429	0.013317	0.959991	291	1	2.3833
9430023L20RIK	1	0.98657	0.98667	0.999747	15254	0	2.3833	0.013429	0.013317	0.959991	292	1	2.3833
SOX30	1	0.98657	0.98667	0.999747	15253	0	2.3833	0.013429	0.013317	0.959991	293	1	2.3833
INO80	1	0.98657	0.98667	0.999747	15255	0	2.3833	0.013429	0.013317	0.959991	294	1	2.3833
PNPO	1	0.98657	0.98667	0.999747	15257	0	2.3833	0.013429	0.013317	0.959991	295	1	2.3833
SERINC5	3	0.85516	0.85601	0.989456	13285	1	-1.1642	0.013449	0.025262	0.959991	296	1	-1.1642
0610007P14RIK	3	0.96332	0.96351	0.998209	14900	0	-0.69646	0.013737	0.025742	0.959991	297	1	-0.69646
NAA15	3	0.99776	0.9978	0.999863	15448	0	1.1616	0.013789	0.025828	0.959991	298	2	1.1616
BCAS1	2	0.50089	0.5434	0.967181	8769	1	0.4678	0.013801	0.019223	0.959991	299	1	0.4678
TOR3A	3	0.11628	0.25123	0.965793	2839	1	1.2571	0.013802	0.025849	0.959991	300	2	1.2571
OLFR808	4	0.085329	0.21263	0.965793	2104	2	-1.2381	0.013809	0.02608	0.959991	301	1	-1.2381
KCTD16	1	0.98617	0.98625	0.999747	15248	0	2.4092	0.013833	0.013718	0.959991	302	1	2.4092
CELSR2	1	0.9861	0.98618	0.999747	15246	0	2.3727	0.013897	0.013791	0.959991	303	1	2.3727
SCYL2	4	0.21507	0.40564	0.965793	4609	3	-1.3688	0.013937	0.026319	0.959991	304	1	-1.3688
MIXL1	1	0.98601	0.98608	0.999747	15243	0	2.3672	0.013994	0.01388	0.959991	305	1	2.3672
OLFR1411	1	0.98578	0.98585	0.999747	15241	0	2.3534	0.01422	0.014111	0.959991	306	1	2.3534
ALDH18A1	1	0.98578	0.98585	0.999747	15242	0	2.3534	0.01422	0.014111	0.959991	307	1	2.3534
ADD1	3	0.40621	0.5616	0.967181	7472	1	1.1948	0.014269	0.026714	0.959991	308	2	1.1948
SKINT11	4	0.50092	0.67041	0.967181	8787	1	-0.093274	0.014276	0.026925	0.959991	309	2	-0.093274
GPR110	2	0.7242	0.72425	0.967181	11464	1	0.72433	0.014314	0.01967	0.959991	310	1	0.72433
NAIP2	2	0.0043533	0.0084008	0.93227	134	1	-0.78433	0.014442	0.019784	0.959991	311	1	-0.78433
1700008A04RIK	3	0.96332	0.96351	0.998209	14883	0	0.079594	0.014505	0.027104	0.959991	312	1	0.079594
ZFP933	2	0.14352	0.2356	0.965793	3388	1	-0.08074	0.014538	0.019855	0.959991	313	1	-0.08074
VRK3	2	0.8896	0.88937	0.989456	13889	0	1.001	0.014538	0.019855	0.959991	314	1	1.001
PIPOX	3	0.89932	0.89946	0.989456	14007	0	-0.6099	0.014601	0.027287	0.959991	315	1	-0.6099
TFRC	1	0.9853	0.98541	0.999747	15236	0	2.3477	0.014704	0.014593	0.959991	316	1	2.3477
DCPP1	1	0.9853	0.98541	0.999747	15235	0	2.3477	0.014704	0.014593	0.959991	317	1	2.3477
AVL9	2	0.30688	0.41709	0.965793	6159	1	0.17246	0.014763	0.020052	0.959991	318	1	0.17246
OLFR1275	3	0.99397	0.99405	0.999747	15382	0	1.1833	0.014775	0.027587	0.959991	319	2	1.1833
SLC13A5	3	0.46229	0.61766	0.967181	8040	2	-1.2546	0.014792	0.02761	0.959991	320	1	-1.2546
ERF	2	0.29354	0.40923	0.965793	6002	1	0.16159	0.014859	0.020134	0.959991	321	1	0.16159
METTL6	4	0.78271	0.84601	0.989456	12184	1	0.14484	0.014953	0.028148	0.959991	322	2	0.14484
GYS2	3	0.39523	0.55041	0.967181	7269	2	-1.3665	0.014984	0.027956	0.959991	323	1	-1.3665
ALDH3B2	1	0.98501	0.98511	0.999747	15227	0	2.3415	0.014995	0.0149	0.959991	324	1	2.3415
PHF21A	3	0.89932	0.89946	0.989456	14005	0	-1.1642	0.01508	0.028138	0.959991	325	1	-1.1642
CLIC5	1	0.98488	0.98497	0.999747	15225	0	2.3935	0.015124	0.015042	0.959991	326	1	2.3935
HSF2BP	1	0.98481	0.98491	0.999747	15223	0	2.3271	0.015189	0.015108	0.959991	327	1	2.3271
HMOX2	3	0.47592	0.63117	0.967181	8576	1	1.1676	0.015238	0.028422	0.959991	328	2	1.1676
DAG1	3	0.99564	0.99573	0.999747	15415	0	1.1676	0.015238	0.028422	0.959991	329	2	1.1676
OLFR593	2	0.78357	0.78302	0.98175	12355	0	0.75507	0.015243	0.020499	0.959991	330	1	0.75507
MYO1C	1	0.98455	0.98468	0.999747	15220	0	2.3111	0.015447	0.015365	0.959991	331	1	2.3111
OLFR1462	4	0.043851	0.12877	0.965793	1142	3	-2.0402	0.015469	0.029037	0.959991	332	1	-2.0402
CNTN6	2	0.84086	0.84048	0.989456	13117	0	0.84664	0.015563	0.02081	0.959991	333	1	0.84664
CHST3	2	0.84086	0.84048	0.989456	13136	0	0.84664	0.015563	0.02081	0.959991	334	1	0.84664
OLFR510	3	0.93651	0.9368	0.996952	14491	0	1.1863	0.01574	0.029328	0.959991	335	2	1.1863
DNAHC8	4	0.97467	0.97489	0.99967	15074	0	0.83821	0.015755	0.029545	0.959991	336	2	0.83821
C130060K24RIK	3	0.27396	0.42591	0.965793	5642	1	-0.69646	0.015847	0.029521	0.959991	337	1	-0.69646
4930579F01RIK	2	0.63859	0.64846	0.967181	10356	1	0.59472	0.016044	0.021251	0.959991	338	1	0.59472
ALDH6A1	1	0.98391	0.98405	0.999747	15216	0	2.2799	0.016093	0.015997	0.959991	339	1	2.2799
CCDC8	3	0.33849	0.49287	0.967181	6541	1	1.1653	0.016095	0.029954	0.959991	340	2	1.1653
SUMO2	2	0.94353	0.94351	0.998209	14610	0	0.77865	0.01646	0.021625	0.959991	341	1	0.77865
PSMD5	2	0.26083	0.38973	0.965793	5490	1	0.094515	0.01646	0.021625	0.959991	342	1	0.094515
GPR162	3	0.47592	0.63117	0.967181	8568	1	1.1267	0.016474	0.030665	0.959991	343	2	1.1267
GEM	3	0.99469	0.99477	0.999747	15390	0	1.1267	0.016474	0.030665	0.959991	344	2	1.1267
SAP30BP	3	0.62198	0.70794	0.967181	10159	1	1.1267	0.016474	0.030665	0.959991	345	2	1.1267
ADAM33	1	0.98352	0.98366	0.999747	15214	0	2.2701	0.01648	0.016412	0.959991	346	1	2.2701
DAPL1	1	0.98346	0.9836	0.999747	15212	0	2.2095	0.016545	0.01649	0.959991	347	1	2.2095
GM17727	2	0.9704	0.97051	0.99967	15021	0	1.2877	0.01662	0.02177	0.959991	348	1	1.2877
BLOC1S4	1	0.98336	0.9835	0.999747	15211	0	2.183	0.016641	0.016593	0.959991	349	1	2.183
OLFR619	5	0.037795	0.12581	0.965793	1008	4	-1.8973	0.016674	0.032893	0.959991	350	1	-1.8973
RXFP2	2	0.97521	0.97533	0.99967	15082	0	1.4007	0.01678	0.021913	0.959991	351	1	1.4007
GBP11	5	0.013505	0.052176	0.965793	396	3	-2.5894	0.016914	0.033302	0.959991	352	2	-2.5894
ALLC	3	0.42483	0.58029	0.967181	7659	1	1.1148	0.016919	0.031433	0.959991	353	2	1.1148
MS4A4D	1	0.98307	0.98324	0.999747	15210	0	2.2571	0.016932	0.016886	0.959991	354	1	2.2571
TARBP2	3	0.29519	0.44806	0.965793	6041	1	1.1205	0.016947	0.031487	0.959991	355	2	1.1205
OLFR849	3	0.89932	0.89946	0.989456	14021	0	0.11593	0.016996	0.031571	0.959991	356	1	0.11593
PBX1	2	0.7242	0.72425	0.967181	11629	1	0.68779	0.017004	0.022121	0.959991	357	1	0.68779
PARL	2	0.44718	0.50626	0.967181	7857	1	0.24372	0.017068	0.022174	0.959991	358	1	0.24372
OLFR193	1	0.98291	0.98307	0.999747	15209	0	2.0538	0.017093	0.017055	0.959991	359	1	2.0538
CYPT15	3	0.66759	0.73065	0.972603	10552	1	1.0015	0.017112	0.031769	0.959991	360	2	1.0015
TOB2	3	0.32654	0.48054	0.967181	6427	1	1.0706	0.01723	0.03198	0.959991	361	2	1.0706
CCDC123	5	0.24878	0.47708	0.967181	5342	1	0.86052	0.017243	0.033838	0.959991	362	2	0.86052
CHD3	2	0.50089	0.5434	0.967181	8767	1	0.38313	0.01726	0.022356	0.959991	363	1	0.38313
OLFR1281	3	0.6418	0.71768	0.967181	10397	1	1.1041	0.017265	0.032043	0.959991	364	2	1.1041
SVS4	4	0.45821	0.63867	0.967181	7904	2	-0.65689	0.017319	0.032266	0.959991	365	1	-0.65689
SLC34A3	1	0.98266	0.98283	0.999747	15206	0	2.2279	0.017335	0.017298	0.959991	366	1	2.2279
TRPV5	2	0.97884	0.97888	0.99967	15131	0	1.4431	0.017452	0.022547	0.959991	367	1	1.4431
DNASE1L3	3	0.10585	0.23208	0.965793	2516	2	-2.1809	0.017475	0.032422	0.959991	368	1	-2.1809
ZFP516	2	0.19451	0.3087	0.965793	4331	1	-0.0015445	0.017516	0.022606	0.959991	369	1	-0.0015445
IFIT1	3	0.3645	0.5194	0.967181	6902	2	-1.2546	0.01757	0.032599	0.959991	370	1	-1.2546
DEFB10	3	0.89932	0.89946	0.989456	14054	0	1.1266	0.017601	0.032658	0.959991	371	2	1.1266
OLFR94	1	0.98236	0.98253	0.999747	15202	0	2.2773	0.017642	0.017612	0.959991	372	1	2.2773
BC013529	4	0.89421	0.90239	0.99083	13930	1	0.024026	0.017737	0.032971	0.959991	373	2	0.024026
GM17384	3	0.99856	0.9986	1	15454	0	0.9543	0.017741	0.032926	0.959991	374	2	0.9543
APOL6	3	0.52176	0.66373	0.967181	8883	1	-0.97526	0.017762	0.032965	0.959991	375	1	-0.97526
ERO1LB	2	0.054158	0.096019	0.965793	1400	1	-0.36947	0.017868	0.02294	0.959991	376	1	-0.36947
GM14322	1	0.98208	0.98225	0.999747	15198	0	2.2163	0.017917	0.017882	0.959991	377	1	2.2163
2700062C07RIK	1	0.98208	0.98225	0.999747	15200	0	2.2163	0.017917	0.017882	0.959991	378	1	2.2163
EZH1	1	0.98208	0.98225	0.999747	15199	0	2.2163	0.017917	0.017882	0.959991	379	1	2.2163
CEP170	3	0.48521	0.64031	0.967181	8719	1	-1.1341	0.017953	0.033288	0.959991	380	1	-1.1341
GM13011	4	0.22064	0.41328	0.965793	4713	2	-1.8493	0.018019	0.033471	0.959991	381	1	-1.8493
SPN	3	0.24812	0.39881	0.965793	5338	2	-1.5168	0.018097	0.033545	0.959991	382	1	-1.5168
TMEM51	3	0.62198	0.70794	0.967181	10174	1	-0.69646	0.018097	0.033545	0.959991	383	1	-0.69646
CHMP2B	4	0.28901	0.5036	0.967181	5936	1	-0.014225	0.018147	0.03369	0.959991	384	1	-0.014225
AP3S1	1	0.98181	0.98198	0.999747	15197	0	2.2619	0.018191	0.018149	0.959991	385	1	2.2619
OLFR135	2	0.60968	0.62491	0.967181	10037	1	0.54868	0.018348	0.02337	0.959991	386	1	0.54868
AI467606	1	0.98165	0.98182	0.999747	15195	0	2.2089	0.018352	0.018304	0.959991	387	1	2.2089
GM17296	1	0.98165	0.98182	0.999747	15196	0	2.2089	0.018352	0.018304	0.959991	388	1	2.2089
CACNG6	3	0.68174	0.73805	0.979349	11161	1	1.0396	0.018496	0.034244	0.959991	389	2	1.0396
OLFR417	3	0.18074	0.32749	0.965793	4047	1	1.0396	0.018496	0.034244	0.959991	390	2	1.0396
FNBP1	1	0.98149	0.98167	0.999747	15192	0	2.1699	0.018514	0.018484	0.959991	391	1	2.1699
FAM18B	2	0.57813	0.6001	0.967181	9675	1	0.46742	0.018636	0.023616	0.959991	392	1	0.46742
OLFR111	2	0.53385	0.56711	0.967181	8978	1	0.38302	0.018732	0.023697	0.959991	393	1	0.38302
SLC38A5	3	0.25745	0.40854	0.965793	5466	2	-1.8588	0.018814	0.034755	0.959991	394	1	-1.8588
ZIK1	5	0.31499	0.54587	0.967181	6225	2	-1.946	0.018858	0.036544	0.959991	395	2	-1.946
CSNK2A2	5	0.99896	0.99896	1	15460	0	1.0352	0.018858	0.036544	0.959991	396	2	1.0352
VSX2	1	0.98107	0.98121	0.999747	15188	0	2.1845	0.018933	0.018929	0.959991	397	1	2.1845
PLK5	3	0.89932	0.89946	0.989456	14049	0	-0.69646	0.019005	0.03491	0.959991	398	1	-0.69646
SH2D1B1	1	0.98091	0.98106	0.999747	15187	0	2.0961	0.019095	0.019083	0.959991	399	1	2.0961
CYP4F16	2	0.99288	0.99286	0.999747	15359	0	1.7942	0.019116	0.024081	0.959991	400	1	1.7942
1500011H22RIK	3	0.85516	0.85601	0.989456	13301	1	0.68699	0.019197	0.035074	0.959991	401	1	0.68699
HDAC3	1	0.98078	0.98092	0.999747	15184	0	1.8463	0.019224	0.019216	0.959991	402	1	1.8463
PRPF40B	2	0.44718	0.50626	0.967181	7832	1	0.29586	0.019243	0.024215	0.959991	403	1	0.29586
BCL2L11	1	0.98074	0.98089	0.999747	15183	0	2.067	0.019256	0.019252	0.959991	404	1	2.067
IRF8	2	0.44718	0.50626	0.967181	7866	1	0.30895	0.019339	0.024292	0.959991	405	1	0.30895
BBC3	3	0.99819	0.99823	1	15451	0	0.8446	0.019483	0.035318	0.959991	406	1	0.8446
TMEM106A	2	0.78357	0.78302	0.98175	12285	0	0.70561	0.019499	0.024428	0.959991	407	1	0.70561
SLC41A2	1	0.98045	0.98059	0.999747	15182	0	2.1616	0.019547	0.019561	0.959991	408	1	2.1616
ESRRA	1	0.98045	0.98059	0.999747	15181	0	2.1616	0.019547	0.019561	0.959991	409	1	2.1616
CDKN2D	2	0.57813	0.6001	0.967181	9693	1	0.46736	0.019691	0.024624	0.959991	410	1	0.46736
SOX14	2	0.47719	0.52686	0.967181	8631	1	0.14578	0.019755	0.024691	0.959991	411	1	0.14578
PDK1	2	0.54965	0.57877	0.967181	9365	1	0.40376	0.019819	0.024744	0.959991	412	1	0.40376
EPM2AIP1	1	0.98016	0.9803	0.99967	15179	0	2.1592	0.019837	0.019848	0.959991	413	1	2.1592
LSM14A	1	0.98013	0.98027	0.99967	15178	0	1.7359	0.01987	0.01988	0.959991	414	1	1.7359
TMEM182	2	0.60968	0.62491	0.967181	10102	1	0.4916	0.019947	0.024864	0.959991	415	1	0.4916
GM853	1	0.98003	0.98018	0.99967	15177	0	2.2014	0.019966	0.01997	0.959991	416	1	2.2014
NOD1	1	0.97994	0.98007	0.99967	15175	0	2.2061	0.020063	0.020067	0.959991	417	1	2.2061
VMN1R237	1	0.9799	0.98004	0.99967	15174	0	2.1703	0.020096	0.020096	0.959991	418	1	2.1703
2410016O06RIK	2	0.84086	0.84048	0.989456	12988	0	0.77918	0.020202	0.025098	0.959991	419	1	0.77918
NR2F1	2	0.92415	0.92399	0.995137	14347	0	0.96186	0.020202	0.025098	0.959991	420	1	0.96186
SEMA6C	2	0.8896	0.88937	0.989456	13696	0	0.91858	0.020202	0.025098	0.959991	421	1	0.91858
IQGAP1	2	0.49563	0.53969	0.967181	8740	1	0.31816	0.020202	0.025098	0.959991	422	1	0.31816
ATMIN	1	0.97971	0.97986	0.99967	15171	0	2.1397	0.020289	0.02029	0.959991	423	1	2.1397
RPL31	1	0.97971	0.97986	0.99967	15172	0	2.1397	0.020289	0.02029	0.959991	424	1	2.1397
COBLL1	3	0.029371	0.074015	0.965793	805	2	-2.6787	0.020343	0.0361	0.959991	425	1	-2.6787
ERN2	3	0.043433	0.10575	0.965793	1133	2	-2.5307	0.020439	0.036196	0.959991	426	1	-2.5307
TNFAIP8L3	1	0.97955	0.9797	0.99967	15167	0	2.1359	0.020451	0.020446	0.959991	427	1	2.1359
PCDHB18	2	0.78357	0.78302	0.98175	12497	0	0.6844	0.020745	0.025597	0.959991	428	1	0.6844
MILL2	2	0.97969	0.97972	0.99967	15170	0	1.3779	0.020745	0.025597	0.959991	429	1	1.3779
CUZD1	1	0.97921	0.97936	0.99967	15164	0	2.1323	0.02079	0.020752	0.959991	430	1	2.1323
RALGAPB	3	0.98493	0.98505	0.999747	15226	0	-0.43074	0.020916	0.036622	0.959991	431	1	-0.43074
KCNIP1	4	0.48163	0.65606	0.967181	8708	2	-1.1242	0.020946	0.038528	0.959991	432	1	-1.1242
TEX11	4	0.76751	0.84011	0.989456	12089	1	-0.041377	0.021052	0.038702	0.959991	433	2	-0.041377
CSN1S1	4	0.048546	0.14048	0.965793	1256	1	0.30154	0.021052	0.038702	0.959991	434	2	0.30154
LY6A	2	0.93554	0.93556	0.996952	14477	0	0.52951	0.021097	0.025934	0.959991	435	1	0.52951
TM4SF19	1	0.97882	0.97897	0.99967	15130	0	2.114	0.021177	0.021117	0.959991	436	1	2.114
BC030307	4	0.045191	0.1321	0.965793	1177	3	-2.2743	0.0212	0.03895	0.959991	437	1	-2.2743
REPS1	1	0.97861	0.97876	0.99967	15128	0	2.1683	0.021387	0.021333	0.959991	438	1	2.1683
IKBIP	2	0.45574	0.51214	0.967181	7894	1	0.29317	0.021416	0.026205	0.959991	439	1	0.29317
ATF4	2	0.34997	0.44339	0.965793	6645	1	0.14151	0.021416	0.026205	0.959991	440	1	0.14151
CCNB1	1	0.97858	0.97873	0.99967	15127	0	2.1298	0.021419	0.021362	0.959991	441	1	2.1298
KIF16B	1	0.97855	0.9787	0.99967	15125	0	2.1032	0.021451	0.021393	0.959991	442	1	2.1032
NGDN	1	0.97845	0.97861	0.99967	15124	0	2.1477	0.021548	0.021497	0.959991	443	1	2.1477
IL19	4	0.21547	0.40621	0.965793	4622	2	-0.94337	0.021581	0.03959	0.959991	444	1	-0.94337
1810041L15RIK	2	0.97921	0.97925	0.99967	15159	0	1.3652	0.021736	0.026515	0.959991	445	1	1.3652
TRIM11	1	0.97826	0.9784	0.99967	15123	0	1.5749	0.021742	0.021704	0.959991	446	1	1.5749
IKBKG	2	0.7242	0.72425	0.967181	11345	1	0.65484	0.021799	0.026572	0.959991	447	1	0.65484
FAM129C	1	0.97816	0.9783	0.99967	15120	0	2.0935	0.021839	0.021808	0.959991	448	1	2.0935
CFHR2	1	0.97816	0.9783	0.99967	15119	0	2.0935	0.021839	0.021808	0.959991	449	1	2.0935
OLFR46	3	0.11898	0.25612	0.965793	2886	2	-2.1196	0.021919	0.037506	0.959991	450	1	-2.1196
CLEC9A	1	0.97803	0.97817	0.99967	15113	0	1.6469	0.021968	0.021926	0.959991	451	1	1.6469
SLC25A40	2	0.57146	0.59504	0.967181	9515	1	0.44717	0.021991	0.026771	0.959991	452	1	0.44717
PARP4	2	0.14639	0.23983	0.965793	3442	1	-0.17106	0.022119	0.026897	0.959991	453	1	-0.17106
OLFR771	2	0.13996	0.2303	0.965793	3277	1	-0.18609	0.02231	0.027089	0.959991	454	1	-0.18609
ZPBP2	2	0.045977	0.08233	0.965793	1194	1	-0.45353	0.022374	0.027151	0.959991	455	1	-0.45353
COPZ1	1	0.97761	0.97774	0.99967	15112	0	1.9996	0.022388	0.02236	0.959991	456	1	1.9996
NLRP9B	4	0.99715	0.9972	0.999748	15439	0	-0.41968	0.02247	0.041056	0.959991	457	1	-0.41968
OLFR727	4	0.27573	0.48649	0.967181	5655	3	-1.2546	0.022724	0.041489	0.959991	458	1	-1.2546
AF366264	2	0.84086	0.84048	0.989456	13101	0	0.76936	0.022757	0.027521	0.959991	459	1	0.76936
CYP2C40	3	0.094977	0.21149	0.965793	2290	1	0.86575	0.022777	0.038223	0.959991	460	1	0.86575
TOR1AIP1	3	0.26721	0.41876	0.965793	5581	2	-1.371	0.022777	0.038223	0.959991	461	1	-1.371
FARP1	3	0.46229	0.61766	0.967181	8070	2	-1.2546	0.022777	0.038223	0.959991	462	1	-1.2546
ZFP36L3	2	0.84086	0.84048	0.989456	13008	0	0.76841	0.022821	0.027591	0.959991	463	1	0.76841
PRDM12	1	0.97718	0.9773	0.99967	15106	0	2.0553	0.022823	0.022785	0.959991	464	1	2.0553
RBM5	1	0.97718	0.9773	0.99967	15107	0	2.0553	0.022823	0.022785	0.959991	465	1	2.0553
PMPCB	1	0.97718	0.9773	0.99967	15108	0	2.0553	0.022823	0.022785	0.959991	466	1	2.0553
TMIGD1	2	0.94322	0.94321	0.998209	14609	0	0.66745	0.022885	0.027649	0.959991	467	1	0.66745
VMN1R220	2	0.99112	0.99103	0.999747	15337	0	1.6869	0.023012	0.027773	0.959991	468	1	1.6869
SPINK14	2	0.81688	0.81628	0.989456	12814	0	0.8522	0.023204	0.027932	0.959991	469	1	0.8522
4930432K21RIK	3	0.44446	0.5998	0.967181	7820	1	-0.69646	0.023254	0.038649	0.959991	470	1	-0.69646
AFF2	3	0.78273	0.79902	0.988404	12230	1	-1.0373	0.023254	0.038649	0.959991	471	1	-1.0373
JMJD8	3	0.26171	0.41304	0.965793	5509	2	-1.745	0.023254	0.038649	0.959991	472	1	-1.745
UBE2Q2	2	0.41071	0.48199	0.967181	7517	1	0.23567	0.023331	0.028058	0.959991	473	1	0.23567
1810011H11RIK	1	0.97658	0.9767	0.99967	15103	0	1.98	0.023421	0.023377	0.959991	474	1	1.98
OLFR160	2	0.53385	0.56711	0.967181	8986	1	0.32774	0.023523	0.02825	0.959991	475	1	0.32774
ANK1	1	0.97645	0.97658	0.99967	15101	0	2.0457	0.02355	0.023495	0.959991	476	1	2.0457
E030018B13RIK	1	0.97635	0.97647	0.99967	15100	0	2.0977	0.023647	0.023584	0.959991	477	1	2.0977
VMN2R49	1	0.97626	0.97637	0.99967	15099	0	2.0954	0.023743	0.023681	0.959991	478	1	2.0954
WIZ	1	0.97606	0.97617	0.99967	15098	0	2.0567	0.023937	0.023866	0.959991	479	1	2.0567
PGLYRP4	2	0.95387	0.95394	0.998209	14759	0	1.1943	0.02432	0.028984	0.959991	480	1	1.1943
MZF1	2	0.44718	0.50626	0.967181	7865	1	0.23234	0.02432	0.028984	0.959991	481	1	0.23234
GPR150	1	0.97566	0.97577	0.99967	15092	0	2.0274	0.024341	0.024251	0.959991	482	1	2.0274
ARRDC1	1	0.97566	0.97577	0.99967	15093	0	2.0274	0.024341	0.024251	0.959991	483	1	2.0274
VPS53	1	0.97566	0.97577	0.99967	15094	0	2.0274	0.024341	0.024251	0.959991	484	1	2.0274
SLIT2	2	0.0050619	0.0097939	0.93227	158	1	-0.85272	0.02448	0.029133	0.959991	485	1	-0.85272
CHCHD3	4	0.55113	0.70815	0.967181	9369	2	-1.0574	0.024753	0.044988	0.959991	486	1	-1.0574
FPR3	3	0.89932	0.89946	0.989456	14041	0	0.31771	0.024922	0.040045	0.959991	487	1	0.31771
SGPP2	1	0.97506	0.97517	0.99967	15079	0	2.0095	0.024938	0.024856	0.959991	488	1	2.0095
KDELC1	2	0.8896	0.88937	0.989456	13781	0	0.85795	0.024958	0.029564	0.959991	489	1	0.85795
RRAGD	2	0.53385	0.56711	0.967181	9009	1	0.3062	0.024958	0.029564	0.959991	490	1	0.3062
PYHIN1	2	0.59291	0.61159	0.967181	9760	1	0.41998	0.025117	0.029724	0.959991	491	1	0.41998
MMP1B	2	0.85682	0.85647	0.989456	13393	0	0.36948	0.025181	0.029775	0.959991	492	1	0.36948
ANKDD1B	3	0.20329	0.35146	0.965793	4440	2	-1.8973	0.025207	0.040317	0.959991	493	1	-1.8973
ZFP13	2	0.97459	0.97471	0.99967	15070	0	1.2548	0.025436	0.030012	0.959991	494	1	1.2548
OLFR1076	2	0.81688	0.81628	0.989456	12754	0	0.70651	0.0255	0.030079	0.959991	495	1	0.70651
NLRC3	3	0.98791	0.98806	0.999747	15289	0	-0.4512	0.025588	0.040656	0.959991	496	1	-0.4512
GBP8	1	0.97427	0.97439	0.99967	15066	0	2.0225	0.025729	0.025652	0.959991	497	1	2.0225
NPY6R	4	0.98781	0.98789	0.999747	15275	0	0.9233	0.025754	0.046725	0.959991	498	2	0.9233
VMN1R76	2	0.95387	0.95394	0.998209	14760	0	1.1754	0.02585	0.030401	0.959991	499	1	1.1754
1110032F04RIK	2	0.8896	0.88937	0.989456	13895	0	0.8466	0.02585	0.030401	0.959991	500	1	0.8466
SHROOM4	3	0.88356	0.88353	0.989456	13583	0	-0.089146	0.025969	0.040963	0.959991	501	1	-0.089146
1700106J16RIK	1	0.97396	0.97409	0.99967	15061	0	1.9719	0.026035	0.025957	0.959991	502	1	1.9719
STRAP	1	0.97396	0.97409	0.99967	15062	0	1.9719	0.026035	0.025957	0.959991	503	1	1.9719
PLIN2	1	0.97396	0.97409	0.99967	15063	0	1.9719	0.026035	0.025957	0.959991	504	1	1.9719
TMEM123	3	0.18902	0.33629	0.965793	4257	1	-1.3934	0.026254	0.041187	0.959991	505	1	-1.3934
YBEY	1	0.97367	0.97379	0.99967	15059	0	1.4053	0.026326	0.026269	0.959991	506	1	1.4053
RAB15	3	0.26171	0.41304	0.965793	5515	2	-1.745	0.026349	0.041275	0.959991	507	1	-1.745
RAPGEF2	1	0.97361	0.97373	0.99967	15058	0	1.9614	0.026391	0.026336	0.959991	508	1	1.9614
ASPHD2	1	0.97354	0.97367	0.99967	15057	0	2.0181	0.026455	0.0264	0.959991	509	1	2.0181
MBD1	3	0.15544	0.30019	0.965793	3571	2	-1.9872	0.026492	0.041406	0.959991	510	1	-1.9872
SYNPO	1	0.97345	0.97358	0.99967	15056	0	1.9702	0.026552	0.026506	0.959991	511	1	1.9702
WNT16	1	0.97342	0.97355	0.99967	15055	0	2.0122	0.026584	0.026538	0.959991	512	1	2.0122
OLFR857	2	0.98115	0.98121	0.999747	15190	0	1.3449	0.026678	0.03116	0.959991	513	1	1.3449
KRT77	2	0.38405	0.4649	0.965793	7167	1	0.13186	0.026678	0.03116	0.959991	514	1	0.13186
OLFR1151	2	0.78357	0.78302	0.98175	12290	0	0.60957	0.026678	0.03116	0.959991	515	1	0.60957
THAP7	2	0.7242	0.72425	0.967181	11582	1	0.56434	0.026678	0.03116	0.959991	516	1	0.56434
DNAJB11	3	0.37422	0.52924	0.967181	6987	2	-1.4184	0.026682	0.041584	0.959991	517	1	-1.4184
GSTT2	1	0.97313	0.97326	0.99967	15049	0	1.9452	0.026875	0.026818	0.959991	518	1	1.9452
CLIC6	1	0.97313	0.97326	0.99967	15050	0	1.9452	0.026875	0.026818	0.959991	519	1	1.9452
TSGA8	1	0.97313	0.97326	0.99967	15048	0	1.9452	0.026875	0.026818	0.959991	520	1	1.9452
1700017N19RIK	1	0.97293	0.97305	0.99967	15047	0	1.9688	0.027068	0.027013	0.959991	521	1	1.9688
FAM92B	1	0.9729	0.97301	0.99967	15046	0	1.9669	0.027101	0.027044	0.959991	522	1	1.9669
VMN2R116	3	0.081637	0.18564	0.965793	2027	2	-1.8588	0.02711	0.041922	0.959991	523	1	-1.8588
HTR4	3	0.99465	0.99472	0.999747	15388	0	0.78895	0.027205	0.042003	0.959991	524	1	0.78895
RUNDC3B	2	0.78357	0.78302	0.98175	12395	0	0.63428	0.027283	0.031714	0.959991	525	1	0.63428
SLC38A4	4	0.50092	0.67041	0.967181	8790	1	-0.90339	0.027285	0.049372	0.959991	526	1	-0.90339
PNRC1	1	0.97271	0.97282	0.99967	15041	0	1.9402	0.027294	0.027229	0.959991	527	1	1.9402
2010109K11RIK	1	0.97271	0.97282	0.99967	15042	0	1.9402	0.027294	0.027229	0.959991	528	1	1.9402
OLFR25	2	0.014346	0.02688	0.948837	429	1	-0.70404	0.027411	0.031831	0.959991	529	1	-0.70404
SCAF8	2	0.98967	0.98965	0.999747	15322	0	1.5281	0.027538	0.031946	0.959991	530	1	1.5281
SLC25A20	3	0.26171	0.41304	0.965793	5498	2	-1.745	0.027586	0.042314	0.959991	531	1	-1.745
ZMYND10	2	0.81688	0.81628	0.989456	12784	0	0.66627	0.027665	0.032067	0.959991	532	1	0.66627
UBTFL1	4	0.88394	0.89577	0.989456	13588	1	0.35169	0.0277	0.050078	0.959991	533	2	0.35169
BIK	1	0.97217	0.9723	0.99967	15039	0	1.9392	0.027827	0.027754	0.959991	534	1	1.9392
1700042G07RIK	1	0.97206	0.9722	0.99967	15036	0	1.7148	0.02794	0.027877	0.959991	535	1	1.7148
VSNL1	2	0.78357	0.78302	0.98175	12307	0	0.61177	0.027984	0.032355	0.959991	536	1	0.61177
DDX3X	3	0.99329	0.9934	0.999747	15368	0	0.16615	0.028061	0.042722	0.959991	537	1	0.16615
HECTD2	4	0.027618	0.085162	0.965793	765	3	-2.2225	0.02817	0.050866	0.959991	538	1	-2.2225
WDR7	1	0.9718	0.97196	0.99967	15034	0	1.9634	0.028198	0.028129	0.959991	539	1	1.9634
MPP6	2	0.94994	0.95002	0.998209	14703	0	0.7563	0.028238	0.032591	0.959991	540	1	0.7563
CAR7	2	0.25119	0.3842	0.965793	5381	1	-0.070321	0.028238	0.032591	0.959991	541	1	-0.070321
GPR143	1	0.9717	0.97185	0.99967	15032	0	1.9629	0.028295	0.028238	0.959991	542	1	1.9629
GM732	4	0.12389	0.27328	0.965793	3005	2	-0.4369	0.028419	0.05126	0.959991	543	2	-0.4369
OLFR270	3	0.73181	0.76643	0.98175	11849	1	0.82112	0.028441	0.043055	0.959991	544	1	0.82112
OLFR850	2	0.558	0.58495	0.967181	9404	1	0.30292	0.02862	0.032943	0.959991	545	1	0.30292
TMX1	2	0.34997	0.44339	0.965793	6646	1	0.055574	0.02862	0.032943	0.959991	546	1	0.055574
9230104L09RIK	1	0.97117	0.97133	0.99967	15029	0	1.8922	0.028828	0.028723	0.959991	547	1	1.8922
UBR3	1	0.97117	0.97133	0.99967	15028	0	1.8922	0.028828	0.028723	0.959991	548	1	1.8922
OLFR73	4	0.024119	0.075275	0.965793	669	3	-2.3325	0.029118	0.05245	0.959991	549	1	-2.3325
CLN3	1	0.97087	0.97104	0.99967	15025	0	1.8523	0.029135	0.029076	0.959991	550	1	1.8523
CPZ	2	0.92415	0.92399	0.995137	14328	0	0.86888	0.029193	0.033484	0.959991	551	1	0.86888
SPNB1	2	0.97562	0.97573	0.99967	15091	0	1.2537	0.029193	0.033484	0.959991	552	1	1.2537
SLC25A30	2	0.84086	0.84048	0.989456	13091	0	0.68621	0.029193	0.033484	0.959991	553	1	0.68621
SPEER4A	2	0.63859	0.64846	0.967181	10315	1	0.41543	0.029193	0.033484	0.959991	554	1	0.41543
9030619P08RIK	2	0.81688	0.81628	0.989456	12794	0	0.65521	0.029193	0.033484	0.959991	555	1	0.65521
CBLN2	2	0.7242	0.72425	0.967181	11618	1	0.54652	0.029193	0.033484	0.959991	556	1	0.54652
FKBP3	3	0.98838	0.98853	0.999747	15302	0	-0.18381	0.029201	0.043697	0.959991	557	1	-0.18381
CER1	1	0.97035	0.97057	0.99967	15017	0	1.8835	0.029651	0.02959	0.959991	558	1	1.8835
COL14A1	1	0.97035	0.97057	0.99967	15019	0	1.8835	0.029651	0.02959	0.959991	559	1	1.8835
GLIS3	1	0.97035	0.97057	0.99967	15018	0	1.8835	0.029651	0.02959	0.959991	560	1	1.8835
CBFA2T3	1	0.97035	0.97057	0.99967	15016	0	1.8835	0.029651	0.02959	0.959991	561	1	1.8835
NHEDC2	1	0.97035	0.97057	0.99967	15020	0	1.8835	0.029651	0.02959	0.959991	562	1	1.8835
SNRPB2	2	0.93175	0.93172	0.996952	14437	0	0.33623	0.029829	0.034074	0.959991	563	1	0.33623
NDUFA7	1	0.96999	0.97022	0.99967	15014	0	1.6171	0.030006	0.029936	0.959991	564	1	1.6171
FAM13A	2	0.23851	0.36868	0.965793	5210	1	-0.15804	0.030083	0.034311	0.959991	565	1	-0.15804
RIPK1	3	0.27202	0.42383	0.965793	5609	2	-1.6812	0.03015	0.044495	0.959991	566	1	-1.6812
SPATA6	4	0.56007	0.71493	0.967181	9437	2	-0.11738	0.030476	0.054785	0.959991	567	2	-0.11738
MAGEA8	1	0.96951	0.96974	0.99967	15008	0	1.867	0.03049	0.030397	0.959991	568	1	1.867
CCL24	1	0.96941	0.96962	0.99967	15007	0	1.8551	0.030587	0.030493	0.959991	569	1	1.8551
VMN1R84	2	0.84086	0.84048	0.989456	13087	0	0.6679	0.030655	0.034835	0.959991	570	1	0.6679
CYTIP	4	0.72667	0.8259	0.989456	11848	1	0.2176	0.03075	0.055244	0.959991	571	2	0.2176
GHRHR	1	0.96919	0.9694	0.99967	15004	0	1.6345	0.030813	0.030718	0.959991	572	1	1.6345
FHL1	2	0.34997	0.44339	0.965793	6642	1	0.065717	0.030846	0.035007	0.959991	573	1	0.065717
AK7	4	0.64884	0.78308	0.98175	10455	2	-1.1233	0.030885	0.055467	0.959991	574	1	-1.1233
PRR11	2	0.31072	0.41936	0.965793	6196	1	-0.046517	0.03091	0.035059	0.959991	575	1	-0.046517
DCP2	3	0.13364	0.27654	0.965793	3186	2	-2.0611	0.030956	0.045208	0.959991	576	1	-2.0611
DCDC2B	3	0.99178	0.99192	0.999747	15344	0	0.27621	0.030956	0.045208	0.959991	577	1	0.27621
ZBTB20	2	0.8896	0.88937	0.989456	13635	0	0.80627	0.031227	0.035355	0.959991	578	1	0.80627
1190007I07RIK	2	0.96591	0.96608	0.998854	14972	0	0.95429	0.031386	0.035511	0.959991	579	1	0.95429
CATSPER1	2	0.7242	0.72425	0.967181	11389	1	0.52011	0.031386	0.035511	0.959991	580	1	0.52011
ZFP385C	1	0.96857	0.9688	0.99967	15001	0	1.6184	0.031427	0.031345	0.959991	581	1	1.6184
4932412H11RIK	4	0.10661	0.24639	0.965793	2524	3	-1.8362	0.031452	0.056455	0.959991	582	1	-1.8362
OLFR1474	1	0.96841	0.96865	0.999645	15000	0	1.7088	0.031588	0.031508	0.959991	583	1	1.7088
OLFR447	5	0.77277	0.87586	0.989456	12121	2	-0.97526	0.031632	0.057456	0.959991	584	2	-0.97526
TPM1	1	0.96835	0.96859	0.999645	14999	0	1.7047	0.031653	0.031582	0.959991	585	1	1.7047
PPARA	3	0.044032	0.10707	0.965793	1146	2	-2.2443	0.031667	0.045811	0.959991	586	1	-2.2443
TMPRSS2	3	0.50164	0.6556	0.967181	8796	1	-1.1642	0.031762	0.045896	0.959991	587	1	-1.1642
OLFR1093	4	0.41067	0.60396	0.967181	7501	2	-0.45893	0.031882	0.057177	0.959991	588	2	-0.45893
SNX16	2	0.57813	0.6001	0.967181	9690	1	0.32276	0.031926	0.036021	0.959991	589	1	0.32276
BMF	2	0.17958	0.28766	0.965793	4038	1	-0.22075	0.031926	0.036021	0.959991	590	1	-0.22075
BC053393	1	0.96796	0.96824	0.999549	14993	0	1.8153	0.03204	0.03199	0.959991	591	1	1.8153
OLFR480	1	0.96796	0.96824	0.999549	14994	0	1.8153	0.03204	0.03199	0.959991	592	1	1.8153
DEFB41	1	0.96796	0.96824	0.999549	14995	0	1.8153	0.03204	0.03199	0.959991	593	1	1.8153
BUB1B	1	0.96796	0.96824	0.999549	14992	0	1.8153	0.03204	0.03199	0.959991	594	1	1.8153
ZFP445	4	0.77029	0.84113	0.989456	12108	1	-0.32952	0.032082	0.05753	0.959991	595	1	-0.32952
PRSS23	3	0.8145	0.82198	0.989456	12736	1	-0.33246	0.032141	0.046212	0.959991	596	1	-0.33246
OLFR714	2	0.7242	0.72425	0.967181	11546	1	0.52115	0.03253	0.036593	0.959991	597	1	0.52115
RAB21	1	0.96741	0.9677	0.99936	14986	0	1.8101	0.032589	0.03256	0.959991	598	1	1.8101
ITK	1	0.96741	0.9677	0.99936	14987	0	1.8101	0.032589	0.03256	0.959991	599	1	1.8101
CHSY3	2	0.78357	0.78302	0.98175	12489	0	0.55296	0.032688	0.036748	0.959991	600	1	0.55296
SVAL1	3	0.8055	0.8152	0.989456	12635	1	-0.6099	0.03271	0.046707	0.959991	601	1	-0.6099
TMEM43	1	0.96712	0.9674	0.999357	14985	0	1.8626	0.032879	0.032865	0.959991	602	1	1.8626
STARD13	2	0.7242	0.72425	0.967181	11480	1	0.52106	0.032911	0.036956	0.959991	603	1	0.52106
SLC25A27	3	0.93651	0.9368	0.996952	14516	0	0.17998	0.033183	0.047111	0.959991	604	1	0.17998
ZYG11B	4	0.98781	0.98789	0.999747	15282	0	0.19562	0.033187	0.059377	0.959991	605	2	0.19562
IFNA13	2	0.94472	0.94476	0.998209	14627	0	0.6093	0.033387	0.037422	0.959991	606	1	0.6093
BPIFA6	2	0.8896	0.88937	0.989456	13710	0	0.78211	0.033387	0.037422	0.959991	607	1	0.78211
OLFR686	3	0.64739	0.72039	0.967181	10409	1	0.48136	0.033562	0.047424	0.959991	608	1	0.48136
PDC	3	0.46229	0.61766	0.967181	7938	2	-1.2546	0.033657	0.047508	0.959991	609	1	-1.2546
BEX2	5	0.50315	0.7258	0.967728	8797	1	-0.97526	0.033658	0.060771	0.959991	610	2	-0.97526
CD3E	1	0.9662	0.96653	0.998882	14974	0	1.7892	0.033799	0.03376	0.959991	611	1	1.7892
SLC12A6	1	0.9662	0.96653	0.998882	14976	0	1.7892	0.033799	0.03376	0.959991	612	1	1.7892
4933430H15RIK	1	0.9662	0.96653	0.998882	14975	0	1.7892	0.033799	0.03376	0.959991	613	1	1.7892
OLFR535	4	0.48163	0.65606	0.967181	8712	2	-0.23542	0.033809	0.060433	0.959991	614	2	-0.23542
FV1	2	0.93416	0.93413	0.996952	14463	0	0.29215	0.033958	0.037927	0.959991	615	1	0.29215
TEAD3	3	0.93651	0.9368	0.996952	14504	0	0.29337	0.034319	0.048071	0.959991	616	1	0.29337
RNF185	3	0.96332	0.96351	0.998209	14937	0	-0.6099	0.034319	0.048071	0.959991	617	1	-0.6099
TLE4	2	0.7242	0.72425	0.967181	11380	1	0.48664	0.03437	0.038306	0.959991	618	1	0.48664
5430421N21RIK	2	0.96483	0.96495	0.998536	14961	0	0.94064	0.03437	0.038306	0.959991	619	1	0.94064
CACNA2D1	2	0.95945	0.9596	0.998209	14825	0	0.98186	0.03437	0.038306	0.959991	620	1	0.98186
TNFRSF10B	3	0.037532	0.09256	0.965793	990	1	0.6347	0.034603	0.048323	0.959991	621	1	0.6347
ART4	2	0.7242	0.72425	0.967181	11525	1	0.46342	0.034656	0.038565	0.959991	622	1	0.46342
ZRSR1	1	0.96531	0.96563	0.998689	14967	0	1.7777	0.034687	0.034654	0.959991	623	1	1.7777
PTCH2	2	0.8896	0.88937	0.989456	13836	0	0.77103	0.034719	0.038615	0.959991	624	1	0.77103
UGGT2	1	0.96525	0.96557	0.998689	14965	0	1.7969	0.034752	0.034727	0.959991	625	1	1.7969
PTPRD	2	0.8896	0.88937	0.989456	13712	0	0.78889	0.034783	0.03867	0.959991	626	1	0.78889
CBLN3	1	0.96522	0.96553	0.998689	14964	0	1.7681	0.034784	0.034763	0.959991	627	1	1.7681
HDAC6	3	0.74026	0.77151	0.98175	11877	1	-0.69646	0.034887	0.048571	0.959991	628	1	-0.69646
LBH	2	0.8896	0.88937	0.989456	13641	0	0.76139	0.03491	0.038792	0.959991	629	1	0.76139
WDR91	1	0.96499	0.9653	0.99865	14962	0	1.5708	0.03501	0.034993	0.959991	630	1	1.5708
MTNR1A	4	0.9979	0.99794	0.999875	15450	0	0.67059	0.035015	0.062448	0.959991	631	2	0.67059
NUDCD1	1	0.9648	0.9651	0.998581	14960	0	1.3447	0.035204	0.035183	0.959991	632	1	1.3447
OLFR577	3	0.66842	0.73105	0.973051	11064	1	-0.39914	0.035265	0.048906	0.959991	633	1	-0.39914
FOSB	1	0.9647	0.96499	0.998536	14958	0	1.5597	0.0353	0.035288	0.959991	634	1	1.5597
CAPZA3	3	0.28241	0.43471	0.965793	5892	2	-1.6344	0.035359	0.048981	0.959991	635	1	-1.6344
HMCN1	2	0.6643	0.67003	0.967181	10529	1	0.42265	0.035512	0.03935	0.959991	636	1	0.42265
FBXO8	2	0.96826	0.96843	0.999549	14998	0	0.9597	0.035512	0.03935	0.959991	637	1	0.9597
2008-03-01	4	0.86938	0.88712	0.989456	13498	1	-1.1642	0.035606	0.063297	0.959991	638	1	-1.1642
GEMIN4	1	0.96399	0.96429	0.998303	14949	0	1.7203	0.036011	0.035971	0.959991	639	1	1.7203
PCDHB6	1	0.96399	0.96429	0.998303	14950	0	1.7203	0.036011	0.035971	0.959991	640	1	1.7203
ASB16	1	0.96399	0.96429	0.998303	14951	0	1.7203	0.036011	0.035971	0.959991	641	1	1.7203
GRXCR1	1	0.96399	0.96429	0.998303	14948	0	1.7203	0.036011	0.035971	0.959991	642	1	1.7203
POLI	3	0.85516	0.85601	0.989456	13253	1	0.18824	0.036021	0.049547	0.959991	643	1	0.18824
NOX3	3	0.70614	0.75154	0.98175	11216	1	0.70296	0.036116	0.049626	0.959991	644	1	0.70296
TLR12	1	0.96367	0.96398	0.998303	14945	0	1.7284	0.036333	0.036283	0.959991	645	1	1.7284
OLFR303	4	0.090142	0.22033	0.965793	2206	1	-1.0697	0.036485	0.06401	0.959991	646	1	-1.0697
CLIP4	1	0.96341	0.96371	0.998276	14944	0	1.7287	0.036592	0.036551	0.959991	647	1	1.7287
CECR2	2	0.99196	0.99192	0.999747	15347	0	1.568	0.036621	0.040337	0.959991	648	1	1.568
A630033H20RIK	3	0.34274	0.4972	0.967181	6566	1	-0.11183	0.036683	0.050117	0.959991	649	1	-0.11183
PPFIA2	1	0.96328	0.96358	0.998209	14872	0	1.345	0.036721	0.03666	0.959991	650	1	1.345
ABCC3	2	0.86019	0.85989	0.989456	13422	0	0.0882	0.036748	0.04045	0.959991	651	1	0.0882
RNMTL1	1	0.96323	0.96353	0.998209	14870	0	1.7024	0.036769	0.036699	0.959991	652	1	1.7024
CAV2	1	0.96323	0.96353	0.998209	14869	0	1.7024	0.036769	0.036699	0.959991	653	1	1.7024
ZFP36L2	1	0.96317	0.96347	0.998209	14867	0	1.7449	0.036834	0.036761	0.959991	654	1	1.7449
PROKR2	3	0.042951	0.10467	0.965793	1118	2	-1.4684	0.036871	0.05028	0.959991	655	1	-1.4684
LRRC10	2	0.81688	0.81628	0.989456	12759	0	0.60512	0.036938	0.040648	0.959991	656	1	0.60512
TAAR8A	3	0.71619	0.75724	0.98175	11261	1	-0.97526	0.036966	0.050348	0.959991	657	1	-0.97526
LZTR1	1	0.96273	0.96305	0.998209	14863	0	1.2328	0.03727	0.037228	0.959991	658	1	1.2328
GM885	2	0.30311	0.41487	0.965793	6120	1	-0.088509	0.037508	0.041167	0.959991	659	1	-0.088509
MRI1	2	0.68185	0.68568	0.967181	11175	1	0.020738	0.037508	0.041167	0.959991	660	1	0.020738
CYP2A12	2	0.98741	0.98746	0.999747	15265	0	1.4357	0.037508	0.041167	0.959991	661	1	1.4357
IRF7	2	0.78357	0.78302	0.98175	12464	0	0.51015	0.037508	0.041167	0.959991	662	1	0.51015
HGSNAT	2	0.24711	0.37982	0.965793	5328	1	-0.30596	0.037508	0.041167	0.959991	663	1	-0.30596
MYL1	2	0.93862	0.93866	0.997631	14565	0	0.43584	0.037508	0.041167	0.959991	664	1	0.43584
TXNDC12	3	0.14857	0.29279	0.965793	3481	1	-1.1642	0.037627	0.050882	0.959991	665	1	-1.1642
TTC19	1	0.96225	0.96257	0.998209	14859	0	1.6883	0.037754	0.037721	0.959991	666	1	1.6883
TDRD7	1	0.96225	0.96257	0.998209	14854	0	1.6883	0.037754	0.037721	0.959991	667	1	1.6883
NEURL1A	1	0.96225	0.96257	0.998209	14856	0	1.6883	0.037754	0.037721	0.959991	668	1	1.6883
CNTNAP5B	1	0.96225	0.96257	0.998209	14857	0	1.6883	0.037754	0.037721	0.959991	669	1	1.6883
MTMR6	1	0.96225	0.96257	0.998209	14858	0	1.6883	0.037754	0.037721	0.959991	670	1	1.6883
NUP155	1	0.96225	0.96257	0.998209	14855	0	1.6883	0.037754	0.037721	0.959991	671	1	1.6883
C8A	2	0.60968	0.62491	0.967181	10086	1	0.33244	0.038268	0.041899	0.959991	672	1	0.33244
OLFR768	4	0.023328	0.073027	0.965793	650	2	-2.2853	0.038493	0.065634	0.959991	673	1	-2.2853
COMMD5	1	0.9615	0.96184	0.998209	14850	0	1.7026	0.038496	0.038427	0.959991	674	1	1.7026
BEAN1	1	0.9615	0.96184	0.998209	14851	0	1.7026	0.038496	0.038427	0.959991	675	1	1.7026
CXCR4	3	0.31675	0.47041	0.965793	6250	2	-1.5519	0.038523	0.051674	0.959991	676	1	-1.5519
RAB6B	3	0.39523	0.55041	0.967181	7251	2	-1.3665	0.038523	0.051674	0.959991	677	1	-1.3665
LUC7L	1	0.96129	0.96162	0.998209	14848	0	1.6785	0.038706	0.038649	0.959991	678	1	1.6785
EGFR	2	0.6643	0.67003	0.967181	10524	1	0.39527	0.038711	0.042333	0.959991	679	1	0.39527
OLFR139	2	0.97089	0.97099	0.99967	15026	0	1.0516	0.038711	0.042333	0.959991	680	1	1.0516
MDK	2	0.8896	0.88937	0.989456	13819	0	0.73255	0.038711	0.042333	0.959991	681	1	0.73255
WNT2B	2	0.78357	0.78302	0.98175	12266	0	0.49869	0.038711	0.042333	0.959991	682	1	0.49869
CHPT1	2	0.92415	0.92399	0.995137	14381	0	0.77582	0.038711	0.042333	0.959991	683	1	0.77582
OLFM1	1	0.9611	0.96143	0.998209	14847	0	1.7257	0.0389	0.038844	0.959991	684	1	1.7257
LNX2	1	0.9611	0.96143	0.998209	14846	0	1.7257	0.0389	0.038844	0.959991	685	1	1.7257
NRN1L	5	0.24679	0.47499	0.965836	5327	2	-0.6099	0.039003	0.069467	0.959991	686	1	-0.6099
CTF2	2	0.84086	0.84048	0.989456	13077	0	0.61035	0.039155	0.042765	0.959991	687	1	0.61035
SGSM3	1	0.96078	0.96109	0.998209	14839	0	1.7158	0.039223	0.039166	0.959991	688	1	1.7158
DUS4L	2	0.78357	0.78302	0.98175	12349	0	0.50968	0.039439	0.043031	0.959991	689	1	0.50968
1110008F13RIK	2	0.12749	0.21161	0.965793	3065	1	-0.37324	0.039439	0.043031	0.959991	690	1	-0.37324
RHOX3C	1	0.96037	0.96068	0.998209	14837	0	1.1221	0.039626	0.039556	0.959991	691	1	1.1221
CCNH	2	0.6643	0.67003	0.967181	10509	1	0.40156	0.039661	0.043249	0.959991	692	1	0.40156
RC3H2	3	0.22572	0.37512	0.965793	5068	2	-1.2546	0.039749	0.052749	0.959991	693	1	-1.2546
TRAF2	3	0.97911	0.97924	0.99967	15136	0	-0.4963	0.039749	0.052749	0.959991	694	1	-0.4963
KIFC3	3	0.46229	0.61766	0.967181	7978	2	-1.2546	0.039749	0.052749	0.959991	695	1	-1.2546
RPS6KA1	1	0.96005	0.96036	0.998209	14831	0	1.6582	0.039949	0.039864	0.959991	696	1	1.6582
RNF215	1	0.96005	0.96036	0.998209	14832	0	1.6582	0.039949	0.039864	0.959991	697	1	1.6582
HNRNPR	1	0.9597	0.96002	0.998209	14828	0	1.7064	0.040304	0.040243	0.959991	698	1	1.7064
MAFB	1	0.95947	0.95982	0.998209	14826	0	1.3642	0.04053	0.040465	0.959991	699	1	1.3642
OLFR1383	2	0.43366	0.49723	0.967181	7753	1	0.087752	0.040546	0.044073	0.959991	700	1	0.087752
A430084P05RIK	1	0.95944	0.95978	0.998209	14824	0	1.6872	0.040562	0.040498	0.959991	701	1	1.6872
MYOG	2	0.57813	0.6001	0.967181	9659	1	0.26307	0.04061	0.044135	0.959991	702	1	0.26307
AW551984	5	0.50696	0.72771	0.969617	8801	2	-1.1642	0.040644	0.072168	0.959991	703	1	-1.1642
SAMD4	2	0.53385	0.56711	0.967181	8998	1	0.1671	0.040831	0.044358	0.959991	704	1	0.1671
EHHADH	2	0.84086	0.84048	0.989456	13041	0	0.57945	0.040831	0.044358	0.959991	705	1	0.57945
ZFP384	2	0.57813	0.6001	0.967181	9687	1	0.24986	0.040831	0.044358	0.959991	706	1	0.24986
MYH7	2	0.12611	0.20952	0.965793	3041	1	-0.39934	0.040831	0.044358	0.959991	707	1	-0.39934
FKBP2	2	0.94232	0.94233	0.998209	14594	0	0.45464	0.040831	0.044358	0.959991	708	1	0.45464
GPR179	2	0.78357	0.78302	0.98175	12488	0	0.5079	0.041052	0.044561	0.959991	709	1	0.5079
DYNC1I1	1	0.95892	0.95926	0.998209	14819	0	1.429	0.041079	0.040997	0.959991	710	1	1.429
KLHDC3	3	0.71619	0.75724	0.98175	11263	1	0.39295	0.041304	0.054085	0.959991	711	1	0.39295
KLK1B8	2	0.7242	0.72425	0.967181	11600	1	0.24855	0.041305	0.044811	0.959991	712	1	0.24855
NDST4	1	0.95868	0.95901	0.998209	14815	0	1.6338	0.041321	0.041267	0.959991	713	1	1.6338
CEBPB	1	0.95861	0.95895	0.998209	14813	0	1.6621	0.041386	0.041335	0.959991	714	1	1.6621
GM14496	1	0.95861	0.95895	0.998209	14814	0	1.6621	0.041386	0.041335	0.959991	715	1	1.6621
VMN2R72-PS	3	0.3819	0.537	0.967181	7160	2	-1.371	0.041586	0.054335	0.959991	716	1	-1.371
NFIB	2	0.15525	0.25283	0.965793	3567	1	-0.31771	0.041684	0.04516	0.959991	717	1	-0.31771
KCNV2	2	0.47719	0.52686	0.967181	8600	1	0.12566	0.041811	0.045266	0.959991	718	1	0.12566
VMN1R196	2	0.7242	0.72425	0.967181	11597	1	0.42966	0.041906	0.045362	0.959991	719	1	0.42966
OLFR878	2	0.97381	0.97396	0.99967	15060	0	1.1076	0.042	0.045452	0.959991	720	1	1.1076
OSBPL2	3	0.92164	0.9217	0.995137	14256	0	-0.6099	0.042057	0.05475	0.959991	721	1	-0.6099
GPD1	3	0.85516	0.85601	0.989456	13233	1	-0.96554	0.042057	0.05475	0.959991	722	1	-0.96554
PTAFR	1	0.95782	0.95816	0.998209	14803	0	1.5932	0.042176	0.042121	0.959991	723	1	1.5932
LIPC	1	0.95782	0.95816	0.998209	14804	0	1.5932	0.042176	0.042121	0.959991	724	1	1.5932
CNGA1	1	0.95782	0.95816	0.998209	14806	0	1.5932	0.042176	0.042121	0.959991	725	1	1.5932
SOX6	1	0.95782	0.95816	0.998209	14805	0	1.5932	0.042176	0.042121	0.959991	726	1	1.5932
MS4A4B	2	0.45835	0.51392	0.967181	7911	1	0.082491	0.042569	0.045968	0.959991	727	1	0.082491
VMN1R167	3	0.89932	0.89946	0.989456	14028	0	-0.00081371	0.042621	0.055265	0.959991	728	1	-0.00081371
OLFR137	2	0.93409	0.93407	0.996952	14462	0	0.33076	0.042727	0.046119	0.959991	729	1	0.33076
CML5	1	0.95715	0.95745	0.998209	14797	0	1.4944	0.042854	0.042823	0.959991	730	1	1.4944
SLC25A25	3	0.99192	0.99206	0.999747	15346	0	0.1764	0.042904	0.055512	0.959991	731	1	0.1764
OLFR1242	2	0.27368	0.39736	0.965793	5634	1	-0.16218	0.043201	0.046566	0.959991	732	1	-0.16218
RNF6	1	0.95661	0.9569	0.998209	14794	0	1.5798	0.043387	0.043373	0.959991	733	1	1.5798
MYOZ3	1	0.95661	0.9569	0.998209	14795	0	1.5798	0.043387	0.043373	0.959991	734	1	1.5798
AGPAT3	1	0.95661	0.9569	0.998209	14791	0	1.5798	0.043387	0.043373	0.959991	735	1	1.5798
PRSS45	1	0.95661	0.9569	0.998209	14793	0	1.5798	0.043387	0.043373	0.959991	736	1	1.5798
1700052N19RIK	1	0.95661	0.9569	0.998209	14792	0	1.5798	0.043387	0.043373	0.959991	737	1	1.5798
PPP1R3A	2	0.68483	0.68821	0.967181	11189	1	-0.046979	0.04339	0.046744	0.959991	738	1	-0.046979
PATE2	3	0.18762	0.33477	0.965793	4238	2	-1.9154	0.043468	0.055991	0.959991	739	1	-1.9154
RDH7	3	0.96332	0.96351	0.998209	14887	0	0.27621	0.043468	0.055991	0.959991	740	1	0.27621
TSNAXIP1	3	0.098077	0.21735	0.965793	2342	2	-2.2397	0.043468	0.055991	0.959991	741	1	-2.2397
OLFR461	2	0.59291	0.61159	0.967181	9765	1	0.25174	0.043516	0.046869	0.959991	742	1	0.25174
KCNK12	4	0.96168	0.9618	0.998209	14853	0	-0.1636	0.043623	0.069747	0.959991	743	1	-0.1636
S100A2	2	0.63859	0.64846	0.967181	10290	1	0.2182	0.043706	0.047042	0.959991	744	1	0.2182
NLRP9A	2	0.075107	0.13027	0.965793	1854	1	-0.5476	0.043769	0.047102	0.959991	745	1	-0.5476
NEU3	1	0.95623	0.95651	0.998209	14787	0	1.6017	0.043774	0.043744	0.959991	746	1	1.6017
GP1BB	1	0.95623	0.95651	0.998209	14788	0	1.6017	0.043774	0.043744	0.959991	747	1	1.6017
VMN2R121	2	0.069977	0.12204	0.965793	1767	1	-0.60232	0.043832	0.047168	0.959991	748	1	-0.60232
RNF133	3	0.46229	0.61766	0.967181	7949	2	-1.2546	0.044032	0.056447	0.959991	749	1	-1.2546
ITGAE	1	0.95595	0.95621	0.998209	14786	0	1.5429	0.044049	0.044007	0.959991	750	1	1.5429
MYADML2	2	0.53385	0.56711	0.967181	8988	1	0.13638	0.044085	0.047398	0.959991	751	1	0.13638
H60C	1	0.95589	0.95614	0.998209	14782	0	1.6245	0.044113	0.04408	0.959991	752	1	1.6245
KCTD20	3	0.58897	0.69255	0.967181	9734	1	-1.0373	0.044126	0.056541	0.959991	753	1	-1.0373
F3	1	0.95585	0.95611	0.998209	14781	0	1.0633	0.044146	0.044112	0.959991	754	1	1.0633
DQX1	2	0.78357	0.78302	0.98175	12437	0	0.46688	0.044179	0.047496	0.959991	755	1	0.46688
PDZK1	1	0.95576	0.956	0.998209	14780	0	1.5392	0.044243	0.044215	0.959991	756	1	1.5392
TRF	2	0.97521	0.97533	0.99967	15080	0	1.135	0.044337	0.047641	0.959991	757	1	1.135
PKIA	1	0.95566	0.9559	0.998209	14779	0	1.0644	0.044339	0.044316	0.959991	758	1	1.0644
SLCO4C1	2	0.99041	0.99036	0.999747	15327	0	1.4794	0.0444	0.047695	0.959991	759	1	1.4794
GM10345	1	0.9556	0.95584	0.998209	14778	0	1.5651	0.044404	0.044385	0.959991	760	1	1.5651
1700061J05RIK	3	0.098077	0.21735	0.965793	2343	2	-2.2397	0.044502	0.056866	0.959991	761	1	-2.2397
4930432M17RIK	3	0.20092	0.34892	0.965793	4417	2	-1.7817	0.044596	0.056953	0.959991	762	1	-1.7817
SC4MOL	1	0.95534	0.95556	0.998209	14776	0	1.3743	0.044662	0.044651	0.959991	763	1	1.3743
SLC9A8	3	0.27709	0.42923	0.965793	5863	1	-0.59149	0.044971	0.057287	0.959991	764	1	-0.59149
OLFR1436	3	0.68174	0.73805	0.979349	11147	1	-0.10345	0.045065	0.057367	0.959991	765	1	-0.10345
PTPN14	2	0.97451	0.97461	0.99967	15069	0	1.0713	0.045126	0.048382	0.959991	766	1	1.0713
SAP130	2	0.047742	0.085213	0.965793	1246	1	-0.66296	0.045126	0.048382	0.959991	767	1	-0.66296
OSR2	2	0.63859	0.64846	0.967181	10350	1	0.26926	0.045126	0.048382	0.959991	768	1	0.26926
IFI203	2	0.1872	0.29841	0.965793	4182	1	-0.32745	0.045126	0.048382	0.959991	769	1	-0.32745
SLC35D1	2	0.7242	0.72425	0.967181	11634	1	0.40035	0.045126	0.048382	0.959991	770	1	0.40035
B630005N14RIK	2	0.15023	0.24537	0.965793	3495	1	-0.38842	0.045126	0.048382	0.959991	771	1	-0.38842
GM3763	3	0.75615	0.78147	0.98175	11988	1	-1.0923	0.045253	0.057535	0.959991	772	1	-1.0923
6030429G01RIK	1	0.95453	0.95478	0.998209	14771	0	1.554	0.045469	0.045508	0.959991	773	1	1.554
AICDA	1	0.95453	0.95478	0.998209	14764	0	1.554	0.045469	0.045508	0.959991	774	1	1.554
PTPLAD1	1	0.95453	0.95478	0.998209	14763	0	1.554	0.045469	0.045508	0.959991	775	1	1.554
OLFR572	1	0.95453	0.95478	0.998209	14767	0	1.554	0.045469	0.045508	0.959991	776	1	1.554
MTOR	1	0.95453	0.95478	0.998209	14769	0	1.554	0.045469	0.045508	0.959991	777	1	1.554
S1PR5	1	0.95453	0.95478	0.998209	14766	0	1.554	0.045469	0.045508	0.959991	778	1	1.554
CD8A	1	0.95453	0.95478	0.998209	14765	0	1.554	0.045469	0.045508	0.959991	779	1	1.554
1700123I01RIK	1	0.95453	0.95478	0.998209	14770	0	1.554	0.045469	0.045508	0.959991	780	1	1.554
SCYL1	1	0.95453	0.95478	0.998209	14768	0	1.554	0.045469	0.045508	0.959991	781	1	1.554
ZFP423	3	0.54763	0.67452	0.967181	9352	1	-1.1642	0.045629	0.057852	0.959991	782	1	-1.1642
OPHN1	2	0.8896	0.88937	0.989456	13693	0	0.67932	0.045883	0.049089	0.959991	783	1	0.67932
PTX4	2	0.98672	0.98676	0.999747	15259	0	1.2653	0.045883	0.049089	0.959991	784	1	1.2653
LCE1M	2	0.67475	0.67928	0.967181	11104	1	0.34429	0.045883	0.049089	0.959991	785	1	0.34429
GJB6	3	0.2982	0.45123	0.965793	6065	2	-1.5881	0.046098	0.058263	0.959991	786	1	-1.5881
OLFR316	2	0.014987	0.028011	0.962882	436	1	-0.84449	0.046167	0.049341	0.959991	787	1	-0.84449
OLFR816	2	0.95943	0.95957	0.998209	14823	0	0.5523	0.04623	0.049404	0.959991	788	1	0.5523
TCERG1	2	0.97572	0.97583	0.99967	15095	0	1.0845	0.046545	0.04967	0.959991	789	1	1.0845
CD209B	3	0.74026	0.77151	0.98175	11871	1	-0.69646	0.046567	0.058688	0.959991	790	1	-0.69646
PSG25	4	0.3632	0.56957	0.967181	6898	2	-1.1024	0.046617	0.072065	0.959991	791	1	-1.1024
ELL2	1	0.95324	0.95351	0.998209	14753	0	1.0638	0.04676	0.046777	0.959991	792	1	1.0638
PDE1C	3	0.92164	0.9217	0.995137	14227	0	-0.6099	0.046849	0.058937	0.959991	793	1	-0.6099
GRAP	2	0.81688	0.81628	0.989456	12830	0	0.50031	0.04686	0.049967	0.959991	794	1	0.50031
2610109H07RIK	1	0.95298	0.95325	0.998209	14735	0	1.5275	0.047019	0.047026	0.959991	795	1	1.5275
ACTN2	1	0.95298	0.95325	0.998209	14736	0	1.5275	0.047019	0.047026	0.959991	796	1	1.5275
ZBTB7C	1	0.95298	0.95325	0.998209	14734	0	1.5275	0.047019	0.047026	0.959991	797	1	1.5275
UBR2	1	0.95298	0.95325	0.998209	14737	0	1.5275	0.047019	0.047026	0.959991	798	1	1.5275
SAP25	2	0.47719	0.52686	0.967181	8697	1	0.060278	0.047049	0.050136	0.959991	799	1	0.060278
NTSR1	3	0.19871	0.34656	0.965793	4387	2	-1.5168	0.04713	0.059179	0.959991	800	1	-1.5168
OLFR517	2	0.33902	0.4365	0.965793	6547	1	-0.084508	0.047175	0.050266	0.959991	801	1	-0.084508
SLC44A2	2	0.39472	0.47167	0.965793	7248	1	-0.017384	0.047364	0.050437	0.959991	802	1	-0.017384
IL10	3	0.039189	0.096281	0.965793	1030	2	-2.5763	0.047505	0.059519	0.959991	803	1	-2.5763
AP4E1	3	0.42483	0.58029	0.967181	7656	1	-0.78319	0.047505	0.059519	0.959991	804	1	-0.78319
CRISP4	3	0.27457	0.42657	0.965793	5644	2	-2.2771	0.047505	0.059519	0.959991	805	1	-2.2771
TACR1	3	0.26171	0.41304	0.965793	5502	2	-1.745	0.047505	0.059519	0.959991	806	1	-1.745
PNPLA6	1	0.9524	0.95269	0.998209	14728	0	1.5252	0.0476	0.047627	0.959991	807	1	1.5252
GRK5	1	0.9524	0.95269	0.998209	14731	0	1.5252	0.0476	0.047627	0.959991	808	1	1.5252
TPM2	1	0.9524	0.95269	0.998209	14729	0	1.5252	0.0476	0.047627	0.959991	809	1	1.5252
PRPF31	1	0.9524	0.95269	0.998209	14730	0	1.5252	0.0476	0.047627	0.959991	810	1	1.5252
RGNEF	3	0.89932	0.89946	0.989456	14012	0	-1.1642	0.04788	0.059825	0.959991	811	1	-1.1642
KRT33B	3	0.051627	0.12359	0.965793	1328	2	-2.4707	0.047974	0.059903	0.959991	812	1	-2.4707
TMED6	3	0.20789	0.35635	0.965793	4512	2	-1.8603	0.048067	0.060007	0.959991	813	1	-1.8603
HSPB7	1	0.95192	0.95218	0.998209	14724	0	1.5748	0.048084	0.048119	0.959991	814	1	1.5748
DUS2L	2	0.25119	0.3842	0.965793	5373	1	-0.23332	0.048089	0.05105	0.959991	815	1	-0.23332
CENPP	2	0.92415	0.92399	0.995137	14361	0	0.70877	0.048089	0.05105	0.959991	816	1	0.70877
ANKRD44	2	0.68363	0.68719	0.967181	11187	1	0.35502	0.048089	0.05105	0.959991	817	1	0.35502
ZFP607	2	0.071502	0.12452	0.965793	1786	1	-0.59566	0.048089	0.05105	0.959991	818	1	-0.59566
PATZ1	2	0.8896	0.88937	0.989456	13853	0	0.66549	0.048089	0.05105	0.959991	819	1	0.66549
2200002K05RIK	2	0.97746	0.97755	0.99967	15111	0	1.1456	0.048089	0.05105	0.959991	820	1	1.1456
FAM135A	2	0.86029	0.86	0.989456	13423	0	0.21325	0.048089	0.05105	0.959991	821	1	0.21325
ZC3H12A	2	0.19451	0.3087	0.965793	4333	1	-0.18692	0.048089	0.05105	0.959991	822	1	-0.18692
P2RY10	2	0.19451	0.3087	0.965793	4334	1	-0.32564	0.048089	0.05105	0.959991	823	1	-0.32564
WDR33	1	0.9515	0.95175	0.998209	14723	0	1.4438	0.048504	0.048538	0.959991	824	1	1.4438
LAMC2	1	0.9513	0.95155	0.998209	14722	0	1.2175	0.048697	0.048765	0.959991	825	1	1.2175
COQ5	1	0.95125	0.95151	0.998209	14721	0	1.5398	0.048746	0.048813	0.959991	826	1	1.5398
PUS7L	2	0.78357	0.78302	0.98175	12286	0	0.42124	0.048939	0.051882	0.959991	827	1	0.42124
ADAMTS9	3	0.70102	0.74864	0.98175	11211	1	-0.53567	0.048957	0.060812	0.959991	828	1	-0.53567
CFH	2	0.8896	0.88937	0.989456	13740	0	0.68939	0.049002	0.051945	0.959991	829	1	0.68939
EPC1	2	0.7242	0.72425	0.967181	11638	1	0.40732	0.049191	0.05211	0.959991	830	1	0.40732
BLCAP	1	0.95079	0.95108	0.998209	14717	0	1.5067	0.049214	0.049324	0.959991	831	1	1.5067
FAM134B	1	0.9505	0.95079	0.998209	14712	0	1.4716	0.049504	0.049613	0.959991	832	1	1.4716
GLO1	2	0.53385	0.56711	0.967181	9004	1	0.080525	0.049506	0.052419	0.959991	833	1	0.080525
ASCC3	1	0.95035	0.95065	0.998209	14709	0	1.4933	0.04965	0.049768	0.959991	834	1	1.4933
NGFRAP1	1	0.9502	0.95051	0.998209	14708	0	1.3328	0.049795	0.049924	0.959991	835	1	1.3328
GM14781	1	0.95012	0.95043	0.998209	14706	0	1.5181	0.049876	0.049991	0.959991	836	1	1.5181
MSRB3	2	0.9862	0.98626	0.999747	15249	0	1.3212	0.049883	0.052805	0.959991	837	1	1.3212
RPA1	2	0.26083	0.38973	0.965793	5481	1	-0.23006	0.049883	0.052805	0.959991	838	1	-0.23006
AI118078	2	0.84086	0.84048	0.989456	13054	0	0.51054	0.049883	0.052805	0.959991	839	1	0.51054
4930447A16RIK	2	0.63859	0.64846	0.967181	10289	1	0.23977	0.049883	0.052805	0.959991	840	1	0.23977
PLA1A	3	0.74026	0.77151	0.98175	11866	1	-0.65412	0.050128	0.06183	0.959991	841	1	-0.65412
TNFRSF18	2	0.96566	0.96581	0.998778	14969	0	0.79156	0.050261	0.053141	0.959991	842	1	0.79156
GM17495	3	0.8055	0.8152	0.989456	12646	1	-0.39991	0.050315	0.061977	0.959991	843	1	-0.39991
ERGIC1	2	0.94767	0.94771	0.998209	14662	0	0.42166	0.050324	0.053203	0.959991	844	1	0.42166
TMPRSS3	1	0.94953	0.94983	0.998209	14700	0	1.4625	0.050473	0.050551	0.959991	845	1	1.4625
GM13547	1	0.94953	0.94983	0.998209	14701	0	1.4625	0.050473	0.050551	0.959991	846	1	1.4625
BTC	1	0.94953	0.94983	0.998209	14702	0	1.4625	0.050473	0.050551	0.959991	847	1	1.4625
WISP2	1	0.94953	0.94983	0.998209	14698	0	1.4625	0.050473	0.050551	0.959991	848	1	1.4625
ZBTB7A	1	0.94953	0.94983	0.998209	14699	0	1.4625	0.050473	0.050551	0.959991	849	1	1.4625
MMP25	1	0.94953	0.94983	0.998209	14697	0	1.4625	0.050473	0.050551	0.959991	850	1	1.4625
OLFR1061	1	0.94953	0.94983	0.998209	14696	0	1.4625	0.050473	0.050551	0.959991	851	1	1.4625
1700054O13RIK	4	0.27573	0.48649	0.967181	5660	3	-1.2546	0.050473	0.075162	0.959991	852	1	-1.2546
REEP5	3	0.10058	0.22214	0.965793	2397	2	-1.3665	0.050689	0.062299	0.959991	853	1	-1.3665
HTR5B	1	0.94911	0.9494	0.998209	14686	0	1.4349	0.050893	0.050964	0.959991	854	1	1.4349
ASPHD1	1	0.94896	0.94926	0.998209	14685	0	1.4596	0.051038	0.051116	0.959991	855	1	1.4596
CLEC5A	3	0.41824	0.5737	0.967181	7567	1	-0.46774	0.05111	0.062664	0.959991	856	1	-0.46774
CCDC11	2	0.45835	0.51392	0.967181	7910	1	0.019278	0.051393	0.05419	0.959991	857	1	0.019278
SPATA16	2	0.47719	0.52686	0.967181	8628	1	0.028286	0.051393	0.05419	0.959991	858	1	0.028286
GLIS1	2	0.67475	0.67928	0.967181	11121	1	0.30271	0.051393	0.05419	0.959991	859	1	0.30271
METTL15	2	0.53385	0.56711	0.967181	8941	1	0.085997	0.051393	0.05419	0.959991	860	1	0.085997
ZCCHC6	4	0.83428	0.86852	0.989456	12939	1	-1.0697	0.051466	0.075953	0.959991	861	1	-1.0697
MAST1	1	0.9483	0.9486	0.998209	14674	0	1.4538	0.0517	0.051801	0.959991	862	1	1.4538
NDUFA8	1	0.9483	0.9486	0.998209	14677	0	1.4538	0.0517	0.051801	0.959991	863	1	1.4538
NPHS2	1	0.9483	0.9486	0.998209	14672	0	1.4538	0.0517	0.051801	0.959991	864	1	1.4538
KCNH2	1	0.9483	0.9486	0.998209	14676	0	1.4538	0.0517	0.051801	0.959991	865	1	1.4538
PCDHGC4	1	0.9483	0.9486	0.998209	14675	0	1.4538	0.0517	0.051801	0.959991	866	1	1.4538
INF2	1	0.9483	0.9486	0.998209	14678	0	1.4538	0.0517	0.051801	0.959991	867	1	1.4538
MTMR9	1	0.9483	0.9486	0.998209	14673	0	1.4538	0.0517	0.051801	0.959991	868	1	1.4538
ESM1	3	0.26171	0.41304	0.965793	5503	2	-1.745	0.051811	0.063278	0.959991	869	1	-1.745
OLFR1220	2	0.063866	0.11199	0.965793	1635	1	-0.64934	0.051896	0.054649	0.959991	870	1	-0.64934
P4HB	2	0.9893	0.98929	0.999747	15312	0	1.2212	0.052022	0.054762	0.959991	871	1	1.2212
POLR3C	3	0.46229	0.61766	0.967181	8092	2	-1.2546	0.052092	0.063527	0.959991	872	1	-1.2546
PDIA2	1	0.94788	0.94816	0.998209	14667	0	1.385	0.052119	0.052204	0.959991	873	1	1.385
FBXL3	2	0.11156	0.18756	0.965793	2734	1	-0.48934	0.052305	0.055033	0.959991	874	1	-0.48934
ANGPTL4	1	0.94756	0.94781	0.998209	14660	0	1.269	0.052442	0.052514	0.959991	875	1	1.269
DTNA	2	0.95952	0.95966	0.998209	14827	0	0.63998	0.052525	0.055235	0.959991	876	1	0.63998
FOXN1	1	0.94744	0.94771	0.998209	14658	0	1.4674	0.052555	0.052634	0.959991	877	1	1.4674
ATG12	1	0.94744	0.94771	0.998209	14657	0	1.4674	0.052555	0.052634	0.959991	878	1	1.4674
NME7	2	0.8896	0.88937	0.989456	13699	0	0.63891	0.052619	0.055325	0.959991	879	1	0.63891
VMN2R66	4	0.32692	0.5437	0.967181	6436	2	-0.43901	0.052645	0.076904	0.959991	880	1	-0.43901
CD53	4	0.13969	0.29741	0.965793	3275	2	-1.5111	0.052645	0.076904	0.959991	881	1	-1.5111
C1QTNF4	1	0.94733	0.9476	0.998209	14656	0	1.1881	0.052668	0.052743	0.959991	882	1	1.1881
OLFR479	3	0.45283	0.60808	0.967181	7878	1	-1.1642	0.052792	0.064156	0.959991	883	1	-1.1642
PRKX	3	0.98675	0.98686	0.999747	15260	0	-0.038797	0.052792	0.064156	0.959991	884	1	-0.038797
MRGPRB4	3	0.18762	0.33477	0.965793	4245	2	-1.9154	0.052792	0.064156	0.959991	885	1	-1.9154
POU2F1	3	0.99468	0.99476	0.999747	15389	0	0.70296	0.052792	0.064156	0.959991	886	1	0.70296
1700024G13RIK	1	0.9472	0.94745	0.998209	14655	0	1.262	0.052797	0.052877	0.959991	887	1	1.262
FGL1	1	0.94698	0.94722	0.998209	14653	0	1.4622	0.053023	0.053087	0.959991	888	1	1.4622
SH2D2A	2	0.96466	0.96479	0.998509	14957	0	0.88322	0.053027	0.0557	0.959991	889	1	0.88322
2310044G17RIK	2	0.7242	0.72425	0.967181	11390	1	0.34529	0.053027	0.0557	0.959991	890	1	0.34529
MED13	2	0.95829	0.95837	0.998209	14810	0	0.69151	0.053027	0.0557	0.959991	891	1	0.69151
OLFR17	2	0.76168	0.76113	0.98175	12050	0	0.0080635	0.053027	0.0557	0.959991	892	1	0.0080635
CBR1	1	0.94662	0.94687	0.998209	14652	0	1.4127	0.053378	0.053435	0.959991	893	1	1.4127
KCNQ1	1	0.94652	0.94678	0.998209	14648	0	1.4387	0.053475	0.053528	0.959991	894	1	1.4387
FAM70B	2	0.47719	0.52686	0.967181	8645	1	0.012396	0.053844	0.056467	0.959991	895	1	0.012396
CYFIP2	2	0.8896	0.88937	0.989456	13808	0	0.62185	0.053844	0.056467	0.959991	896	1	0.62185
ZFP943	2	0.51027	0.55005	0.967181	8833	1	0.040675	0.053844	0.056467	0.959991	897	1	0.040675
RILPL1	2	0.42196	0.48944	0.967181	7619	1	-0.048188	0.053844	0.056467	0.959991	898	1	-0.048188
CENPC1	2	0.76019	0.75966	0.98175	12032	0	-0.029938	0.053844	0.056467	0.959991	899	1	-0.029938
FAM63B	2	0.8896	0.88937	0.989456	13879	0	0.62185	0.053844	0.056467	0.959991	900	1	0.62185
SLC35B3	1	0.94611	0.94634	0.998209	14643	0	1.3591	0.053895	0.053929	0.959991	901	1	1.3591
TSPAN7	1	0.94607	0.94631	0.998209	14642	0	1.3905	0.053927	0.053959	0.959991	902	1	1.3905
PDHA2	1	0.94601	0.94624	0.998209	14640	0	0.95617	0.053992	0.054021	0.959991	903	1	0.95617
CCDC63	3	0.8145	0.82198	0.989456	12741	1	-1.1642	0.054053	0.065253	0.959991	904	1	-1.1642
CFTR	3	0.58048	0.68871	0.967181	9706	1	0.27621	0.054053	0.065253	0.959991	905	1	0.27621
VMN2R52	3	0.059641	0.1406	0.965793	1514	1	-0.97526	0.054053	0.065253	0.959991	906	1	-0.97526
KRT72-PS	3	0.057371	0.13585	0.965793	1456	2	-2.4197	0.054053	0.065253	0.959991	907	1	-2.4197
OLFR170	3	0.091823	0.20537	0.965793	2227	2	-2.2611	0.054053	0.065253	0.959991	908	1	-2.2611
IFT20	1	0.94591	0.94614	0.998209	14639	0	1.4057	0.054089	0.054108	0.959991	909	1	1.4057
P2RY14	1	0.94585	0.94608	0.998209	14638	0	0.87042	0.054153	0.054172	0.959991	910	1	0.87042
XRCC4	2	0.92415	0.92399	0.995137	14370	0	0.63605	0.054346	0.056973	0.959991	911	1	0.63605
MRPL30	1	0.94565	0.94589	0.998209	14637	0	1.4447	0.054347	0.054343	0.959991	912	1	1.4447
ACVR2B	1	0.94556	0.9458	0.998209	14634	0	1.0821	0.054444	0.054435	0.959991	913	1	1.0821
PRPMP5	1	0.94543	0.94567	0.998209	14632	0	1.3849	0.054573	0.05456	0.959991	914	1	1.3849
ARMC3	2	0.78357	0.78302	0.98175	12341	0	0.38526	0.054597	0.057213	0.959991	915	1	0.38526
TMPRSS11E	3	0.74026	0.77151	0.98175	11875	1	0.61408	0.054706	0.065839	0.959991	916	1	0.61408
KCNAB1	2	0.78357	0.78302	0.98175	12372	0	0.41196	0.054723	0.057337	0.959991	917	1	0.41196
SERTAD3	2	0.99074	0.99069	0.999747	15333	0	1.4059	0.054786	0.057401	0.959991	918	1	1.4059
HERPUD1	1	0.94517	0.94541	0.998209	14629	0	1.2763	0.054831	0.054814	0.959991	919	1	1.2763
OLFR198	2	0.26988	0.39508	0.965793	5600	1	-0.24023	0.05488	0.057489	0.959991	920	1	-0.24023
PDE1A	4	0.64884	0.78308	0.98175	10411	2	-1.1149	0.054937	0.078773	0.959991	921	1	-1.1149
GJA8	2	0.33603	0.43465	0.965793	6530	1	-0.19529	0.055037	0.057642	0.959991	922	1	-0.19529
PEBP4	2	0.81688	0.81628	0.989456	12806	0	0.41234	0.055162	0.057771	0.959991	923	1	0.41234
CXCL5	3	0.23808	0.38816	0.965793	5174	2	-1.8	0.055265	0.066324	0.959991	924	1	-1.8
APOH	2	0.7242	0.72425	0.967181	11565	1	0.34313	0.055288	0.057885	0.959991	925	1	0.34313
FAM164C	2	0.43959	0.50119	0.967181	7807	1	-0.013858	0.055288	0.057885	0.959991	926	1	-0.013858
ANKRD9	2	0.23851	0.36868	0.965793	5216	1	-0.30545	0.055413	0.057998	0.959991	927	1	-0.30545
GALNT2	2	0.7242	0.72425	0.967181	11401	1	0.35806	0.055476	0.058055	0.959991	928	1	0.35806
SPHK2	1	0.94451	0.94479	0.998209	14620	0	1.3788	0.055493	0.055455	0.959991	929	1	1.3788
VMN1R38	1	0.94451	0.94479	0.998209	14622	0	1.3788	0.055493	0.055455	0.959991	930	1	1.3788
CCL5	1	0.94451	0.94479	0.998209	14621	0	1.3788	0.055493	0.055455	0.959991	931	1	1.3788
IGSF21	1	0.94451	0.94479	0.998209	14624	0	1.3788	0.055493	0.055455	0.959991	932	1	1.3788
PRND	1	0.94451	0.94479	0.998209	14623	0	1.3788	0.055493	0.055455	0.959991	933	1	1.3788
SERPINB5	4	0.66587	0.79635	0.988404	10545	1	-0.16019	0.055679	0.079375	0.959991	934	1	-0.16019
CES1E	3	0.96332	0.96351	0.998209	14881	0	-0.69646	0.055732	0.066726	0.959991	935	1	-0.69646
OLFR458	2	0.202	0.31915	0.965793	4432	1	-0.35241	0.055852	0.05841	0.959991	936	1	-0.35241
BTNL10	2	0.51027	0.55005	0.967181	8834	1	0.0464	0.055915	0.058469	0.959991	937	1	0.0464
GYLTL1B	2	0.97964	0.97966	0.99967	15169	0	1.1189	0.055978	0.058527	0.959991	938	1	1.1189
HIF1AN	2	0.28194	0.40227	0.965793	5881	1	-0.2231	0.056072	0.058609	0.959991	939	1	-0.2231
8430408G22RIK	1	0.94383	0.94408	0.998209	14613	0	1.4238	0.056171	0.056129	0.959991	940	1	1.4238
GM10081	1	0.94378	0.94403	0.998209	14612	0	1.3829	0.056219	0.056176	0.959991	941	1	1.3829
2310001A20RIK	3	0.098077	0.21735	0.965793	2341	2	-2.2397	0.056291	0.067186	0.959991	942	1	-2.2397
ADCYAP1	1	0.94364	0.94389	0.998209	14611	0	1.4106	0.056364	0.056317	0.959991	943	1	1.4106
DNM3	3	0.89932	0.89946	0.989456	14006	0	-0.31295	0.056384	0.067269	0.959991	944	1	-0.31295
4930432K09RIK	4	0.054256	0.15489	0.965793	1403	3	-1.9167	0.056421	0.079968	0.959991	945	1	-1.9167
TNKS2	4	0.81349	0.85888	0.989456	12715	1	-0.38052	0.056421	0.079968	0.959991	946	1	-0.38052
OLFR937	2	0.96321	0.96334	0.998209	14868	0	0.72857	0.056825	0.059322	0.959991	947	1	0.72857
4933402E13RIK	2	0.94401	0.94401	0.998209	14617	0	0.86094	0.056825	0.059322	0.959991	948	1	0.86094
CADPS2	2	0.97521	0.97533	0.99967	15084	0	1.0292	0.056825	0.059322	0.959991	949	1	1.0292
ACTA2	2	0.9583	0.95839	0.998209	14811	0	0.60486	0.056825	0.059322	0.959991	950	1	0.60486
SFRP4	2	0.47719	0.52686	0.967181	8605	1	-0.011594	0.056825	0.059322	0.959991	951	1	-0.011594
KDR	2	0.51027	0.55005	0.967181	8804	1	0.016684	0.056825	0.059322	0.959991	952	1	0.016684
ZFP235	2	0.53385	0.56711	0.967181	8968	1	0.046117	0.056825	0.059322	0.959991	953	1	0.046117
ADIPOR1	2	0.99116	0.99109	0.999747	15339	0	1.3229	0.056825	0.059322	0.959991	954	1	1.3229
CHCHD7	1	0.94293	0.94322	0.998209	14606	0	1.3587	0.057075	0.057061	0.959991	955	1	1.3587
CYB561D2	1	0.94293	0.94322	0.998209	14605	0	1.3587	0.057075	0.057061	0.959991	956	1	1.3587
BC067068	1	0.94293	0.94322	0.998209	14604	0	1.3587	0.057075	0.057061	0.959991	957	1	1.3587
NDRG1	1	0.94293	0.94322	0.998209	14603	0	1.3587	0.057075	0.057061	0.959991	958	1	1.3587
FAM120A	1	0.94252	0.94283	0.998209	14598	0	1.3831	0.057478	0.057469	0.959991	959	1	1.3831
KPNA4	2	0.29354	0.40923	0.965793	6018	1	-0.22555	0.057483	0.059967	0.959991	960	1	-0.22555
SCLY	3	0.37082	0.52584	0.967181	6952	2	-1.4684	0.057502	0.06823	0.959991	961	1	-1.4684
OPTC	3	0.62198	0.70794	0.967181	10187	1	-0.69646	0.057502	0.06823	0.959991	962	1	-0.69646
HMGXB4	1	0.94239	0.94269	0.998209	14597	0	1.3632	0.057607	0.057606	0.959991	963	1	1.3632
FARP2	2	0.94228	0.9423	0.998209	14592	0	0.44846	0.057671	0.060148	0.959991	964	1	0.44846
ATOH7	1	0.9423	0.94259	0.998209	14593	0	1.0739	0.057704	0.057695	0.959991	965	1	1.0739
MAGIX	1	0.94213	0.94243	0.998209	14590	0	1.3872	0.057866	0.057871	0.959991	966	1	1.3872
GZF1	1	0.94207	0.94239	0.998209	14589	0	1.2188	0.05793	0.057943	0.959991	967	1	1.2188
OLFR1036	2	0.0092435	0.017435	0.93227	273	1	-0.84324	0.058423	0.06084	0.959991	968	1	-0.84324
TRIM39	2	0.23168	0.35945	0.965793	5121	1	-0.33002	0.058423	0.06084	0.959991	969	1	-0.33002
NEFL	2	0.63859	0.64846	0.967181	10373	1	0.18332	0.058423	0.06084	0.959991	970	1	0.18332
2010005H15RIK	2	0.14469	0.23732	0.965793	3410	1	-0.48388	0.058423	0.06084	0.959991	971	1	-0.48388
4933416C03RIK	2	0.8896	0.88937	0.989456	13827	0	0.5935	0.058423	0.06084	0.959991	972	1	0.5935
CLN5	3	0.48521	0.64031	0.967181	8716	1	-0.69646	0.058804	0.069351	0.959991	973	1	-0.69646
FAM38A	1	0.94096	0.94128	0.998209	14580	0	1.3349	0.059044	0.059037	0.959991	974	1	1.3349
LMOD1	1	0.94096	0.94128	0.998209	14583	0	1.3349	0.059044	0.059037	0.959991	975	1	1.3349
UNC13D	1	0.94096	0.94128	0.998209	14581	0	1.3349	0.059044	0.059037	0.959991	976	1	1.3349
SNX25	1	0.94096	0.94128	0.998209	14579	0	1.3349	0.059044	0.059037	0.959991	977	1	1.3349
AKAP6	1	0.94096	0.94128	0.998209	14582	0	1.3349	0.059044	0.059037	0.959991	978	1	1.3349
D0H4S114	1	0.94096	0.94128	0.998209	14585	0	1.3349	0.059044	0.059037	0.959991	979	1	1.3349
PGAM1	1	0.94096	0.94128	0.998209	14584	0	1.3349	0.059044	0.059037	0.959991	980	1	1.3349
GGA1	2	0.26803	0.39402	0.965793	5589	1	-0.27665	0.059175	0.061559	0.959991	981	1	-0.27665
RABAC1	2	0.20965	0.32961	0.965793	4549	1	-0.39912	0.0593	0.061654	0.959991	982	1	-0.39912
GLYCAM1	2	0.51783	0.55547	0.967181	8867	1	0.02836	0.059362	0.061713	0.959991	983	1	0.02836
CSMD3	2	0.57256	0.59588	0.967181	9632	1	-0.15834	0.059425	0.061771	0.959991	984	1	-0.15834
BC053749	3	0.89932	0.89946	0.989456	14002	0	0.47635	0.059641	0.070101	0.959991	985	1	0.47635
RAP1GAP2	3	0.89932	0.89946	0.989456	14020	0	-1.1642	0.059641	0.070101	0.959991	986	1	-1.1642
OLFR320	3	0.40621	0.5616	0.967181	7482	1	0.57577	0.059641	0.070101	0.959991	987	1	0.57577
IFT52	3	0.93651	0.9368	0.996952	14492	0	-0.6099	0.059641	0.070101	0.959991	988	1	-0.6099
HOXD4	3	0.56052	0.68002	0.967181	9462	1	0.18966	0.059641	0.070101	0.959991	989	1	0.18966
GABRQ	3	0.26171	0.41304	0.965793	5518	2	-1.745	0.059641	0.070101	0.959991	990	1	-1.745
PDCD5	1	0.94012	0.94043	0.998209	14573	0	1.2826	0.059883	0.059926	0.959991	991	1	1.2826
INPP1	2	0.99196	0.99192	0.999747	15348	0	1.4079	0.060145	0.062419	0.959991	992	1	1.4079
AP2S1	1	0.93981	0.94012	0.998209	14572	0	1.1814	0.06019	0.060233	0.959991	993	1	1.1814
OLFR1402	1	0.93971	0.94001	0.998209	14570	0	1.3187	0.060287	0.060327	0.959991	994	1	1.3187
ACAN	2	0.56386	0.58937	0.967181	9478	1	0.067518	0.060301	0.062575	0.959991	995	1	0.067518
ABHD16A	4	0.39956	0.59584	0.967181	7420	2	-1.2391	0.060371	0.083159	0.959991	996	1	-1.2391
CELF6	1	0.93952	0.93981	0.998209	14569	0	1.3516	0.06048	0.060526	0.959991	997	1	1.3516
ITGA7	2	0.41071	0.48199	0.967181	7516	1	-0.082059	0.060489	0.062761	0.959991	998	1	-0.082059
ALAD	2	0.78357	0.78302	0.98175	12328	0	0.36309	0.060614	0.062879	0.959991	999	1	0.36309
TCL1B2	3	0.090151	0.20207	0.965793	2207	2	-2.2704	0.060617	0.070956	0.959991	1000	1	-2.2704
ZFX	2	0.98967	0.98965	0.999747	15320	0	1.3495	0.060739	0.06299	0.959991	1001	1	1.3495
DZIP1	1	0.93907	0.93937	0.998176	14567	0	1.3028	0.060932	0.060983	0.959991	1002	1	1.3028
DDX39B	1	0.93894	0.93924	0.998157	14566	0	1.3094	0.061061	0.061102	0.959991	1003	1	1.3094
VMN2R90	4	0.37883	0.58072	0.967181	7112	2	-1.3876	0.06111	0.08377	0.959991	1004	1	-1.3876
FAT1	2	0.19654	0.31152	0.965793	4342	1	-0.42037	0.061115	0.063307	0.959991	1005	1	-0.42037
ETHE1	2	0.3793	0.46184	0.965793	7118	1	-0.14897	0.061115	0.063307	0.959991	1006	1	-0.14897
ARHGAP22	2	0.96413	0.96427	0.998303	14952	0	0.67389	0.061115	0.063307	0.959991	1007	1	0.67389
ARHGAP15	3	0.997	0.99703	0.999747	15438	0	0.38714	0.06122	0.071459	0.959991	1008	1	0.38714
LY6H	2	0.31473	0.42175	0.965793	6213	1	-0.23354	0.061553	0.063732	0.959991	1009	1	-0.23354
CD4	2	0.7242	0.72425	0.967181	11547	1	0.097361	0.061678	0.06386	0.959991	1010	1	0.097361
HMG20B	3	0.39523	0.55041	0.967181	7261	2	-1.3665	0.061685	0.071874	0.959991	1011	1	-1.3665
INTS3	1	0.93823	0.93855	0.997575	14563	0	1.2995	0.061772	0.061795	0.959991	1012	1	1.2995
FUT4	1	0.93823	0.93855	0.997575	14561	0	1.2995	0.061772	0.061795	0.959991	1013	1	1.2995
SPATA17	1	0.93823	0.93855	0.997575	14560	0	1.2995	0.061772	0.061795	0.959991	1014	1	1.2995
IL23A	1	0.93823	0.93855	0.997575	14562	0	1.2995	0.061772	0.061795	0.959991	1015	1	1.2995
OLFR748	3	0.35031	0.50492	0.967181	6702	2	-1.5168	0.061778	0.071951	0.959991	1016	1	-1.5168
1810033B17RIK	2	0.63859	0.64846	0.967181	10341	1	0.1684	0.061959	0.064113	0.959991	1017	1	0.1684
UBE1Y1	4	0.11166	0.25443	0.965793	2738	3	-1.2546	0.062095	0.084563	0.959991	1018	1	-1.2546
TMEM235	4	0.92394	0.92507	0.995137	14275	1	-0.36733	0.062218	0.084676	0.959991	1019	1	-0.36733
XKR8	2	0.94793	0.94797	0.998209	14668	0	0.54474	0.062241	0.064387	0.959991	1020	1	0.54474
CD72	2	0.7242	0.72425	0.967181	11413	1	0.12085	0.062366	0.064515	0.959991	1021	1	0.12085
SMARCE1	3	0.46229	0.61766	0.967181	8043	2	-1.2546	0.062427	0.072517	0.959991	1022	1	-1.2546
VMN1R226	2	0.08998	0.15404	0.965793	2181	1	-0.72503	0.062428	0.064564	0.959991	1023	1	-0.72503
4930402H24RIK	3	0.45283	0.60808	0.967181	7875	1	-1.883	0.06252	0.072602	0.959991	1024	1	-1.883
PLSCR2	2	0.7242	0.72425	0.967181	11510	1	0.22532	0.062553	0.064687	0.959991	1025	1	0.22532
VPS13A	1	0.93732	0.93762	0.997205	14554	0	1.2006	0.062676	0.062678	0.959991	1026	1	1.2006
COL4A5	5	0.18664	0.40992	0.965793	4162	3	-1.8	0.062841	0.10217	0.959991	1027	1	-1.8
HCN4	1	0.9371	0.93739	0.997102	14551	0	0.82609	0.062902	0.062897	0.959991	1028	1	0.82609
OLFR175-PS1	2	0.94859	0.94863	0.998209	14682	0	0.40021	0.063053	0.065181	0.959991	1029	1	0.40021
NR1I3	2	0.60968	0.62491	0.967181	10091	1	0.1317	0.063053	0.065181	0.959991	1030	1	0.1317
OLFR1046	2	0.92415	0.92399	0.995137	14352	0	0.60269	0.063053	0.065181	0.959991	1031	1	0.60269
CTDSP1	2	0.8896	0.88937	0.989456	13720	0	0.55941	0.063053	0.065181	0.959991	1032	1	0.55941
PHIP	3	0.99586	0.99594	0.999747	15419	0	0.66651	0.063076	0.073081	0.959991	1033	1	0.66651
NDUFS1	1	0.93679	0.9371	0.99707	14549	0	1.2798	0.063208	0.063226	0.959991	1034	1	1.2798
USP53	1	0.93658	0.93687	0.996955	14548	0	1.3229	0.063418	0.063448	0.959991	1035	1	1.3229
SERPINB3A	2	0.8896	0.88937	0.989456	13831	0	0.58661	0.063491	0.065576	0.959991	1036	1	0.58661
PGF	3	0.32654	0.48054	0.967181	6429	1	-1.1642	0.063725	0.073607	0.959991	1037	1	-1.1642
OLFR1180	4	0.60489	0.74908	0.98175	10036	1	-1.0869	0.063755	0.085934	0.959991	1038	1	-1.0869
CYBASC3	1	0.93616	0.93644	0.996952	14487	0	1.2922	0.063838	0.06387	0.959991	1039	1	1.2922
OLFR1352	4	0.17129	0.34403	0.965793	3885	2	-1.8737	0.064001	0.08614	0.959991	1040	1	-1.8737
CAPN6	3	0.92164	0.9217	0.995137	14226	0	-0.69646	0.064096	0.073885	0.959991	1041	1	-0.69646
PLCD3	2	0.8896	0.88937	0.989456	13640	0	0.5568	0.064115	0.066162	0.959991	1042	1	0.5568
SLC25A44	2	0.47719	0.52686	0.967181	8633	1	-0.052663	0.064115	0.066162	0.959991	1043	1	-0.052663
KRTCAP2	2	0.39968	0.47482	0.965793	7449	1	-0.1383	0.064115	0.066162	0.959991	1044	1	-0.1383
QDPR	2	0.036368	0.065871	0.965793	970	1	-0.87354	0.064115	0.066162	0.959991	1045	1	-0.87354
AGBL5	2	0.53385	0.56711	0.967181	9012	1	0.0050485	0.064115	0.066162	0.959991	1046	1	0.0050485
PIK3CD	2	0.59291	0.61159	0.967181	9791	1	0.11096	0.064115	0.066162	0.959991	1047	1	0.11096
DNASE1L2	2	0.81688	0.81628	0.989456	12822	0	0.3864	0.064115	0.066162	0.959991	1048	1	0.3864
WDR55	1	0.93584	0.93613	0.996952	14485	0	1.102	0.064161	0.064194	0.959991	1049	1	1.102
LGALS3BP	1	0.93577	0.93606	0.996952	14484	0	1.1142	0.064225	0.064259	0.959991	1050	1	1.1142
N4BP2L2	1	0.93555	0.93585	0.996952	14478	0	1.1738	0.064451	0.064495	0.959991	1051	1	1.1738
VMN2R57	3	0.51099	0.65936	0.967181	8844	1	-1.1642	0.064652	0.074382	0.959991	1052	1	-1.1642
SLFN9	3	0.18762	0.33477	0.965793	4224	2	-1.9154	0.064744	0.074474	0.959991	1053	1	-1.9154
ARMCX1	2	0.63859	0.64846	0.967181	10381	1	0.14427	0.064802	0.066828	0.959991	1054	1	0.14427
SNAI2	2	0.062022	0.10897	0.965793	1565	1	-0.9962	0.064927	0.066952	0.959991	1055	1	-0.9962
THEG	1	0.93505	0.93537	0.996952	14473	0	1.2928	0.064951	0.06501	0.959991	1056	1	1.2928
SLC26A11	2	0.1252	0.20819	0.965793	3018	1	-0.594	0.065052	0.067075	0.959991	1057	1	-0.594
PTEN	1	0.93494	0.93526	0.996952	14472	0	1.1611	0.065064	0.065124	0.959991	1058	1	1.1611
SCN10A	1	0.9349	0.93522	0.996952	14470	0	0.89246	0.065097	0.065159	0.959991	1059	1	0.89246
OLFR1179	3	0.45896	0.6143	0.967181	7913	1	-1.0373	0.065115	0.074817	0.959991	1060	1	-1.0373
RBP3	1	0.93481	0.93511	0.996952	14469	0	0.73516	0.065194	0.065264	0.959991	1061	1	0.73516
C1GALT1C1	2	0.97655	0.97666	0.99967	15102	0	1.019	0.065239	0.067248	0.959991	1062	1	1.019
TRIO	2	0.8896	0.88937	0.989456	13753	0	0.57725	0.065364	0.067366	0.959991	1063	1	0.57725
ERI1	2	0.38845	0.46771	0.965793	7210	1	-0.40131	0.065489	0.067474	0.959991	1064	1	-0.40131
ZC3H7A	4	0.8566	0.87991	0.989456	13389	1	-0.8252	0.065659	0.087548	0.959991	1065	1	-0.8252
NINL	1	0.93406	0.93436	0.996952	14458	0	1.2425	0.065936	0.06601	0.959991	1066	1	1.2425
LRRC8B	1	0.93406	0.93436	0.996952	14461	0	1.2425	0.065936	0.06601	0.959991	1067	1	1.2425
PIK3AP1	1	0.93406	0.93436	0.996952	14460	0	1.2425	0.065936	0.06601	0.959991	1068	1	1.2425
6430571L13RIK	1	0.93406	0.93436	0.996952	14459	0	1.2425	0.065936	0.06601	0.959991	1069	1	1.2425
SRY	1	0.93406	0.93436	0.996952	14457	0	1.2425	0.065936	0.06601	0.959991	1070	1	1.2425
DUOX1	4	0.41571	0.60758	0.967181	7551	2	-0.76137	0.06615	0.087962	0.959991	1071	1	-0.76137
ATM	4	0.098414	0.23355	0.965793	2346	2	-0.97554	0.066395	0.088173	0.959991	1072	1	-0.97554
ADI1	2	0.44718	0.50626	0.967181	7859	1	-0.086782	0.066456	0.068376	0.959991	1073	1	-0.086782
HSD17B14	2	0.42196	0.48944	0.967181	7598	1	-0.12369	0.066456	0.068376	0.959991	1074	1	-0.12369
ANG5	2	0.47719	0.52686	0.967181	8581	1	-0.063104	0.066456	0.068376	0.959991	1075	1	-0.063104
GALNT13	2	0.8896	0.88937	0.989456	13647	0	0.54635	0.066456	0.068376	0.959991	1076	1	0.54635
UNCX	2	0.7242	0.72425	0.967181	11335	1	0.26727	0.066456	0.068376	0.959991	1077	1	0.26727
NPTX1	2	0.78357	0.78302	0.98175	12277	0	0.3125	0.066456	0.068376	0.959991	1078	1	0.3125
GM5346	2	0.38845	0.46771	0.965793	7221	1	-0.16061	0.066456	0.068376	0.959991	1079	1	-0.16061
MC5R	1	0.93311	0.93343	0.996952	14452	0	1.2663	0.066888	0.06698	0.959991	1080	1	1.2663
SAMT3	3	0.85516	0.85601	0.989456	13361	1	0.27621	0.066919	0.076451	0.959991	1081	1	0.27621
DAB1	3	0.098077	0.21735	0.965793	2339	2	-2.2397	0.066919	0.076451	0.959991	1082	1	-2.2397
CNTN1	3	0.15096	0.29538	0.965793	3499	1	-0.69646	0.066919	0.076451	0.959991	1083	1	-0.69646
CCDC135	3	0.51099	0.65936	0.967181	8847	1	-0.97526	0.066919	0.076451	0.959991	1084	1	-0.97526
POU6F1	1	0.93306	0.93338	0.996952	14451	0	1.2023	0.066937	0.067026	0.959991	1085	1	1.2023
SLC25A10	1	0.93264	0.93294	0.996952	14447	0	1.2247	0.067356	0.067424	0.959991	1086	1	1.2247
GNB1	2	0.96457	0.9647	0.9985	14956	0	0.83956	0.06736	0.069236	0.959991	1087	1	0.83956
SNTN	1	0.93251	0.93282	0.996952	14445	0	0.9849	0.067486	0.067545	0.959991	1088	1	0.9849
OLFR741	4	0.4243	0.61378	0.967181	7655	2	-1.1889	0.067559	0.08912	0.959991	1089	1	-1.1889
TIMM13	1	0.93235	0.93266	0.996952	14443	0	1.261	0.067647	0.067702	0.959991	1090	1	1.261
PRR16	1	0.93226	0.93256	0.996952	14441	0	1.2191	0.067744	0.067804	0.959991	1091	1	1.2191
PPIC	2	0.96776	0.96792	0.999489	14991	0	0.82158	0.067828	0.069672	0.959991	1092	1	0.82158
SOAT2	2	0.63859	0.64846	0.967181	10333	1	0.13156	0.067828	0.069672	0.959991	1093	1	0.13156
CRIM1	2	0.19219	0.30551	0.965793	4284	1	-0.45474	0.067828	0.069672	0.959991	1094	1	-0.45474
OLFR490	2	0.98616	0.98622	0.999747	15247	0	1.102	0.067828	0.069672	0.959991	1095	1	1.102
CRYM	1	0.93213	0.93243	0.996952	14440	0	1.1426	0.067873	0.067934	0.959991	1096	1	1.1426
IHH	3	0.96332	0.96351	0.998209	14911	0	0.43879	0.068029	0.077416	0.959991	1097	1	0.43879
GM4907	3	0.15927	0.3043	0.965793	3702	1	-1.8231	0.068029	0.077416	0.959991	1098	1	-1.8231
GM20594	2	0.43642	0.49909	0.967181	7768	1	-0.18828	0.068607	0.070443	0.959991	1099	1	-0.18828
ADCY1	1	0.93135	0.93164	0.996952	14433	0	1.2157	0.068648	0.068691	0.959991	1100	1	1.2157
OLFR874	1	0.93135	0.93164	0.996952	14431	0	1.2157	0.068648	0.068691	0.959991	1101	1	1.2157
PHLDB3	1	0.93135	0.93164	0.996952	14430	0	1.2157	0.068648	0.068691	0.959991	1102	1	1.2157
PRDX3	1	0.93135	0.93164	0.996952	14434	0	1.2157	0.068648	0.068691	0.959991	1103	1	1.2157
EML5	1	0.93135	0.93164	0.996952	14427	0	1.2157	0.068648	0.068691	0.959991	1104	1	1.2157
UBE2CBP	1	0.93135	0.93164	0.996952	14426	0	1.2157	0.068648	0.068691	0.959991	1105	1	1.2157
JAK2	1	0.93135	0.93164	0.996952	14425	0	1.2157	0.068648	0.068691	0.959991	1106	1	1.2157
BLVRB	1	0.93135	0.93164	0.996952	14436	0	1.2157	0.068648	0.068691	0.959991	1107	1	1.2157
KRT6A	1	0.93135	0.93164	0.996952	14429	0	1.2157	0.068648	0.068691	0.959991	1108	1	1.2157
CTR9	1	0.93135	0.93164	0.996952	14435	0	1.2157	0.068648	0.068691	0.959991	1109	1	1.2157
OLFR513	1	0.93135	0.93164	0.996952	14428	0	1.2157	0.068648	0.068691	0.959991	1110	1	1.2157
AMT	1	0.93135	0.93164	0.996952	14432	0	1.2157	0.068648	0.068691	0.959991	1111	1	1.2157
VMN2R84	2	0.7242	0.72425	0.967181	11276	1	0.2519	0.068856	0.070707	0.959991	1112	1	0.2519
KIRREL2	3	0.78273	0.79902	0.988404	12247	1	-1.1642	0.068998	0.078259	0.959991	1113	1	-1.1642
POU1F1	2	0.85672	0.85637	0.989456	13392	0	-0.18993	0.069105	0.070945	0.959991	1114	1	-0.18993
PLOD2	2	0.92415	0.92399	0.995137	14333	0	0.56727	0.069292	0.071131	0.959991	1115	1	0.56727
ACE2	1	0.93066	0.93096	0.996952	14424	0	1.2558	0.069342	0.069406	0.959991	1116	1	1.2558
JAM3	3	0.043609	0.10615	0.965793	1139	1	-1.0373	0.069368	0.078617	0.959991	1117	1	-1.0373
CENPH	2	0.84086	0.84048	0.989456	13104	0	0.40599	0.069479	0.07131	0.959991	1118	1	0.40599
TCTN1	1	0.93048	0.93079	0.996952	14423	0	1.2034	0.069519	0.069574	0.959991	1119	1	1.2034
OLFR810	3	0.18074	0.32749	0.965793	4045	2	-1.5168	0.069645	0.078848	0.959991	1120	1	-1.5168
FRY	2	0.95313	0.95318	0.998209	14738	0	0.15204	0.069666	0.071484	0.959991	1121	1	0.15204
MOAP1	2	0.8896	0.88937	0.989456	13752	0	0.4123	0.069728	0.071539	0.959991	1122	1	0.4123
4632434I11RIK	3	0.044643	0.10839	0.965793	1154	1	-0.32718	0.069829	0.078991	0.959991	1123	1	-0.32718
FBXW2	2	0.57813	0.6001	0.967181	9662	1	0.058086	0.069915	0.071734	0.959991	1124	1	0.058086
TRAF3	1	0.92935	0.9297	0.996952	14420	0	1.1948	0.070649	0.070652	0.959991	1125	1	1.1948
SUMF2	1	0.92935	0.9297	0.996952	14422	0	1.1948	0.070649	0.070652	0.959991	1126	1	1.1948
LIPI	1	0.92935	0.9297	0.996952	14418	0	1.1948	0.070649	0.070652	0.959991	1127	1	1.1948
OLFR860	1	0.92935	0.9297	0.996952	14416	0	1.1948	0.070649	0.070652	0.959991	1128	1	1.1948
PTAR1	1	0.92935	0.9297	0.996952	14421	0	1.1948	0.070649	0.070652	0.959991	1129	1	1.1948
DLG3	1	0.92935	0.9297	0.996952	14419	0	1.1948	0.070649	0.070652	0.959991	1130	1	1.1948
SRSF4	1	0.92935	0.9297	0.996952	14417	0	1.1948	0.070649	0.070652	0.959991	1131	1	1.1948
CBLC	2	0.32421	0.42743	0.965793	6421	1	-0.28152	0.070724	0.072494	0.959991	1132	1	-0.28152
OLFR1195	2	0.09238	0.1578	0.965793	2243	1	-0.68786	0.070724	0.072494	0.959991	1133	1	-0.68786
OLFR430	2	0.91491	0.91481	0.995137	14184	0	0.060232	0.070724	0.072494	0.959991	1134	1	0.060232
IER5L	2	0.8896	0.88937	0.989456	13698	0	0.51194	0.070724	0.072494	0.959991	1135	1	0.51194
2310046A06RIK	2	0.78357	0.78302	0.98175	12384	0	0.27809	0.070724	0.072494	0.959991	1136	1	0.27809
SLC46A3	3	0.069691	0.16138	0.965793	1754	2	-1.2546	0.071259	0.080256	0.959991	1137	1	-1.2546
OLFR67	3	0.8145	0.82198	0.989456	12745	1	0.66801	0.071259	0.080256	0.959991	1138	1	0.66801
OLFR315	3	0.46229	0.61766	0.967181	8045	2	-1.2546	0.071259	0.080256	0.959991	1139	1	-1.2546
SH3GL2	3	0.45283	0.60808	0.967181	7874	1	-0.97526	0.071259	0.080256	0.959991	1140	1	-0.97526
TMEM14C	1	0.92867	0.92905	0.996952	14414	0	1.213	0.071327	0.071339	0.959991	1141	1	1.213
EPSTI1	1	0.92867	0.92905	0.996952	14413	0	1.213	0.071327	0.071339	0.959991	1142	1	1.213
POU2F2	1	0.92867	0.92905	0.996952	14415	0	1.213	0.071327	0.071339	0.959991	1143	1	1.213
DDX19A	1	0.92851	0.92888	0.996952	14412	0	1.0585	0.071489	0.071499	0.959991	1144	1	1.0585
CEP72	1	0.92848	0.92885	0.996952	14411	0	0.82864	0.071521	0.071527	0.959991	1145	1	0.82864
ZCCHC13	2	0.78357	0.78302	0.98175	12480	0	0.25123	0.071596	0.07335	0.959991	1146	1	0.25123
RASSF4	2	0.98713	0.98718	0.999747	15262	0	1.202	0.071658	0.073412	0.959991	1147	1	1.202
IL16	1	0.9282	0.92859	0.996952	14409	0	1.2257	0.071795	0.071808	0.959991	1148	1	1.2257
ATP6V0D1	1	0.9282	0.92859	0.996952	14410	0	1.2257	0.071795	0.071808	0.959991	1149	1	1.2257
CATSPER2	2	0.6643	0.67003	0.967181	10523	1	0.1882	0.071969	0.073697	0.959991	1150	1	0.1882
PDCD1LG2	1	0.9279	0.9283	0.996952	14408	0	1.0185	0.072102	0.072101	0.959991	1151	1	1.0185
DLG2	1	0.9278	0.9282	0.996952	14407	0	1.1866	0.072199	0.072202	0.959991	1152	1	1.1866
LEP	2	0.84086	0.84048	0.989456	13113	0	0.36193	0.072404	0.074102	0.959991	1153	1	0.36193
2003-09-01	3	0.11628	0.25123	0.965793	2841	1	-0.69646	0.072411	0.081305	0.959991	1154	1	-0.69646
VAT1L	2	0.58654	0.60659	0.967181	9730	1	-0.31072	0.07256	0.074246	0.959991	1155	1	-0.31072
NGF	4	0.089961	0.22006	0.965793	2179	1	0.69211	0.072634	0.093282	0.959991	1156	1	0.69211
TNFRSF1A	3	0.97911	0.97924	0.99967	15134	0	-0.6099	0.072687	0.081566	0.959991	1157	1	-0.6099
WFDC6A	4	0.2917	0.50704	0.967181	5958	2	-0.97554	0.072878	0.093483	0.959991	1158	1	-0.97554
MRPL22	2	0.038268	0.069173	0.965793	1014	1	-0.90462	0.072964	0.07463	0.959991	1159	1	-0.90462
TMEM179	1	0.92693	0.92736	0.996566	14401	0	1.1676	0.07307	0.073074	0.959991	1160	1	1.1676
GPX3	1	0.92693	0.92736	0.996566	14403	0	1.1676	0.07307	0.073074	0.959991	1161	1	1.1676
CEBPG	1	0.92693	0.92736	0.996566	14405	0	1.1676	0.07307	0.073074	0.959991	1162	1	1.1676
PURG	1	0.92693	0.92736	0.996566	14404	0	1.1676	0.07307	0.073074	0.959991	1163	1	1.1676
OLFR1349	1	0.92693	0.92736	0.996566	14406	0	1.1676	0.07307	0.073074	0.959991	1164	1	1.1676
KRT81	1	0.92693	0.92736	0.996566	14402	0	1.1676	0.07307	0.073074	0.959991	1165	1	1.1676
CPA2	2	0.98626	0.98632	0.999747	15250	0	1.0462	0.073088	0.07475	0.959991	1166	1	1.0462
ATG9B	3	0.10261	0.22595	0.965793	2471	2	-2.2275	0.073148	0.081948	0.959991	1167	1	-2.2275
D9ERTD402E	2	0.47719	0.52686	0.967181	8679	1	-0.10054	0.073212	0.074874	0.959991	1168	1	-0.10054
4931417G12RIK	4	0.079449	0.2032	0.965793	2003	2	-1.3379	0.07361	0.094071	0.959991	1169	1	-1.3379
PANK3	3	0.023492	0.060187	0.965793	654	2	-2.0365	0.073884	0.082622	0.959991	1170	1	-2.0365
PPM1F	3	0.32207	0.47592	0.967181	6404	2	-1.2546	0.073884	0.082622	0.959991	1171	1	-1.2546
IL1R2	3	0.10681	0.23383	0.965793	2539	2	-2.1758	0.073884	0.082622	0.959991	1172	1	-2.1758
6030498E09RIK	3	0.3819	0.537	0.967181	7151	2	-1.371	0.073884	0.082622	0.959991	1173	1	-1.371
TM4SF1	2	0.81688	0.81628	0.989456	12819	0	0.32552	0.074082	0.075668	0.959991	1174	1	0.32552
PAXIP1	2	0.78357	0.78302	0.98175	12362	0	0.26206	0.074082	0.075668	0.959991	1175	1	0.26206
TMEM14A	2	0.12611	0.20952	0.965793	3048	1	-0.62227	0.074082	0.075668	0.959991	1176	1	-0.62227
GJA4	2	0.84086	0.84048	0.989456	13115	0	0.35651	0.074082	0.075668	0.959991	1177	1	0.35651
TRIB2	1	0.92567	0.92614	0.995812	14398	0	0.98871	0.074329	0.07434	0.959991	1178	1	0.98871
RC3H1	1	0.92561	0.92609	0.995812	14397	0	1.1599	0.074394	0.074396	0.959991	1179	1	1.1599
HDGFRP3	4	0.18879	0.36881	0.965793	4255	2	-1.4317	0.074585	0.094893	0.959991	1180	1	-1.4317
ZFP318	3	0.8145	0.82198	0.989456	12730	1	-1.2966	0.074666	0.083321	0.959991	1181	1	-1.2966
2210404O07RIK	1	0.92522	0.92575	0.995598	14395	0	1.1559	0.074781	0.074783	0.959991	1182	1	1.1559
CDC34	1	0.92522	0.92575	0.995598	14396	0	1.1559	0.074781	0.074783	0.959991	1183	1	1.1559
GM17455	1	0.92522	0.92575	0.995598	14394	0	1.1559	0.074781	0.074783	0.959991	1184	1	1.1559
CDK6	3	0.71619	0.75724	0.98175	11258	1	-0.69646	0.074804	0.083454	0.959991	1185	1	-0.69646
GFOD2	3	0.91476	0.91495	0.995137	14181	0	0.43291	0.075034	0.083645	0.959991	1186	1	0.43291
OLFR1002	3	0.22523	0.37456	0.965793	4798	2	-1.8256	0.075034	0.083645	0.959991	1187	1	-1.8256
HMGN5	2	0.8896	0.88937	0.989456	13700	0	0.34317	0.075138	0.076678	0.959991	1188	1	0.34317
OLFR1098	2	0.98758	0.98761	0.999747	15269	0	1.1207	0.0752	0.076738	0.959991	1189	1	1.1207
COL7A1	3	0.35203	0.50674	0.967181	6782	1	-0.69646	0.075217	0.083826	0.959991	1190	1	-0.69646
PROCR	2	0.94103	0.94104	0.998209	14586	0	0.27873	0.075386	0.076942	0.959991	1191	1	0.27873
EPB4.1L4B	1	0.92459	0.92513	0.99514	14393	0	1.1661	0.075411	0.075404	0.959991	1192	1	1.1661
SEMA4C	3	0.18501	0.33208	0.965793	4148	1	-0.97526	0.075447	0.084032	0.959991	1193	1	-0.97526
PARP16	2	0.81688	0.81628	0.989456	12804	0	-0.029614	0.075635	0.077191	0.959991	1194	1	-0.029614
PDGFA	2	0.98741	0.98746	0.999747	15266	0	1.1828	0.075914	0.077475	0.959991	1195	1	1.1828
SLC5A4B	2	0.19946	0.31564	0.965793	4392	1	-0.49478	0.075914	0.077475	0.959991	1196	1	-0.49478
TRIM12A	4	0.89866	0.90543	0.99317	13985	1	-0.77098	0.075924	0.096048	0.959991	1197	1	-0.77098
FSBP	4	0.66587	0.79635	0.988404	10543	1	-0.088498	0.075924	0.096048	0.959991	1198	1	-0.088498
SPRED1	4	0.52277	0.68672	0.967181	8896	2	-0.84778	0.075924	0.096048	0.959991	1199	1	-0.84778
IFI27L2B	1	0.92394	0.92449	0.995137	14312	0	1.1267	0.076056	0.076074	0.959991	1200	1	1.1267
GNAQ	1	0.92394	0.92449	0.995137	14313	0	1.1267	0.076056	0.076074	0.959991	1201	1	1.1267
TGFB1	1	0.92394	0.92449	0.995137	14315	0	1.1267	0.076056	0.076074	0.959991	1202	1	1.1267
ARPM1	1	0.92394	0.92449	0.995137	14314	0	1.1267	0.076056	0.076074	0.959991	1203	1	1.1267
LY6G6D	1	0.92394	0.92449	0.995137	14310	0	1.1267	0.076056	0.076074	0.959991	1204	1	1.1267
2500003M10RIK	1	0.92394	0.92449	0.995137	14316	0	1.1267	0.076056	0.076074	0.959991	1205	1	1.1267
PITPNC1	1	0.92394	0.92449	0.995137	14309	0	1.1267	0.076056	0.076074	0.959991	1206	1	1.1267
MAPK8IP1	1	0.92394	0.92449	0.995137	14311	0	1.1267	0.076056	0.076074	0.959991	1207	1	1.1267
TTC26	2	0.78357	0.78302	0.98175	12319	0	0.2646	0.076566	0.078107	0.959991	1208	1	0.2646
VMN2R16	2	0.961	0.96112	0.998209	14843	0	0.7214	0.076721	0.078239	0.959991	1209	1	0.7214
UBL4	3	0.46229	0.61766	0.967181	8076	2	-1.2546	0.076733	0.085222	0.959991	1210	1	-1.2546
METTL4	4	0.52489	0.68835	0.967181	8906	1	0.47725	0.076898	0.09681	0.959991	1211	1	0.47725
CACNA1A	1	0.92309	0.92363	0.995137	14267	0	0.73548	0.076912	0.076964	0.959991	1212	1	0.73548
IFT81	2	0.22405	0.34915	0.965793	4756	1	-0.68477	0.077124	0.078599	0.959991	1213	1	-0.68477
TADA3	1	0.92283	0.92335	0.995137	14266	0	1.1205	0.07717	0.077221	0.959991	1214	1	1.1205
CHRM1	3	0.96332	0.96351	0.998209	14916	0	-0.36108	0.077192	0.08564	0.959991	1215	1	-0.36108
ZFP385A	2	0.047742	0.085213	0.965793	1249	1	-0.85901	0.077248	0.078724	0.959991	1216	1	-0.85901
2700060E02RIK	1	0.92273	0.92326	0.995137	14265	0	1.1444	0.077267	0.077316	0.959991	1217	1	1.1444
KCNIP3	1	0.92265	0.92318	0.995137	14264	0	1.1292	0.077348	0.077392	0.959991	1218	1	1.1292
DUSP21	2	0.84086	0.84048	0.989456	13037	0	0.18929	0.077372	0.078851	0.959991	1219	1	0.18929
SLC31A2	1	0.92254	0.92305	0.995137	14263	0	1.0568	0.077461	0.077513	0.959991	1220	1	1.0568
1700034E13RIK	1	0.92247	0.923	0.995137	14262	0	0.9963	0.077525	0.077583	0.959991	1221	1	0.9963
LCK	1	0.92225	0.92279	0.995137	14261	0	0.93245	0.077751	0.077815	0.959991	1222	1	0.93245
MS4A5	1	0.92222	0.92276	0.995137	14260	0	0.951	0.077784	0.077852	0.959991	1223	1	0.951
NAT15	3	0.52176	0.66373	0.967181	8881	1	-0.69646	0.077881	0.086269	0.959991	1224	1	-0.69646
OLFR291	1	0.92202	0.92257	0.995137	14259	0	0.84905	0.077977	0.078058	0.959991	1225	1	0.84905
DCAF15	1	0.92196	0.9225	0.995137	14258	0	1.0414	0.078042	0.078128	0.959991	1226	1	1.0414
DLX3	4	0.86938	0.88712	0.989456	13501	1	-1.1642	0.078113	0.097791	0.959991	1227	1	-1.1642
RDH1	1	0.9218	0.92234	0.995137	14257	0	1.134	0.078203	0.078288	0.959991	1228	1	1.134
CHRNB2	2	0.33902	0.4365	0.965793	6548	1	-0.30145	0.078302	0.079726	0.959991	1229	1	-0.30145
HIST1H2BA	2	0.96651	0.96668	0.998882	14981	0	0.72082	0.078302	0.079726	0.959991	1230	1	0.72082
1700012P22RIK	2	0.78357	0.78302	0.98175	12305	0	0.24701	0.078302	0.079726	0.959991	1231	1	0.24701
4930415F15RIK	2	0.069977	0.12204	0.965793	1769	1	-0.78391	0.078302	0.079726	0.959991	1232	1	-0.78391
HDHD2	2	0.67475	0.67928	0.967181	11129	1	0.14584	0.078302	0.079726	0.959991	1233	1	0.14584
SPRN	2	0.42196	0.48944	0.967181	7610	1	-0.18918	0.078302	0.079726	0.959991	1234	1	-0.18918
FXYD1	2	0.42196	0.48944	0.967181	7614	1	-0.18918	0.078302	0.079726	0.959991	1235	1	-0.18918
PTGFR	3	0.62198	0.70794	0.967181	10194	1	-0.69646	0.078477	0.086808	0.959991	1236	1	-0.69646
USP51	3	0.26591	0.41744	0.965793	5559	2	-2.1104	0.078477	0.086808	0.959991	1237	1	-2.1104
ULK2	2	0.84086	0.84048	0.989456	13140	0	0.34623	0.078922	0.080347	0.959991	1238	1	0.34623
HRNR	2	0.84086	0.84048	0.989456	13111	0	0.352	0.07917	0.080559	0.959991	1239	1	0.352
PLCXD2	1	0.92083	0.92137	0.995137	14219	0	0.95783	0.079172	0.079267	0.959991	1240	1	0.95783
OLFR790	2	0.97872	0.97876	0.99967	15129	0	0.99628	0.079294	0.080679	0.959991	1241	1	0.99628
RABL6	1	0.92055	0.92111	0.995137	14218	0	1.1001	0.079446	0.079563	0.959991	1242	1	1.1001
CYP26C1	1	0.92044	0.921	0.995137	14217	0	1.065	0.079559	0.079683	0.959991	1243	1	1.065
MIOS	1	0.92041	0.92096	0.995137	14216	0	1.0805	0.079591	0.079707	0.959991	1244	1	1.0805
CD247	2	0.63859	0.64846	0.967181	10349	1	0.061733	0.079603	0.080971	0.959991	1245	1	0.061733
GPR157	1	0.92036	0.92091	0.995137	14215	0	1.0972	0.07964	0.079755	0.959991	1246	1	1.0972
VMN2R88	3	0.85516	0.85601	0.989456	13306	1	-0.83124	0.079669	0.087916	0.959991	1247	1	-0.83124
PLCD1	3	0.18839	0.33559	0.965793	4253	1	0.94541	0.079669	0.087916	0.959991	1248	1	0.94541
WAP	2	0.025181	0.046286	0.965793	690	1	-0.97014	0.079727	0.081084	0.959991	1249	1	-0.97014
PMF1	1	0.92021	0.92077	0.995137	14214	0	1.0241	0.079785	0.079878	0.959991	1250	1	1.0241
TAPBPL	2	0.81688	0.81628	0.989456	12802	0	0.3037	0.079851	0.081197	0.959991	1251	1	0.3037
BGN	1	0.92012	0.92067	0.995137	14213	0	1.0492	0.079882	0.07999	0.959991	1252	1	1.0492
APCS	1	0.91978	0.92035	0.995137	14212	0	1.0756	0.080221	0.08031	0.959991	1253	1	1.0756
SCN9A	1	0.91973	0.92031	0.995137	14211	0	1.0421	0.080269	0.080358	0.959991	1254	1	1.0421
EMILIN3	2	0.78357	0.78302	0.98175	12375	0	0.0066619	0.080285	0.081605	0.959991	1255	1	0.0066619
GMCL1	2	0.8896	0.88937	0.989456	13801	0	0.46283	0.080346	0.081676	0.959991	1256	1	0.46283
AGTRAP	1	0.91963	0.92021	0.995137	14210	0	0.831	0.080366	0.080454	0.959991	1257	1	0.831
BTG4	3	0.93651	0.9368	0.996952	14523	0	0.6164	0.080493	0.08866	0.959991	1258	1	0.6164
RNF34	2	0.94836	0.9484	0.998209	14679	0	0.12309	0.080532	0.08184	0.959991	1259	1	0.12309
BCAS3	3	0.18501	0.33208	0.965793	4146	2	-1.2546	0.080585	0.088748	0.959991	1260	1	-1.2546
2610034M16RIK	2	0.558	0.58495	0.967181	9407	1	-0.34504	0.080594	0.081905	0.959991	1261	1	-0.34504
MUM1L1	4	0.84765	0.87518	0.989456	13177	1	-0.7524	0.080601	0.099814	0.959991	1262	1	-0.7524
VKORC1	2	0.94546	0.94548	0.998209	14633	0	0.27873	0.080656	0.081975	0.959991	1263	1	0.27873
KLK6	3	0.71197	0.75483	0.98175	11251	1	-0.68679	0.080676	0.088829	0.959991	1264	1	-0.68679
H2-KE6	1	0.91928	0.91986	0.995137	14205	0	1.0396	0.080721	0.080794	0.959991	1265	1	1.0396
GCA	1	0.91928	0.91986	0.995137	14206	0	1.0396	0.080721	0.080794	0.959991	1266	1	1.0396
THSD7B	1	0.91928	0.91986	0.995137	14209	0	1.0396	0.080721	0.080794	0.959991	1267	1	1.0396
TDP2	1	0.91928	0.91986	0.995137	14207	0	1.0396	0.080721	0.080794	0.959991	1268	1	1.0396
GRIK3	1	0.91928	0.91986	0.995137	14208	0	1.0396	0.080721	0.080794	0.959991	1269	1	1.0396
QSOX1	1	0.91928	0.91986	0.995137	14204	0	1.0396	0.080721	0.080794	0.959991	1270	1	1.0396
EFCAB9	5	0.062382	0.17986	0.965793	1582	2	-1.0373	0.080785	0.11558	0.959991	1271	1	-1.0373
UGT2A1	5	0.23632	0.46399	0.965793	5166	3	-1.2546	0.080936	0.11571	0.959991	1272	1	-1.2546
ZFP820	4	0.64884	0.78308	0.98175	10433	2	-0.93227	0.081146	0.10027	0.959991	1273	1	-0.93227
WDR67	2	0.98109	0.98114	0.999747	15189	0	1.0242	0.081151	0.082445	0.959991	1274	1	1.0242
4930558K02RIK	1	0.91883	0.91942	0.995137	14203	0	1.0678	0.081173	0.081228	0.959991	1275	1	1.0678
ZMYM2	2	0.8896	0.88937	0.989456	13769	0	0.45971	0.081213	0.082508	0.959991	1276	1	0.45971
VMN1R67	4	0.46692	0.64516	0.967181	8117	1	0.018804	0.081268	0.10039	0.959991	1277	1	0.018804
2004-03-01	3	0.96332	0.96351	0.998209	14934	0	-0.59021	0.081317	0.089412	0.959991	1278	1	-0.59021
MBL1	2	0.7242	0.72425	0.967181	11392	1	0.17325	0.081368	0.082665	0.959991	1279	1	0.17325
ADAM34	5	0.62458	0.78885	0.985337	10223	2	-1.4212	0.081388	0.11605	0.959991	1280	1	-1.4212
GM5938	2	0.12611	0.20952	0.965793	3042	1	-0.66717	0.081522	0.082809	0.959991	1281	1	-0.66717
ARFGAP1	2	0.53385	0.56711	0.967181	9011	1	-0.13332	0.081584	0.082864	0.959991	1282	1	-0.13332
SORCS2	2	0.84086	0.84048	0.989456	13126	0	0.32998	0.08177	0.083054	0.959991	1283	1	0.32998
CPA5	3	0.85516	0.85601	0.989456	13324	1	-1.0373	0.081775	0.089805	0.959991	1284	1	-1.0373
VMN1R22	3	0.083718	0.18975	0.965793	2064	2	-2.2834	0.082141	0.090127	0.959991	1285	1	-2.2834
DHX30	1	0.91778	0.91837	0.995137	14196	0	1.0319	0.082222	0.082274	0.959991	1286	0	1.0319
ADNP	1	0.91778	0.91837	0.995137	14200	0	1.0319	0.082222	0.082274	0.959991	1287	0	1.0319
WDYHV1	1	0.91778	0.91837	0.995137	14198	0	1.0319	0.082222	0.082274	0.959991	1288	0	1.0319
GSTK1	1	0.91778	0.91837	0.995137	14202	0	1.0319	0.082222	0.082274	0.959991	1289	0	1.0319
1700028K03RIK	1	0.91778	0.91837	0.995137	14201	0	1.0319	0.082222	0.082274	0.959991	1290	0	1.0319
SH3RF3	1	0.91778	0.91837	0.995137	14197	0	1.0319	0.082222	0.082274	0.959991	1291	0	1.0319
S100A1	1	0.91778	0.91837	0.995137	14199	0	1.0319	0.082222	0.082274	0.959991	1292	0	1.0319
PTP4A2	3	0.18762	0.33477	0.965793	4203	2	-1.9154	0.082323	0.090279	0.959991	1293	1	-1.9154
FNIP1	2	0.78357	0.78302	0.98175	12260	0	0.21453	0.082574	0.083824	0.959991	1294	1	0.21453
CLEC16A	2	0.41071	0.48199	0.967181	7511	1	-0.23114	0.082574	0.083824	0.959991	1295	1	-0.23114
LGALS1	2	0.97921	0.97925	0.99967	15157	0	0.94331	0.082574	0.083824	0.959991	1296	1	0.94331
NCAM2	2	0.98852	0.98851	0.999747	15304	0	1.1698	0.082574	0.083824	0.959991	1297	1	1.1698
OLFR117	2	0.97804	0.9781	0.99967	15118	0	0.93473	0.082574	0.083824	0.959991	1298	1	0.93473
4933406J08RIK	2	0.80631	0.80569	0.989456	12659	0	0.24557	0.082574	0.083824	0.959991	1299	1	0.24557
NR1H4	2	0.43642	0.49909	0.967181	7770	1	-0.19696	0.082574	0.083824	0.959991	1300	1	-0.19696
SUV39H1	2	0.7242	0.72425	0.967181	11343	1	0.1693	0.082574	0.083824	0.959991	1301	1	0.1693
2810408A11RIK	2	0.53385	0.56711	0.967181	8925	1	-0.10336	0.082574	0.083824	0.959991	1302	1	-0.10336
ACAT1	4	0.37649	0.57906	0.967181	7102	2	-1.0388	0.0826	0.10142	0.959991	1303	1	-1.0388
CCR1	3	0.53487	0.6692	0.967181	9311	1	-0.93157	0.083055	0.090922	0.959991	1304	1	-0.93157
SPP1	3	0.14857	0.29279	0.965793	3480	2	-1.4684	0.083146	0.091015	0.959991	1305	1	-1.4684
TGIF1	3	0.85516	0.85601	0.989456	13270	1	1.0319	0.083238	0.091105	0.959991	1306	1	1.0319
ARR3	2	0.8896	0.88937	0.989456	13707	0	0.2187	0.083378	0.084593	0.959991	1307	1	0.2187
PLA2R1	1	0.91647	0.91701	0.995137	14195	0	1.0402	0.08353	0.083543	0.959991	1308	0	1.0402
NDUFA9	2	0.63859	0.64846	0.967181	10286	1	0.060197	0.083563	0.084757	0.959991	1309	1	0.060197
IRX3	1	0.91616	0.9167	0.995137	14193	0	1.0436	0.083836	0.08385	0.959991	1310	0	1.0436
PECAM1	2	0.78357	0.78302	0.98175	12490	0	0.21024	0.083965	0.08514	0.959991	1311	1	0.21024
MICAL1	3	0.89932	0.89946	0.989456	14056	0	-1.1514	0.084014	0.09181	0.959991	1312	1	-1.1514
BPIFA5	3	0.78273	0.79902	0.988404	12194	1	-1.2127	0.084014	0.09181	0.959991	1313	1	-1.2127
CLEC4G	3	0.85516	0.85601	0.989456	13230	1	-0.97526	0.084014	0.09181	0.959991	1314	1	-0.97526
SLC16A4	3	0.89932	0.89946	0.989456	14076	0	0.45494	0.084014	0.09181	0.959991	1315	1	0.45494
1700010B08RIK	1	0.91589	0.91643	0.995137	14192	0	0.96594	0.084111	0.084115	0.959991	1316	0	0.96594
CDKL2	2	0.34997	0.44339	0.965793	6657	1	-0.40974	0.084119	0.085279	0.959991	1317	1	-0.40974
CX3CL1	1	0.91563	0.91614	0.995137	14189	0	1.0338	0.084369	0.084371	0.959991	1318	0	1.0338
TWIST1	1	0.9155	0.91602	0.995137	14188	0	0.76836	0.084498	0.084492	0.959991	1319	0	0.76836
CUL4A	3	0.997	0.99703	0.999747	15436	0	0.33728	0.084791	0.092468	0.959991	1320	1	0.33728
OLFR508	1	0.91515	0.9157	0.995137	14186	0	0.80883	0.084853	0.084834	0.959991	1321	0	0.80883
EFCAB6	2	0.84086	0.84048	0.989456	12994	0	0.30228	0.084892	0.086028	0.959991	1322	1	0.30228
4931406C07RIK	2	0.7242	0.72425	0.967181	11535	1	0.1626	0.084892	0.086028	0.959991	1323	1	0.1626
ZW10	2	0.92415	0.92399	0.995137	14321	0	0.48496	0.084892	0.086028	0.959991	1324	1	0.48496
LINGO4	2	0.39968	0.47482	0.965793	7444	1	-0.25342	0.084892	0.086028	0.959991	1325	1	-0.25342
PLAG1	3	0.85516	0.85601	0.989456	13276	1	-1.2546	0.085156	0.092804	0.959991	1326	1	-1.2546
OLFR1173	1	0.91469	0.91524	0.995137	14179	0	0.85375	0.085305	0.085285	0.959991	1327	0	0.85375
PYDC4	1	0.91466	0.91521	0.995137	14178	0	0.67604	0.085338	0.085323	0.959991	1328	0	0.67604
FAM166A	1	0.91458	0.91512	0.995137	14177	0	1.0134	0.085418	0.085409	0.959991	1329	0	1.0134
SPATA3	1	0.91421	0.91476	0.995137	14176	0	0.97439	0.085789	0.085771	0.959991	1330	0	0.97439
SERPINA3F	2	0.95592	0.95607	0.998209	14784	0	0.24099	0.085849	0.086936	0.959991	1331	1	0.24099
GM4906	1	0.91411	0.91466	0.995137	14175	0	0.65274	0.085886	0.085866	0.959991	1332	0	0.65274
PSME2	1	0.91408	0.91462	0.995137	14173	0	0.93683	0.085919	0.085904	0.959991	1333	0	0.93683
GIMAP5	2	0.7242	0.72425	0.967181	11311	1	0.18066	0.086003	0.087086	0.959991	1334	1	0.18066
PLA2G16	1	0.91392	0.91444	0.995137	14172	0	0.9807	0.08608	0.086071	0.959991	1335	0	0.9807
USP54	2	0.13889	0.22872	0.965793	3265	1	-0.78097	0.086219	0.08728	0.959991	1336	1	-0.78097
ANXA1	1	0.91376	0.91428	0.995137	14171	0	0.9027	0.086241	0.086239	0.959991	1337	0	0.9027
PRICKLE3	3	0.46229	0.61766	0.967181	7922	2	-1.2546	0.086342	0.093817	0.959991	1338	1	-1.2546
TMEM184C	3	0.20898	0.35748	0.965793	4539	2	-1.2546	0.086342	0.093817	0.959991	1339	1	-1.2546
RFX7	3	0.68174	0.73805	0.979349	11157	1	-0.97526	0.086342	0.093817	0.959991	1340	1	-0.97526
RP1L1	3	0.68174	0.73805	0.979349	11152	1	0.24092	0.086342	0.093817	0.959991	1341	1	0.24092
TM9SF1	3	0.055957	0.1329	0.965793	1431	2	-2.4367	0.086342	0.093817	0.959991	1342	1	-2.4367
RIOK3	3	0.96332	0.96351	0.998209	14930	0	0.70296	0.086342	0.093817	0.959991	1343	1	0.70296
CNP	3	0.62198	0.70794	0.967181	10165	1	-0.038797	0.086342	0.093817	0.959991	1344	1	-0.038797
RNASE9	5	0.11047	0.27556	0.965793	2720	3	-1.9627	0.08643	0.11998	0.959991	1345	1	-1.9627
SERPINA5	5	0.77946	0.88016	0.989456	12161	2	-0.61581	0.08643	0.11998	0.959991	1346	1	-0.61581
VMN1R56	2	0.9912	0.99113	0.999747	15340	0	1.1433	0.086435	0.087502	0.959991	1347	1	1.1433
OLFR473	2	0.63859	0.64846	0.967181	10277	1	-0.098407	0.086589	0.087659	0.959991	1348	1	-0.098407
MCTS2	2	0.98765	0.98768	0.999747	15272	0	1.1573	0.086774	0.087839	0.959991	1349	1	1.1573
RNF182	2	0.22041	0.34417	0.965793	4709	1	-0.57052	0.086898	0.087953	0.959991	1350	1	-0.57052
LRIG3	2	0.99097	0.9909	0.999747	15335	0	1.2168	0.087021	0.088078	0.959991	1351	1	1.2168
BMP4	2	0.60968	0.62491	0.967181	10076	1	0.014984	0.087083	0.088139	0.959991	1352	1	0.014984
OLFR870	1	0.91282	0.91334	0.995137	14169	0	0.94721	0.087178	0.087169	0.959991	1353	0	0.94721
IGLL1	1	0.91282	0.91334	0.995137	14167	0	0.94721	0.087178	0.087169	0.959991	1354	0	0.94721
GAL3ST2	1	0.91282	0.91334	0.995137	14168	0	0.94721	0.087178	0.087169	0.959991	1355	0	0.94721
H2-OB	1	0.91282	0.91334	0.995137	14166	0	0.94721	0.087178	0.087169	0.959991	1356	0	0.94721
ZBTB38	1	0.91282	0.91334	0.995137	14164	0	0.94721	0.087178	0.087169	0.959991	1357	0	0.94721
MBD6	1	0.91282	0.91334	0.995137	14165	0	0.94721	0.087178	0.087169	0.959991	1358	0	0.94721
FAM50A	1	0.91282	0.91334	0.995137	14163	0	0.94721	0.087178	0.087169	0.959991	1359	0	0.94721
ABPH	3	0.036635	0.09052	0.965793	973	2	-1.9364	0.087527	0.094856	0.959991	1360	1	-1.9364
BHLHA15	1	0.91227	0.91274	0.995137	14162	0	0.77506	0.087726	0.087701	0.959991	1361	0	0.77506
CCL11	1	0.91218	0.91264	0.995137	14161	0	0.86478	0.087823	0.087803	0.959991	1362	0	0.86478
EXOG	1	0.91202	0.91249	0.995137	14160	0	0.64778	0.087985	0.087971	0.959991	1363	0	0.64778
LIN54	1	0.91192	0.91239	0.995137	14159	0	0.95307	0.088081	0.088069	0.959991	1364	0	0.95307
IFITM5	3	0.49356	0.64856	0.967181	8735	1	-0.97526	0.088119	0.095391	0.959991	1365	1	-0.97526
GM595	3	0.89932	0.89946	0.989456	14018	0	-0.6099	0.088119	0.095391	0.959991	1366	1	-0.6099
KLRA10	1	0.91181	0.91228	0.995137	14158	0	0.97096	0.088194	0.088172	0.959991	1367	0	0.97096
CAND2	4	0.17701	0.35213	0.965793	3980	2	-1.1242	0.088215	0.106	0.959991	1368	1	-1.1242
FCER1A	4	0.27573	0.48649	0.967181	5670	3	-1.3857	0.088215	0.106	0.959991	1369	1	-1.3857
CASR	3	0.2982	0.45123	0.965793	6053	2	-1.5881	0.088255	0.095504	0.959991	1370	1	-1.5881
OLFR1312	3	0.58897	0.69255	0.967181	9748	1	-0.6099	0.088346	0.095586	0.959991	1371	1	-0.6099
GM410	1	0.91163	0.9121	0.995137	14157	0	0.73066	0.088372	0.088344	0.959991	1372	0	0.73066
COPS7A	3	0.89932	0.89946	0.989456	14048	0	-0.69646	0.088574	0.095781	0.959991	1373	1	-0.69646
SIGMAR1	2	0.80631	0.80569	0.989456	12656	0	0.22594	0.088871	0.0899	0.959991	1374	1	0.22594
AGRP	2	0.78357	0.78302	0.98175	12481	0	0.19491	0.088871	0.0899	0.959991	1375	1	0.19491
IQCD	2	0.7242	0.72425	0.967181	11635	1	0.14968	0.088871	0.0899	0.959991	1376	1	0.14968
RNASE12	2	0.8896	0.88937	0.989456	13828	0	0.42877	0.088871	0.0899	0.959991	1377	1	0.42877
OLFR707	2	0.24405	0.37582	0.965793	5295	1	-0.47901	0.088871	0.0899	0.959991	1378	1	-0.47901
TRAT1	2	0.26866	0.39439	0.965793	5592	1	-0.65937	0.088871	0.0899	0.959991	1379	1	-0.65937
CCNB1IP1	2	0.60968	0.62491	0.967181	10073	1	0.0010547	0.088871	0.0899	0.959991	1380	1	0.0010547
LACTB2	2	0.085602	0.14701	0.965793	2105	1	-0.79487	0.088871	0.0899	0.959991	1381	1	-0.79487
LCN5	2	0.93626	0.93629	0.996952	14488	0	0.24727	0.088871	0.0899	0.959991	1382	1	0.24727
CDK11B	2	0.20802	0.32737	0.965793	4522	1	-0.54494	0.088871	0.0899	0.959991	1383	1	-0.54494
SOHLH1	2	0.8583	0.85798	0.989456	13405	0	-0.050775	0.088871	0.0899	0.959991	1384	1	-0.050775
THPO	2	0.47719	0.52686	0.967181	8596	1	-0.18069	0.088871	0.0899	0.959991	1385	1	-0.18069
1200014J11RIK	2	0.39472	0.47167	0.965793	7244	1	-0.26696	0.088871	0.0899	0.959991	1386	1	-0.26696
CELSR1	2	0.1872	0.29841	0.965793	4187	1	-0.57812	0.088871	0.0899	0.959991	1387	1	-0.57812
SLC25A2	3	0.98561	0.98571	0.999747	15240	0	0.035929	0.089166	0.096293	0.959991	1388	1	0.035929
TNMD	3	0.65728	0.72532	0.967181	10492	1	-0.97526	0.089438	0.09653	0.959991	1389	1	-0.97526
SLC9A4	4	0.053492	0.15292	0.965793	1374	3	-2.3114	0.08966	0.10718	0.959991	1390	1	-2.3114
NT5C1A	4	0.40445	0.59939	0.967181	7456	1	-0.61794	0.08966	0.10718	0.959991	1391	1	-0.61794
FGF3	1	0.91032	0.91079	0.995137	14143	0	0.93034	0.089679	0.089693	0.959991	1392	0	0.93034
TSPYL4	1	0.91032	0.91079	0.995137	14150	0	0.93034	0.089679	0.089693	0.959991	1393	0	0.93034
BATF2	1	0.91032	0.91079	0.995137	14146	0	0.93034	0.089679	0.089693	0.959991	1394	0	0.93034
VMN2R108	1	0.91032	0.91079	0.995137	14149	0	0.93034	0.089679	0.089693	0.959991	1395	0	0.93034
CDIPT	1	0.91032	0.91079	0.995137	14151	0	0.93034	0.089679	0.089693	0.959991	1396	0	0.93034
HIF1A	1	0.91032	0.91079	0.995137	14153	0	0.93034	0.089679	0.089693	0.959991	1397	0	0.93034
GM106	1	0.91032	0.91079	0.995137	14155	0	0.93034	0.089679	0.089693	0.959991	1398	0	0.93034
KIF23	1	0.91032	0.91079	0.995137	14140	0	0.93034	0.089679	0.089693	0.959991	1399	0	0.93034
GPR182	1	0.91032	0.91079	0.995137	14144	0	0.93034	0.089679	0.089693	0.959991	1400	0	0.93034
OLFR657	1	0.91032	0.91079	0.995137	14138	0	0.93034	0.089679	0.089693	0.959991	1401	0	0.93034
ANPEP	1	0.91032	0.91079	0.995137	14152	0	0.93034	0.089679	0.089693	0.959991	1402	0	0.93034
PRDX6	1	0.91032	0.91079	0.995137	14142	0	0.93034	0.089679	0.089693	0.959991	1403	0	0.93034
FAM58B	1	0.91032	0.91079	0.995137	14147	0	0.93034	0.089679	0.089693	0.959991	1404	0	0.93034
HIVEP1	1	0.91032	0.91079	0.995137	14148	0	0.93034	0.089679	0.089693	0.959991	1405	0	0.93034
TMEM95	1	0.91032	0.91079	0.995137	14139	0	0.93034	0.089679	0.089693	0.959991	1406	0	0.93034
FOXK2	1	0.91032	0.91079	0.995137	14154	0	0.93034	0.089679	0.089693	0.959991	1407	0	0.93034
9130019O22RIK	1	0.91032	0.91079	0.995137	14145	0	0.93034	0.089679	0.089693	0.959991	1408	0	0.93034
ESX1	1	0.91032	0.91079	0.995137	14156	0	0.93034	0.089679	0.089693	0.959991	1409	0	0.93034
SNX30	1	0.91032	0.91079	0.995137	14141	0	0.93034	0.089679	0.089693	0.959991	1410	0	0.93034
OLFR605	2	0.7242	0.72425	0.967181	11393	1	0.028954	0.090165	0.091174	0.959991	1411	1	0.028954
GPC1	3	0.46229	0.61766	0.967181	8104	2	-1.2546	0.090257	0.097258	0.959991	1412	1	-1.2546
OLFR869	3	0.22311	0.37231	0.965793	4744	2	-1.8288	0.090257	0.097258	0.959991	1413	1	-1.8288
GM97	3	0.68174	0.73805	0.979349	11171	1	-1.8	0.090257	0.097258	0.959991	1414	1	-1.8
HIPK2	3	0.46229	0.61766	0.967181	7954	2	-1.2546	0.090257	0.097258	0.959991	1415	1	-1.2546
VWDE	3	0.46229	0.61766	0.967181	8071	2	-1.2546	0.090257	0.097258	0.959991	1416	1	-1.2546
FAM54A	2	0.84086	0.84048	0.989456	13060	0	0.26138	0.090349	0.091357	0.959991	1417	1	0.26138
CLOCK	2	0.7242	0.72425	0.967181	11499	1	0.051496	0.090411	0.091418	0.959991	1418	1	0.051496
PRSS53	2	0.98791	0.98796	0.999747	15292	0	1.0418	0.09078	0.091773	0.959991	1419	1	1.0418
LMX1A	2	0.024161	0.044467	0.965793	672	1	-1.0304	0.090873	0.091865	0.959991	1420	1	-1.0304
BZW2	4	0.015737	0.051007	0.965793	452	3	-2.7443	0.090923	0.10821	0.959991	1421	1	-2.7443
UBE2W	1	0.90905	0.90954	0.995137	14136	0	0.94531	0.090955	0.091004	0.959991	1422	0	0.94531
NAP1L1	1	0.90905	0.90954	0.995137	14137	0	0.94531	0.090955	0.091004	0.959991	1423	0	0.94531
RGS3	2	0.96628	0.96643	0.998882	14978	0	0.75399	0.090965	0.091954	0.959991	1424	1	0.75399
ABHD6	2	0.38405	0.4649	0.965793	7168	1	-0.43918	0.091027	0.092016	0.959991	1425	1	-0.43918
GBX1	2	0.94523	0.94526	0.998209	14630	0	0.41635	0.091088	0.092075	0.959991	1426	1	0.41635
C5AR1	1	0.9089	0.9094	0.995137	14135	0	0.90492	0.0911	0.091149	0.959991	1427	0	0.90492
REEP1	3	0.35504	0.5098	0.967181	6790	1	0.55424	0.091257	0.098176	0.959991	1428	1	0.55424
TBC1D25	1	0.90855	0.90905	0.995137	14134	0	0.9514	0.091455	0.091492	0.959991	1429	0	0.9514
D430041D05RIK	3	0.96332	0.96351	0.998209	14921	0	-0.33246	0.091484	0.098362	0.959991	1430	1	-0.33246
VMN1R49	3	0.56052	0.68002	0.967181	9440	1	0.1764	0.09162	0.09848	0.959991	1431	1	0.1764
CTNNBIP1	1	0.90837	0.90886	0.995137	14133	0	0.94143	0.091633	0.091673	0.959991	1432	0	0.94143
LYSMD3	3	0.0066193	0.018103	0.93227	196	2	-1.5519	0.091711	0.098564	0.959991	1433	1	-1.5519
CKS2	1	0.90824	0.90873	0.995137	14132	0	0.68665	0.091762	0.091797	0.959991	1434	0	0.68665
SYTL4	2	0.97024	0.97037	0.99967	15015	0	0.70833	0.091827	0.092769	0.959991	1435	1	0.70833
E030030I06RIK	2	0.81688	0.81628	0.989456	12817	0	0.24511	0.091827	0.092769	0.959991	1436	1	0.24511
4930430D24RIK	2	0.93193	0.9319	0.996952	14439	0	-0.010092	0.091827	0.092769	0.959991	1437	1	-0.010092
CSRP2BP	2	0.8896	0.88937	0.989456	13655	0	0.41551	0.091827	0.092769	0.959991	1438	1	0.41551
KLHDC5	1	0.90803	0.90851	0.995137	14128	0	0.9351	0.091971	0.092001	0.959991	1439	0	0.9351
ZFP457	1	0.90803	0.90851	0.995137	14129	0	0.9351	0.091971	0.092001	0.959991	1440	0	0.9351
BMP8A	1	0.90803	0.90851	0.995137	14130	0	0.9351	0.091971	0.092001	0.959991	1441	0	0.9351
SNPH	1	0.90803	0.90851	0.995137	14131	0	0.9351	0.091971	0.092001	0.959991	1442	0	0.9351
IFNA2	1	0.90782	0.90832	0.995137	14127	0	0.52586	0.092181	0.092212	0.959991	1443	0	0.52586
CST13	1	0.90779	0.90829	0.995137	14126	0	0.6226	0.092214	0.092242	0.959991	1444	0	0.6226
OLFR574	4	0.040998	0.12134	0.965793	1072	2	-1.5759	0.092245	0.1093	0.959991	1445	1	-1.5759
UBE2G1	3	0.85516	0.85601	0.989456	13227	1	-1.2546	0.092256	0.099049	0.959991	1446	1	-1.2546
SLFN5	1	0.90711	0.90763	0.994843	14125	0	0.82293	0.092892	0.092898	0.959991	1447	0	0.82293
QRFPR	2	0.98871	0.9887	0.999747	15308	0	1.1568	0.092934	0.093837	0.959991	1448	1	1.1568
FAM71F2	2	0.52013	0.55715	0.967181	8876	1	-0.15017	0.092934	0.093837	0.959991	1449	1	-0.15017
HSD17B13	2	0.39968	0.47482	0.965793	7432	1	-0.28072	0.092934	0.093837	0.959991	1450	1	-0.28072
TLR11	2	0.86015	0.85984	0.989456	13420	0	-0.13728	0.092934	0.093837	0.959991	1451	1	-0.13728
PCDHB7	2	0.7242	0.72425	0.967181	11410	1	0.1353	0.092934	0.093837	0.959991	1452	1	0.1353
KLHDC7A	2	0.8896	0.88937	0.989456	13726	0	0.41438	0.092934	0.093837	0.959991	1453	1	0.41438
GM9041	1	0.90701	0.90754	0.994811	14124	0	0.79197	0.092988	0.093004	0.959991	1454	0	0.79197
LCT	1	0.90695	0.90746	0.994798	14123	0	0.77601	0.093053	0.093072	0.959991	1455	0	0.77601
ZFP157	3	0.28447	0.43688	0.965793	5923	1	-1.1642	0.093073	0.099783	0.959991	1456	1	-1.1642
ASGR1	3	0.8145	0.82198	0.989456	12739	1	0.1562	0.093073	0.099783	0.959991	1457	1	0.1562
OLFR667	3	0.58897	0.69255	0.967181	9743	1	-0.69646	0.093073	0.099783	0.959991	1458	1	-0.69646
P2RY12	3	0.96332	0.96351	0.998209	14885	0	-0.66591	0.093073	0.099783	0.959991	1459	1	-0.66591
PARN	1	0.90659	0.90711	0.994485	14121	0	0.90927	0.093408	0.093412	0.959991	1460	0	0.90927
CDC6	1	0.90659	0.90711	0.994485	14122	0	0.90927	0.093408	0.093412	0.959991	1461	0	0.90927
LCP2	2	0.7242	0.72425	0.967181	11414	1	0.15477	0.093672	0.094553	0.959991	1462	1	0.15477
OLFR698	2	0.95594	0.95608	0.998209	14785	0	0.38923	0.093672	0.094553	0.959991	1463	1	0.38923
GPR61	1	0.90627	0.90679	0.994268	14120	0	0.90827	0.093731	0.09375	0.959991	1464	0	0.90827
OLFR1170	3	0.41824	0.5737	0.967181	7565	1	-0.69646	0.093799	0.10046	0.959991	1465	1	-0.69646
SYNB	2	0.558	0.58495	0.967181	9402	1	-0.085118	0.093856	0.094729	0.959991	1466	1	-0.085118
OPRM1	4	0.31353	0.53412	0.967181	6208	1	-0.76886	0.093865	0.11066	0.959991	1467	1	-0.76886
OLFR19	4	0.98781	0.98789	0.999747	15274	0	0.32037	0.093865	0.11066	0.959991	1468	1	0.32037
OCRL	3	0.8145	0.82198	0.989456	12728	1	-1.0373	0.093889	0.10053	0.959991	1469	1	-1.0373
DNAHC17	1	0.90604	0.90658	0.994108	14119	0	0.82868	0.093957	0.093974	0.959991	1470	0	0.82868
LIPM	1	0.90601	0.90654	0.994108	14118	0	0.67806	0.093989	0.094007	0.959991	1471	0	0.67806
GM4902	2	0.91501	0.9149	0.995137	14185	0	0.42427	0.09404	0.094911	0.959991	1472	1	0.42427
2610019F03RIK	2	0.97052	0.97063	0.99967	15022	0	0.67186	0.094163	0.095033	0.959991	1473	1	0.67186
MS4A15	1	0.90575	0.90627	0.993917	14117	0	0.89958	0.094247	0.094281	0.959991	1474	0	0.89958
DSC2	2	0.8896	0.88937	0.989456	13673	0	0.26522	0.094286	0.095148	0.959991	1475	1	0.26522
FGF21	2	0.51783	0.55547	0.967181	8865	1	-0.15416	0.094348	0.095218	0.959991	1476	1	-0.15416
SLC24A3	2	0.84086	0.84048	0.989456	13107	0	0.18931	0.094409	0.095282	0.959991	1477	1	0.18931
TMEM201	2	0.1373	0.22629	0.965793	3245	1	-0.68189	0.094593	0.095466	0.959991	1478	1	-0.68189
TLR5	3	0.14739	0.29152	0.965793	3446	1	-0.81504	0.094615	0.10113	0.959991	1479	1	-0.81504
B230219D22RIK	3	0.39409	0.54929	0.967181	7236	1	-0.69646	0.094615	0.10113	0.959991	1480	1	-0.69646
ADH7	2	0.57813	0.6001	0.967181	9680	1	-0.063636	0.094716	0.095574	0.959991	1481	1	-0.063636
SERPINB6D	2	0.9546	0.95468	0.998209	14773	0	0.42598	0.094901	0.095751	0.959991	1482	1	0.42598
TTC39C	1	0.90499	0.90553	0.99317	14113	0	0.86575	0.095006	0.095028	0.959991	1483	0	0.86575
GM20581	1	0.90499	0.90553	0.99317	14114	0	0.86575	0.095006	0.095028	0.959991	1484	0	0.86575
AGPAT1	1	0.90499	0.90553	0.99317	14115	0	0.86575	0.095006	0.095028	0.959991	1485	0	0.86575
STAT5A	1	0.90499	0.90553	0.99317	14111	0	0.86575	0.095006	0.095028	0.959991	1486	0	0.86575
ALDOART1	1	0.90499	0.90553	0.99317	14116	0	0.86575	0.095006	0.095028	0.959991	1487	0	0.86575
LTA4H	1	0.90499	0.90553	0.99317	14112	0	0.86575	0.095006	0.095028	0.959991	1488	0	0.86575
HEPH	4	0.013691	0.04465	0.965793	400	3	-2.5909	0.095243	0.11182	0.959991	1489	1	-2.5909
IP6K3	2	0.67475	0.67928	0.967181	11088	1	0.07698	0.095269	0.096107	0.959991	1490	1	0.07698
AP1S2	3	0.40621	0.5616	0.967181	7481	1	-1.0373	0.09534	0.10177	0.959991	1491	1	-1.0373
TEKT5	1	0.90435	0.90484	0.992904	14110	0	0.86807	0.095652	0.095656	0.959991	1492	0	0.86807
TRHR2	2	0.7242	0.72425	0.967181	11332	1	0.14229	0.095699	0.096514	0.959991	1493	1	0.14229
PDS5A	3	0.1899	0.33724	0.965793	4273	1	0.1004	0.095702	0.10211	0.959991	1494	1	0.1004
FAIM2	2	0.7242	0.72425	0.967181	11367	1	-0.040325	0.09576	0.096576	0.959991	1495	1	-0.040325
DYRK4	4	0.10661	0.24639	0.965793	2521	2	-1.5571	0.095842	0.11231	0.959991	1496	1	-1.5571
SLC22A7	3	0.8145	0.82198	0.989456	12720	1	-1.324	0.095883	0.10227	0.959991	1497	1	-1.324
MYO1H	1	0.90411	0.90461	0.992722	14109	0	0.75417	0.095894	0.095896	0.959991	1498	0	0.75417
HYAL6	1	0.90404	0.90455	0.992722	14108	0	0.81621	0.095958	0.095952	0.959991	1499	0	0.81621
OLFR1342	3	0.85516	0.85601	0.989456	13292	1	-0.69646	0.096064	0.10245	0.959991	1500	1	-0.69646
SLFN1	2	0.63859	0.64846	0.967181	10306	1	-0.047587	0.09619	0.096944	0.959991	1501	1	-0.047587
CYP2F2	1	0.90378	0.9043	0.992529	14107	0	0.80872	0.096217	0.096202	0.959991	1502	0	0.80872
GM13109	2	0.096006	0.16349	0.965793	2304	1	-1.0181	0.096313	0.097061	0.959991	1503	1	-1.0181
A	3	0.68174	0.73805	0.979349	11154	1	-1.1642	0.096336	0.10269	0.959991	1504	1	-1.1642
GABRA3	2	0.94401	0.94401	0.998209	14615	0	0.67326	0.096436	0.097186	0.959991	1505	1	0.67326
OLFR1356	2	0.32421	0.42743	0.965793	6412	1	-0.38327	0.096436	0.097186	0.959991	1506	1	-0.38327
BATF3	2	0.94941	0.94948	0.998209	14687	0	0.70848	0.096436	0.097186	0.959991	1507	1	0.70848
HECW2	1	0.90349	0.90401	0.992273	14106	0	0.8805	0.096507	0.096513	0.959991	1508	0	0.8805
ACSM3	3	0.1636	0.30902	0.965793	3790	2	-1.9627	0.096698	0.10301	0.959991	1509	1	-1.9627
EBP	2	0.78357	0.78302	0.98175	12291	0	0.065497	0.096988	0.097706	0.959991	1510	1	0.065497
4930428E23RIK	2	0.97464	0.97476	0.99967	15072	0	0.58391	0.097172	0.097878	0.959991	1511	1	0.58391
ARHGEF1	4	0.64884	0.78308	0.98175	10439	2	-0.97554	0.097278	0.11348	0.959991	1512	1	-0.97554
FAM72A	2	0.8896	0.88937	0.989456	13756	0	0.4107	0.097356	0.098057	0.959991	1513	1	0.4107
ATXN1L	2	0.7242	0.72425	0.967181	11289	1	-0.1664	0.09754	0.098249	0.959991	1514	1	-0.1664
MRPL21	2	0.7242	0.72425	0.967181	11620	1	-0.073011	0.097601	0.098306	0.959991	1515	1	-0.073011
TAS2R125	4	0.066912	0.18244	0.965793	1690	2	-1.02	0.097876	0.11398	0.959991	1516	1	-1.02
YOD1	1	0.90209	0.90263	0.99083	14098	0	0.8446	0.097911	0.097889	0.959991	1517	0	0.8446
CCK	1	0.90209	0.90263	0.99083	14099	0	0.8446	0.097911	0.097889	0.959991	1518	0	0.8446
ZFP119B	1	0.90209	0.90263	0.99083	14103	0	0.8446	0.097911	0.097889	0.959991	1519	0	0.8446
TEX261	1	0.90209	0.90263	0.99083	14104	0	0.8446	0.097911	0.097889	0.959991	1520	0	0.8446
OOSP1	1	0.90209	0.90263	0.99083	14102	0	0.8446	0.097911	0.097889	0.959991	1521	0	0.8446
CD200R1	1	0.90209	0.90263	0.99083	14097	0	0.8446	0.097911	0.097889	0.959991	1522	0	0.8446
2310022A10RIK	1	0.90209	0.90263	0.99083	14100	0	0.8446	0.097911	0.097889	0.959991	1523	0	0.8446
TCSTV3	1	0.90209	0.90263	0.99083	14105	0	0.8446	0.097911	0.097889	0.959991	1524	0	0.8446
PPP1R8	1	0.90209	0.90263	0.99083	14096	0	0.8446	0.097911	0.097889	0.959991	1525	0	0.8446
C1QL2	1	0.90209	0.90263	0.99083	14095	0	0.8446	0.097911	0.097889	0.959991	1526	0	0.8446
KREMEN2	1	0.90209	0.90263	0.99083	14094	0	0.8446	0.097911	0.097889	0.959991	1527	0	0.8446
ZBTB17	1	0.90209	0.90263	0.99083	14101	0	0.8446	0.097911	0.097889	0.959991	1528	0	0.8446
PLA2G4E	3	0.96332	0.96351	0.998209	14924	0	-0.099858	0.098009	0.10419	0.959991	1529	1	-0.099858
OLFR904	3	0.39409	0.54929	0.967181	7241	2	-1.2546	0.098009	0.10419	0.959991	1530	1	-1.2546
OLFR1219	3	0.0094609	0.025554	0.948837	279	1	-1.424	0.098009	0.10419	0.959991	1531	1	-1.424
2410089E03RIK	3	0.58897	0.69255	0.967181	9744	1	-0.72086	0.098009	0.10419	0.959991	1532	1	-0.72086
4832428D23RIK	3	0.94659	0.94685	0.998209	14650	0	-0.25341	0.098009	0.10419	0.959991	1533	1	-0.25341
ACP2	3	0.31675	0.47041	0.965793	6244	2	-1.5519	0.098009	0.10419	0.959991	1534	1	-1.5519
GJA5	3	0.25689	0.40797	0.965793	5463	2	-1.2546	0.098009	0.10419	0.959991	1535	1	-1.2546
FRRS1	3	0.16876	0.31452	0.965793	3845	1	-0.70852	0.098009	0.10419	0.959991	1536	1	-0.70852
OLFR1431	2	0.98516	0.98521	0.999747	15234	0	1.0184	0.098398	0.099077	0.959991	1537	1	1.0184
TSPYL3	2	0.9488	0.94884	0.998209	14684	0	0.35994	0.098398	0.099077	0.959991	1538	1	0.35994
GMPR2	2	0.43959	0.50119	0.967181	7806	1	-0.25303	0.098398	0.099077	0.959991	1539	1	-0.25303
DSG2	2	0.6643	0.67003	0.967181	10526	1	0.045762	0.098398	0.099077	0.959991	1540	1	0.045762
V1RD19	2	0.98791	0.98796	0.999747	15293	0	1.0827	0.098398	0.099077	0.959991	1541	1	1.0827
ANG4	2	0.78357	0.78302	0.98175	12351	0	0.14918	0.098398	0.099077	0.959991	1542	1	0.14918
GRIK4	1	0.90085	0.90142	0.99083	14093	0	0.73889	0.099154	0.099156	0.959991	1543	0	0.73889
OXNAD1	4	0.96248	0.96261	0.998209	14861	0	-0.36763	0.09919	0.11506	0.959991	1544	1	-0.36763
OLFR165	3	0.56052	0.68002	0.967181	9458	1	-0.6099	0.099229	0.1053	0.959991	1545	1	-0.6099
PRKAB2	1	0.90073	0.9013	0.99078	14092	0	0.87711	0.099267	0.099279	0.959991	1546	0	0.87711
ANXA7	2	0.94268	0.94265	0.998209	14601	0	0.13787	0.099379	0.10002	0.959991	1547	1	0.13787
SSXB9	1	0.90056	0.90111	0.990641	14091	0	0.74001	0.099445	0.099454	0.959991	1548	0	0.74001
PPIA	1	0.90046	0.90102	0.990615	14090	0	0.87218	0.099542	0.099568	0.959991	1549	0	0.87218
ARVCF	1	0.90043	0.901	0.990615	14089	0	0.77672	0.099574	0.099595	0.959991	1550	0	0.77672
CAPN13	2	0.33102	0.43154	0.965793	6474	1	-0.59942	0.099624	0.10027	0.959991	1551	1	-0.59942
TRMT2B	2	0.84086	0.84048	0.989456	13135	0	0.2629	0.099716	0.10035	0.959991	1552	1	0.2629
CELF3	1	0.90023	0.90082	0.990536	14088	0	0.65595	0.099768	0.099785	0.959991	1553	0	0.65595
ADRM1	1	0.90001	0.90061	0.990365	14087	0	0.79681	0.099994	0.10002	0.959991	1554	0	0.79681
ATP11B	3	0.17026	0.31609	0.965793	3874	2	-1.9364	0.099997	0.106	0.959991	1555	1	-1.9364
BTBD16	3	0.26721	0.41876	0.965793	5565	1	-1.1642	0.099997	0.106	0.959991	1556	1	-1.1642
TNFRSF14	3	0.38832	0.54346	0.967181	7196	1	-1.0373	0.099997	0.106	0.959991	1557	1	-1.0373
DPP7	3	0.30062	0.45375	0.965793	6112	1	-0.6099	0.099997	0.106	0.959991	1558	1	-0.6099
ZFP937	3	0.087572	0.19716	0.965793	2147	1	0.27621	0.099997	0.106	0.959991	1559	1	0.27621
VMN2R3	4	0.43375	0.62064	0.967181	7756	2	-1.1149	0.10014	0.11586	0.959991	1560	1	-1.1149
PRSS29	4	0.30791	0.5275	0.967181	6175	2	-1.4453	0.10014	0.11586	0.959991	1561	1	-1.4453
BTBD3	4	0.11296	0.25645	0.965793	2787	2	-1.1451	0.10014	0.11586	0.959991	1562	1	-1.1451
NOS1AP	1	0.89985	0.90044	0.990255	14083	0	0.84378	0.10015	0.10018	0.959991	1563	0	0.84378
GPS1	1	0.89985	0.90044	0.990255	14085	0	0.84378	0.10015	0.10018	0.959991	1564	0	0.84378
SATB2	1	0.89985	0.90044	0.990255	14086	0	0.84378	0.10015	0.10018	0.959991	1565	0	0.84378
CYP1A2	1	0.89985	0.90044	0.990255	14084	0	0.84378	0.10015	0.10018	0.959991	1566	0	0.84378
TMC5	3	0.85516	0.85601	0.989456	13231	1	-0.97526	0.10058	0.10653	0.959991	1567	1	-0.97526
NDUFS4	2	0.98079	0.98084	0.999747	15186	0	0.91156	0.10073	0.1013	0.959991	1568	1	0.91156
CXCL15	2	0.96429	0.96444	0.998361	14954	0	0.50824	0.10073	0.1013	0.959991	1569	1	0.50824
OLFR1271	2	0.94805	0.94808	0.998209	14670	0	0.20404	0.10073	0.1013	0.959991	1570	1	0.20404
HOXB1	2	0.44718	0.50626	0.967181	7843	1	-0.25444	0.10073	0.1013	0.959991	1571	1	-0.25444
CLCN1	2	0.13099	0.21692	0.965793	3120	1	-0.72751	0.10073	0.1013	0.959991	1572	1	-0.72751
NCK1	2	0.040388	0.07283	0.965793	1064	1	-0.99902	0.10073	0.1013	0.959991	1573	1	-0.99902
KDM3A	2	0.63859	0.64846	0.967181	10279	1	0.10724	0.10073	0.1013	0.959991	1574	1	0.10724
LMF1	2	0.026838	0.049216	0.965793	741	1	-1.116	0.10073	0.1013	0.959991	1575	1	-1.116
SEL1L	3	0.46229	0.61766	0.967181	8015	2	-1.2546	0.10085	0.10678	0.959991	1576	1	-1.2546
WDR96	1	0.89836	0.89894	0.989456	13978	0	0.82112	0.10164	0.10162	0.959991	1577	0	0.82112
SCNN1B	1	0.89836	0.89894	0.989456	13974	0	0.82112	0.10164	0.10162	0.959991	1578	0	0.82112
ISCA1	1	0.89836	0.89894	0.989456	13984	0	0.82112	0.10164	0.10162	0.959991	1579	0	0.82112
GM221	1	0.89836	0.89894	0.989456	13983	0	0.82112	0.10164	0.10162	0.959991	1580	0	0.82112
GPC5	1	0.89836	0.89894	0.989456	13981	0	0.82112	0.10164	0.10162	0.959991	1581	0	0.82112
DEFB9	1	0.89836	0.89894	0.989456	13980	0	0.82112	0.10164	0.10162	0.959991	1582	0	0.82112
PPP1R13B	1	0.89836	0.89894	0.989456	13973	0	0.82112	0.10164	0.10162	0.959991	1583	0	0.82112
RTN4R	1	0.89836	0.89894	0.989456	13972	0	0.82112	0.10164	0.10162	0.959991	1584	0	0.82112
B4GALT2	1	0.89836	0.89894	0.989456	13979	0	0.82112	0.10164	0.10162	0.959991	1585	0	0.82112
FGFR1OP	1	0.89836	0.89894	0.989456	13976	0	0.82112	0.10164	0.10162	0.959991	1586	0	0.82112
ZFP398	1	0.89836	0.89894	0.989456	13975	0	0.82112	0.10164	0.10162	0.959991	1587	0	0.82112
ZFP618	1	0.89836	0.89894	0.989456	13977	0	0.82112	0.10164	0.10162	0.959991	1588	0	0.82112
SPIB	1	0.89836	0.89894	0.989456	13982	0	0.82112	0.10164	0.10162	0.959991	1589	0	0.82112
SYAP1	3	0.13078	0.2733	0.965793	3119	1	-0.089761	0.10171	0.10755	0.959991	1590	1	-0.089761
OLFR224	2	0.47719	0.52686	0.967181	8637	1	-0.21297	0.10186	0.1024	0.959991	1591	1	-0.21297
CALCR	2	0.96589	0.96605	0.998854	14971	0	0.54824	0.10235	0.10286	0.959991	1592	1	0.54824
PLAGL1	2	0.7242	0.72425	0.967181	11419	1	0.1064	0.10235	0.10286	0.959991	1593	1	0.1064
PANX1	2	0.7242	0.72425	0.967181	11577	1	0.1064	0.10235	0.10286	0.959991	1594	1	0.1064
PRAMEL5	3	0.23808	0.38816	0.965793	5170	2	-1.8	0.10248	0.10825	0.959991	1595	1	-1.8
CD209E	3	0.381	0.53609	0.967181	7147	1	-1.1578	0.10257	0.10833	0.959991	1596	1	-1.1578
ERRFI1	2	0.21547	0.33752	0.965793	4623	1	-0.82696	0.10268	0.1032	0.959991	1597	1	-0.82696
SEMA5B	1	0.89717	0.89772	0.989456	13971	0	0.79213	0.10283	0.10279	0.959991	1598	0	0.79213
NDUFV2	3	0.46229	0.61766	0.967181	8057	2	-1.2546	0.10293	0.10866	0.959991	1599	1	-1.2546
MTX2	2	0.99299	0.99296	0.999747	15362	0	1.1819	0.10293	0.10344	0.959991	1600	1	1.1819
GPR149	1	0.89702	0.89758	0.989456	13970	0	0.85035	0.10298	0.10293	0.959991	1601	0	0.85035
TRIM16	1	0.89702	0.89758	0.989456	13969	0	0.85035	0.10298	0.10293	0.959991	1602	0	0.85035
OLFR1279	2	0.7242	0.72425	0.967181	11420	1	0.026665	0.10299	0.1035	0.959991	1603	1	0.026665
PRR3	1	0.89694	0.89749	0.989456	13968	0	0.81435	0.10306	0.10301	0.959991	1604	0	0.81435
OLFR922	3	0.85516	0.85601	0.989456	13345	1	-1.2546	0.1032	0.10889	0.959991	1605	1	-1.2546
5730494M16RIK	4	0.37883	0.58072	0.967181	7110	2	-1.2049	0.10324	0.11837	0.959991	1606	1	-1.2049
4833423E24RIK	3	0.62198	0.70794	0.967181	10170	1	0.94721	0.10329	0.10898	0.959991	1607	1	0.94721
NGB	1	0.89668	0.8972	0.989456	13967	0	0.84266	0.10332	0.10326	0.959991	1608	0	0.84266
ST7L	1	0.89649	0.89703	0.989456	13966	0	0.66436	0.10351	0.10344	0.959991	1609	0	0.66436
MLF1	1	0.89646	0.897	0.989456	13965	0	0.5667	0.10354	0.10347	0.959991	1610	0	0.5667
GABRR3	1	0.89641	0.89695	0.989456	13964	0	0.82321	0.10359	0.10352	0.959991	1611	0	0.82321
GM2382	1	0.89636	0.8969	0.989456	13963	0	0.64658	0.10364	0.10357	0.959991	1612	0	0.64658
PRSS36	2	0.7242	0.72425	0.967181	11492	1	-0.060059	0.10366	0.10412	0.959991	1613	1	-0.060059
IDO1	1	0.89633	0.89687	0.989456	13962	0	0.82878	0.10367	0.1036	0.959991	1614	0	0.82878
ZFP563	2	0.8896	0.88937	0.989456	13785	0	0.28496	0.10379	0.10424	0.959991	1615	1	0.28496
UNC13B	1	0.8962	0.89675	0.989456	13961	0	0.68544	0.1038	0.10373	0.959991	1616	0	0.68544
TREX1	1	0.89616	0.89671	0.989456	13960	0	0.8027	0.10384	0.10377	0.959991	1617	0	0.8027
OLFR1415	1	0.89604	0.89657	0.989456	13959	0	0.82943	0.10396	0.10389	0.959991	1618	0	0.82943
ACTL7A	1	0.89604	0.89657	0.989456	13957	0	0.82943	0.10396	0.10389	0.959991	1619	0	0.82943
PTPN5	1	0.89604	0.89657	0.989456	13958	0	0.82943	0.10396	0.10389	0.959991	1620	0	0.82943
RNF115	2	0.85633	0.85594	0.989456	13388	0	-0.13278	0.10397	0.10441	0.959991	1621	1	-0.13278
GM438	1	0.89597	0.8965	0.989456	13956	0	0.67569	0.10403	0.10394	0.959991	1622	0	0.67569
ZFP503	2	0.038585	0.069741	0.965793	1019	1	-1.2016	0.10403	0.10447	0.959991	1623	1	-1.2016
OLFR1065	1	0.89589	0.89643	0.989456	13955	0	0.82449	0.10411	0.10403	0.959991	1624	0	0.82449
DEM1	2	0.58404	0.60465	0.967181	9719	1	-0.65687	0.10415	0.1046	0.959991	1625	1	-0.65687
FAM175A	1	0.89584	0.89639	0.989456	13954	0	0.47896	0.10416	0.10408	0.959991	1626	0	0.47896
RDH12	3	0.20789	0.35635	0.965793	4518	2	-1.8603	0.10419	0.1098	0.959991	1627	1	-1.8603
CLCA2	3	0.78273	0.79902	0.988404	12226	1	-0.97526	0.10419	0.1098	0.959991	1628	1	-0.97526
UPP2	3	0.71619	0.75724	0.98175	11264	1	-1.038	0.10419	0.1098	0.959991	1629	1	-1.038
ENPP1	1	0.8957	0.89625	0.989456	13952	0	0.81781	0.1043	0.10424	0.959991	1630	0	0.81781
MS4A2	1	0.8957	0.89625	0.989456	13953	0	0.81781	0.1043	0.10424	0.959991	1631	0	0.81781
BDKRB2	2	0.42196	0.48944	0.967181	7640	1	-0.31255	0.1044	0.10484	0.959991	1632	1	-0.31255
TNFSF11	1	0.89541	0.89594	0.989456	13951	0	0.74986	0.10459	0.10452	0.959991	1633	0	0.74986
ABPG	2	0.9698	0.96994	0.99967	15010	0	0.51327	0.1047	0.10513	0.959991	1634	1	0.51327
3110040N11RIK	1	0.89529	0.89583	0.989456	13950	0	0.80912	0.10471	0.10462	0.959991	1635	0	0.80912
VMN2R33	1	0.89515	0.89568	0.989456	13949	0	0.81512	0.10485	0.10476	0.959991	1636	0	0.81512
CMA2	1	0.8951	0.89562	0.989456	13948	0	0.50601	0.1049	0.10481	0.959991	1637	0	0.50601
GNA11	1	0.89507	0.89559	0.989456	13947	0	0.8132	0.10493	0.10484	0.959991	1638	0	0.8132
VPS41	1	0.89502	0.89553	0.989456	13946	0	0.71584	0.10498	0.10488	0.959991	1639	0	0.71584
MBNL3	3	0.51099	0.65936	0.967181	8846	1	0.67665	0.105	0.11053	0.959991	1640	1	0.67665
HS6ST2	1	0.89491	0.8954	0.989456	13945	0	0.67179	0.10509	0.105	0.959991	1641	0	0.67179
IFNGR1	2	0.36465	0.45251	0.965793	6910	1	-0.3639	0.10513	0.10553	0.959991	1642	1	-0.3639
STRADB	3	0.26171	0.41304	0.965793	5516	2	-1.745	0.10518	0.1107	0.959991	1643	1	-1.745
VMN2R1	3	0.75615	0.78147	0.98175	11992	1	0.65163	0.10527	0.11078	0.959991	1644	1	0.65163
NPPC	1	0.89471	0.89519	0.989456	13942	0	0.78139	0.10529	0.1052	0.959991	1645	0	0.78139
APOL7B	1	0.89471	0.89519	0.989456	13944	0	0.78139	0.10529	0.1052	0.959991	1646	0	0.78139
IDI1	1	0.89471	0.89519	0.989456	13943	0	0.78139	0.10529	0.1052	0.959991	1647	0	0.78139
STYK1	3	0.85516	0.85601	0.989456	13374	1	-0.69646	0.10536	0.11086	0.959991	1648	1	-0.69646
PSTK	1	0.89453	0.89502	0.989456	13941	0	0.80224	0.10547	0.10539	0.959991	1649	0	0.80224
OLFR924	1	0.89449	0.89497	0.989456	13940	0	0.42817	0.10551	0.10544	0.959991	1650	0	0.42817
RAB11FIP4	2	0.26377	0.39149	0.965793	5542	1	-0.50665	0.10562	0.10598	0.959991	1651	1	-0.50665
COBL	4	0.43788	0.62362	0.967181	7791	2	-0.85924	0.10562	0.12038	0.959991	1652	1	-0.85924
AI747448	3	0.43273	0.58813	0.967181	7750	1	-1.1642	0.10563	0.11109	0.959991	1653	1	-1.1642
SRA1	1	0.89431	0.89478	0.989456	13939	0	0.7792	0.10569	0.10562	0.959991	1654	0	0.7792
KCNAB3	1	0.89431	0.89478	0.989456	13938	0	0.7792	0.10569	0.10562	0.959991	1655	0	0.7792
RNF41	3	0.33001	0.48411	0.967181	6455	2	-1.5421	0.10581	0.11125	0.959991	1656	1	-1.5421
HAPLN2	3	0.78273	0.79902	0.988404	12245	1	-0.051342	0.10581	0.11125	0.959991	1657	1	-0.051342
ARHGAP30	2	0.78357	0.78302	0.98175	12487	0	-0.12748	0.10598	0.10635	0.959991	1658	1	-0.12748
H2-T23	2	0.93804	0.93809	0.997506	14558	0	-0.04508	0.10605	0.10641	0.959991	1659	1	-0.04508
USP43	3	0.92164	0.9217	0.995137	14228	0	-0.13174	0.10608	0.1115	0.959991	1660	1	-0.13174
OLFR612	1	0.89387	0.89437	0.989456	13929	0	0.74756	0.10613	0.10603	0.959991	1661	0	0.74756
GM129	2	0.9593	0.95944	0.998209	14821	0	0.32231	0.10623	0.10657	0.959991	1662	1	0.32231
PATL2	4	0.48076	0.65541	0.967181	8702	2	-1.3625	0.10633	0.12099	0.959991	1663	1	-1.3625
TLN2	2	0.84086	0.84048	0.989456	13109	0	-0.021619	0.10635	0.10668	0.959991	1664	1	-0.021619
MTERF	2	0.94706	0.9471	0.998209	14654	0	0.17804	0.10641	0.10674	0.959991	1665	1	0.17804
OLFR866	3	0.24583	0.39636	0.965793	5309	1	-1.1642	0.10648	0.11188	0.959991	1666	1	-1.1642
PAX3	1	0.89336	0.89384	0.989456	13928	0	0.78038	0.10664	0.10654	0.959991	1667	0	0.78038
SLC35F1	3	0.89932	0.89946	0.989456	14064	0	0.15664	0.10684	0.11218	0.959991	1668	1	0.15664
4921523A10RIK	1	0.8931	0.89357	0.989456	13927	0	0.7025	0.1069	0.10681	0.959991	1669	0	0.7025
FBXL2	1	0.89299	0.89346	0.989456	13926	0	0.75804	0.10701	0.10693	0.959991	1670	0	0.75804
GM1673	1	0.89287	0.89335	0.989456	13925	0	0.70699	0.10713	0.10703	0.959991	1671	0	0.70699
OLFR690	3	0.40621	0.5616	0.967181	7471	2	-2.0907	0.10733	0.11267	0.959991	1672	1	-2.0907
NF1	5	0.32972	0.56087	0.967181	6454	2	-1.0373	0.10748	0.13624	0.959991	1673	1	-1.0373
4930404H21RIK	3	0.78273	0.79902	0.988404	12205	1	-0.42917	0.10751	0.11282	0.959991	1674	1	-0.42917
SPC25	1	0.89213	0.89262	0.989456	13924	0	0.69629	0.10787	0.1078	0.959991	1675	0	0.69629
FAM71A	2	0.78357	0.78302	0.98175	12381	0	0.10729	0.10791	0.10826	0.959991	1676	1	0.10729
ZFP189	2	0.11208	0.18835	0.965793	2744	1	-0.80832	0.10791	0.10826	0.959991	1677	1	-0.80832
EEF1B2	2	0.66019	0.66652	0.967181	10501	1	-0.3162	0.10791	0.10826	0.959991	1678	1	-0.3162
4930549C01RIK	2	0.26988	0.39508	0.965793	5595	1	-0.52047	0.10791	0.10826	0.959991	1679	1	-0.52047
TAS2R124	2	0.8896	0.88937	0.989456	13692	0	0.34115	0.10791	0.10826	0.959991	1680	1	0.34115
OLFR1184	2	0.94556	0.94559	0.998209	14635	0	0.38261	0.10791	0.10826	0.959991	1681	1	0.38261
PPCS	2	0.98941	0.98939	0.999747	15314	0	1.0682	0.10791	0.10826	0.959991	1682	1	1.0682
HPS1	2	0.7242	0.72425	0.967181	11574	1	0.062061	0.10791	0.10826	0.959991	1683	1	0.062061
UBXN4	2	0.069417	0.12109	0.965793	1748	1	-0.9242	0.10791	0.10826	0.959991	1684	1	-0.9242
B4GALT4	2	0.33739	0.4355	0.965793	6535	1	-0.62271	0.10791	0.10826	0.959991	1685	1	-0.62271
AKR1D1	2	0.8896	0.88937	0.989456	13864	0	0.34115	0.10791	0.10826	0.959991	1686	1	0.34115
FRMPD1	2	0.94941	0.94948	0.998209	14691	0	0.63945	0.10791	0.10826	0.959991	1687	1	0.63945
ATF6	2	0.36824	0.45477	0.965793	6931	1	-0.39409	0.10791	0.10826	0.959991	1688	1	-0.39409
MAGEA5	1	0.89135	0.89183	0.989456	13923	0	0.73403	0.10865	0.10859	0.959991	1689	0	0.73403
PPY	1	0.89126	0.89173	0.989456	13922	0	0.73347	0.10874	0.10869	0.959991	1690	0	0.73347
PIGG	4	0.4477	0.63079	0.967181	7869	2	-0.74655	0.109	0.12323	0.959991	1691	1	-0.74655
SLC25A14	3	0.54763	0.67452	0.967181	9346	1	-0.69646	0.10904	0.11421	0.959991	1692	1	-0.69646
OLFR985	3	0.72035	0.7597	0.98175	11270	1	-0.63487	0.10904	0.11421	0.959991	1693	1	-0.63487
PTPRZ1	3	0.35031	0.50492	0.967181	6688	2	-1.5168	0.10904	0.11421	0.959991	1694	1	-1.5168
LPAR6	3	0.8145	0.82198	0.989456	12719	1	-0.97526	0.10904	0.11421	0.959991	1695	1	-0.97526
S1PR1	3	0.31648	0.47016	0.965793	6228	1	0.047173	0.10904	0.11421	0.959991	1696	1	0.047173
LYPD6	3	0.89932	0.89946	0.989456	14017	0	-0.97526	0.10904	0.11421	0.959991	1697	1	-0.97526
D430019H16RIK	3	0.89932	0.89946	0.989456	13986	0	0.99972	0.10904	0.11421	0.959991	1698	1	0.99972
TBC1D19	3	0.99535	0.99544	0.999747	15406	0	0.42652	0.10904	0.11421	0.959991	1699	1	0.42652
1700084C01RIK	3	0.8145	0.82198	0.989456	12738	1	-0.73123	0.10904	0.11421	0.959991	1700	1	-0.73123
SEMA3D	2	0.67475	0.67928	0.967181	11110	1	-0.0022686	0.10909	0.10941	0.959991	1701	1	-0.0022686
UBA6	2	0.078023	0.13495	0.965793	1960	1	-0.88685	0.1094	0.10971	0.959991	1702	1	-0.88685
TAS2R108	1	0.89006	0.89053	0.989456	13913	0	0.70296	0.10994	0.1099	0.959991	1703	0	0.70296
DUSP22	1	0.89006	0.89053	0.989456	13915	0	0.70296	0.10994	0.1099	0.959991	1704	0	0.70296
CDH11	1	0.89006	0.89053	0.989456	13917	0	0.70296	0.10994	0.1099	0.959991	1705	0	0.70296
PRPF19	1	0.89006	0.89053	0.989456	13921	0	0.70296	0.10994	0.1099	0.959991	1706	0	0.70296
IQCK	1	0.89006	0.89053	0.989456	13916	0	0.70296	0.10994	0.1099	0.959991	1707	0	0.70296
FAM64A	1	0.89006	0.89053	0.989456	13911	0	0.70296	0.10994	0.1099	0.959991	1708	0	0.70296
TRIP6	1	0.89006	0.89053	0.989456	13908	0	0.70296	0.10994	0.1099	0.959991	1709	0	0.70296
OSGIN1	1	0.89006	0.89053	0.989456	13914	0	0.70296	0.10994	0.1099	0.959991	1710	0	0.70296
LZTS2	1	0.89006	0.89053	0.989456	13909	0	0.70296	0.10994	0.1099	0.959991	1711	0	0.70296
ZFP455	1	0.89006	0.89053	0.989456	13919	0	0.70296	0.10994	0.1099	0.959991	1712	0	0.70296
ZFML	1	0.89006	0.89053	0.989456	13918	0	0.70296	0.10994	0.1099	0.959991	1713	0	0.70296
ANGEL2	1	0.89006	0.89053	0.989456	13912	0	0.70296	0.10994	0.1099	0.959991	1714	0	0.70296
HK1	1	0.89006	0.89053	0.989456	13920	0	0.70296	0.10994	0.1099	0.959991	1715	0	0.70296
RAB11B	1	0.89006	0.89053	0.989456	13907	0	0.70296	0.10994	0.1099	0.959991	1716	0	0.70296
OLFR1354	1	0.89006	0.89053	0.989456	13906	0	0.70296	0.10994	0.1099	0.959991	1717	0	0.70296
TICAM1	1	0.89006	0.89053	0.989456	13910	0	0.70296	0.10994	0.1099	0.959991	1718	0	0.70296
E130309F12RIK	3	0.85516	0.85601	0.989456	13248	1	1.0319	0.11029	0.11534	0.959991	1719	1	1.0319
OLFR1206	3	0.3645	0.5194	0.967181	6906	1	-1.1642	0.11038	0.11541	0.959991	1720	1	-1.1642
BICC1	4	0.20374	0.3898	0.965793	4445	3	-1.6432	0.11042	0.12446	0.959991	1721	1	-1.6432
TAS2R144	4	0.12211	0.27052	0.965793	2958	2	-0.89252	0.11042	0.12446	0.959991	1722	1	-0.89252
VMN2R19	3	0.13444	0.2774	0.965793	3198	2	-1.6812	0.11047	0.11549	0.959991	1723	1	-1.6812
SPINK13	3	0.78273	0.79902	0.988404	12196	1	-0.7218	0.11074	0.11574	0.959991	1724	1	-0.7218
OLFR1532-PS1	3	0.50456	0.65677	0.967181	8799	1	-0.48117	0.11083	0.11583	0.959991	1725	1	-0.48117
RNF7	2	0.8896	0.88937	0.989456	13816	0	0.33114	0.11089	0.11116	0.959991	1726	1	0.33114
FBLN2	2	0.84086	0.84048	0.989456	13129	0	0.19174	0.11089	0.11116	0.959991	1727	1	0.19174
VDR	2	0.67475	0.67928	0.967181	11113	1	-0.0038928	0.11089	0.11116	0.959991	1728	1	-0.0038928
OLFR464	2	0.63859	0.64846	0.967181	10372	1	-0.079037	0.11089	0.11116	0.959991	1729	1	-0.079037
MGCLH	2	0.97104	0.97114	0.99967	15027	0	0.68145	0.11089	0.11116	0.959991	1730	1	0.68145
SIGIRR	3	0.18762	0.33477	0.965793	4201	2	-1.9154	0.1111	0.11607	0.959991	1731	1	-1.9154
TRHDE	1	0.88877	0.88924	0.989456	13625	0	0.52769	0.11123	0.11118	0.959991	1732	0	0.52769
OLFR1494	1	0.88864	0.88911	0.989456	13624	0	0.62306	0.11136	0.11133	0.959991	1733	0	0.62306
JOSD2	1	0.88856	0.88902	0.989456	13623	0	0.71401	0.11144	0.11143	0.959991	1734	0	0.71401
KARS	1	0.88851	0.88896	0.989456	13622	0	0.54298	0.11149	0.11148	0.959991	1735	0	0.54298
ADAMTS12	1	0.88845	0.8889	0.989456	13621	0	0.46285	0.11155	0.11155	0.959991	1736	0	0.46285
CARKD	2	0.97804	0.9781	0.99967	15114	0	0.57406	0.11159	0.11181	0.959991	1737	1	0.57406
OLFR948	3	0.98462	0.98474	0.999747	15221	0	-0.8934	0.11168	0.11659	0.959991	1738	1	-0.8934
CSF2RB	3	0.75615	0.78147	0.98175	11995	1	-0.69646	0.11168	0.11659	0.959991	1739	1	-0.69646
NAP1L2	2	0.14352	0.2356	0.965793	3386	1	-0.74195	0.11177	0.11199	0.959991	1740	1	-0.74195
DGAT2L6	4	0.12651	0.27731	0.965793	3049	1	-0.52912	0.11178	0.12561	0.959991	1741	1	-0.52912
DSG1C	2	0.53385	0.56711	0.967181	8995	1	-0.4436	0.11202	0.11222	0.959991	1742	1	-0.4436
RBMS2	4	0.047551	0.13801	0.965793	1245	2	-1.9776	0.11213	0.12591	0.959991	1743	1	-1.9776
FOXN2	1	0.8878	0.88825	0.989456	13614	0	0.68699	0.1122	0.11219	0.959991	1744	0	0.68699
TTC37	1	0.8878	0.88825	0.989456	13617	0	0.68699	0.1122	0.11219	0.959991	1745	0	0.68699
ABCF1	1	0.8878	0.88825	0.989456	13618	0	0.68699	0.1122	0.11219	0.959991	1746	0	0.68699
BC100451	1	0.8878	0.88825	0.989456	13620	0	0.68699	0.1122	0.11219	0.959991	1747	0	0.68699
SUCLG1	1	0.8878	0.88825	0.989456	13619	0	0.68699	0.1122	0.11219	0.959991	1748	0	0.68699
PRR15L	1	0.8878	0.88825	0.989456	13613	0	0.68699	0.1122	0.11219	0.959991	1749	0	0.68699
RMI1	1	0.8878	0.88825	0.989456	13615	0	0.68699	0.1122	0.11219	0.959991	1750	0	0.68699
PRRT4	1	0.8878	0.88825	0.989456	13616	0	0.68699	0.1122	0.11219	0.959991	1751	0	0.68699
GRHL3	2	0.92415	0.92399	0.995137	14336	0	0.38382	0.11226	0.11246	0.959991	1752	1	0.38382
RLN3	2	0.94662	0.94665	0.998209	14651	0	0.051876	0.11232	0.11252	0.959991	1753	1	0.051876
TRPC5	3	0.13593	0.27904	0.965793	3215	2	-1.9154	0.11244	0.11728	0.959991	1754	1	-1.9154
OLFR1442	3	0.89932	0.89946	0.989456	14022	0	0.43291	0.11253	0.11737	0.959991	1755	1	0.43291
CANT1	3	0.26171	0.41304	0.965793	5512	2	-1.745	0.11284	0.11767	0.959991	1756	1	-1.745
IGF2BP3	1	0.88713	0.88756	0.989456	13610	0	0.61125	0.11287	0.11285	0.959991	1757	0	0.61125
OLFR921	2	0.78357	0.78302	0.98175	12366	0	0.11086	0.11305	0.11327	0.959991	1758	1	0.11086
OLFR661	2	0.097387	0.16566	0.965793	2322	1	-0.83934	0.11305	0.11327	0.959991	1759	1	-0.83934
CYP11A1	2	0.30171	0.41405	0.965793	6114	1	-0.49003	0.11305	0.11327	0.959991	1760	1	-0.49003
HTR1F	1	0.88684	0.88727	0.989456	13609	0	0.63038	0.11316	0.11314	0.959991	1761	0	0.63038
MTMR4	1	0.8868	0.88724	0.989456	13608	0	0.62846	0.1132	0.11318	0.959991	1762	0	0.62846
RASA3	2	0.29354	0.40923	0.965793	6037	1	-0.62165	0.11323	0.11346	0.959991	1763	1	-0.62165
FXR1	3	0.017741	0.04617	0.965793	514	2	-2.8258	0.11325	0.11803	0.959991	1764	1	-2.8258
OLFR571	1	0.88669	0.88713	0.989456	13607	0	0.63973	0.11331	0.11329	0.959991	1765	0	0.63973
FGFR4	1	0.88663	0.88706	0.989456	13606	0	0.70258	0.11337	0.11335	0.959991	1766	0	0.70258
SLC7A11	2	0.47719	0.52686	0.967181	8680	1	-0.468	0.11342	0.11366	0.959991	1767	1	-0.468
LSAMP	4	0.21507	0.40564	0.965793	4605	3	-1.3665	0.11343	0.12698	0.959991	1768	1	-1.3665
ACOT5	4	0.43929	0.62468	0.967181	7800	2	-0.77122	0.11343	0.12698	0.959991	1769	1	-0.77122
VMN2R110	2	0.95754	0.95762	0.998209	14800	0	0.31132	0.11348	0.11372	0.959991	1770	1	0.31132
DDB1	1	0.88651	0.88696	0.989456	13605	0	0.59808	0.11349	0.11346	0.959991	1771	0	0.59808
ESRP2	1	0.88645	0.88689	0.989456	13604	0	0.64181	0.11355	0.11352	0.959991	1772	0	0.64181
FAM176A	1	0.88635	0.8868	0.989456	13603	0	0.57972	0.11365	0.11362	0.959991	1773	0	0.57972
PITPNB	3	0.89932	0.89946	0.989456	14046	0	0.1004	0.11369	0.11844	0.959991	1774	1	0.1004
RAI2	3	0.70614	0.75154	0.98175	11222	1	-1.0373	0.11392	0.11862	0.959991	1775	1	-1.0373
IDH1	1	0.88566	0.88611	0.989456	13596	0	0.66801	0.11434	0.11428	0.959991	1776	0	0.66801
ADAMTS2	1	0.88566	0.88611	0.989456	13599	0	0.66801	0.11434	0.11428	0.959991	1777	0	0.66801
OLA1	1	0.88566	0.88611	0.989456	13602	0	0.66801	0.11434	0.11428	0.959991	1778	0	0.66801
VMN1R177	1	0.88566	0.88611	0.989456	13597	0	0.66801	0.11434	0.11428	0.959991	1779	0	0.66801
PGPEP1L	1	0.88566	0.88611	0.989456	13598	0	0.66801	0.11434	0.11428	0.959991	1780	0	0.66801
TSPAN33	1	0.88566	0.88611	0.989456	13601	0	0.66801	0.11434	0.11428	0.959991	1781	0	0.66801
IL27	1	0.88566	0.88611	0.989456	13600	0	0.66801	0.11434	0.11428	0.959991	1782	0	0.66801
SCAMP2	2	0.7242	0.72425	0.967181	11585	1	0.040116	0.1146	0.11482	0.959991	1783	1	0.040116
FAM160B2	2	0.8896	0.88937	0.989456	13706	0	0.3192	0.1146	0.11482	0.959991	1784	1	0.3192
CLTA	2	0.7242	0.72425	0.967181	11545	1	0.040116	0.1146	0.11482	0.959991	1785	1	0.040116
MYL7	2	0.96578	0.96594	0.99885	14970	0	0.46519	0.1146	0.11482	0.959991	1786	1	0.46519
OLFR1248	2	0.017964	0.033309	0.965793	522	1	-1.2064	0.1146	0.11482	0.959991	1787	1	-1.2064
CCDC62	2	0.51783	0.55547	0.967181	8869	1	-0.24699	0.1146	0.11482	0.959991	1788	1	-0.24699
SUPT7L	2	0.8896	0.88937	0.989456	13778	0	0.3192	0.1146	0.11482	0.959991	1789	1	0.3192
ZFP1	2	0.8896	0.88937	0.989456	13900	0	0.3192	0.1146	0.11482	0.959991	1790	1	0.3192
FHOD3	2	0.8896	0.88937	0.989456	13777	0	0.3192	0.1146	0.11482	0.959991	1791	1	0.3192
DEFB20	2	0.97285	0.97295	0.99967	15044	0	0.71354	0.1146	0.11482	0.959991	1792	1	0.71354
LRRN3	2	0.17958	0.28766	0.965793	4040	1	-0.69329	0.1146	0.11482	0.959991	1793	1	-0.69329
TTLL6	2	0.63859	0.64846	0.967181	10344	1	-0.090971	0.1146	0.11482	0.959991	1794	1	-0.090971
VMN1R30	2	0.98364	0.98366	0.999747	15215	0	0.87229	0.1146	0.11482	0.959991	1795	1	0.87229
PRP2	1	0.88496	0.88539	0.989456	13595	0	0.67292	0.11504	0.11495	0.959991	1796	0	0.67292
AHCYL1	3	0.27202	0.42383	0.965793	5610	2	-1.6812	0.11512	0.11973	0.959991	1797	1	-1.6812
KLHDC10	3	0.35031	0.50492	0.967181	6665	2	-1.5168	0.11512	0.11973	0.959991	1798	1	-1.5168
D630037F22RIK	3	0.93651	0.9368	0.996952	14529	0	-0.37527	0.11512	0.11973	0.959991	1799	1	-0.37527
KLHL15	4	0.57746	0.72805	0.969732	9657	1	-0.49385	0.11544	0.12863	0.959991	1800	1	-0.49385
CRTC2	1	0.88454	0.88493	0.989456	13594	0	0.6882	0.11546	0.11537	0.959991	1801	0	0.6882
RBM39	1	0.88454	0.88493	0.989456	13592	0	0.6882	0.11546	0.11537	0.959991	1802	0	0.6882
EIF5	1	0.88454	0.88493	0.989456	13593	0	0.6882	0.11546	0.11537	0.959991	1803	0	0.6882
2010107E04RIK	1	0.88409	0.8845	0.989456	13590	0	0.50245	0.11591	0.11581	0.959991	1804	0	0.50245
PPP1R18	1	0.88393	0.88434	0.989456	13587	0	0.42869	0.11607	0.11598	0.959991	1805	0	0.42869
FAM75D1C	2	0.31473	0.42175	0.965793	6216	1	-0.57098	0.11609	0.11626	0.959991	1806	1	-0.57098
ARID5B	1	0.8839	0.8843	0.989456	13586	0	0.61365	0.1161	0.11601	0.959991	1807	0	0.61365
GM7534	3	0.30989	0.46336	0.965793	6192	1	-0.55466	0.11619	0.12067	0.959991	1808	1	-0.55466
PGGT1B	2	0.97332	0.97345	0.99967	15054	0	0.70076	0.11627	0.11645	0.959991	1809	1	0.70076
SMN1	2	0.59291	0.61159	0.967181	9789	1	-0.11856	0.11639	0.11657	0.959991	1810	1	-0.11856
RPTN	2	0.97995	0.97998	0.99967	15176	0	0.69594	0.11651	0.1167	0.959991	1811	1	0.69594
ZFP558	2	0.96989	0.97002	0.99967	15011	0	0.55659	0.1167	0.11688	0.959991	1812	1	0.55659
NHLRC3	1	0.88319	0.88358	0.989456	13582	0	0.62	0.11681	0.11668	0.959991	1813	0	0.62
CREB3L1	2	0.074269	0.12894	0.965793	1832	1	-0.92465	0.11682	0.11699	0.959991	1814	1	-0.92465
IQSEC2	1	0.88312	0.8835	0.989456	13581	0	0.66717	0.11688	0.11674	0.959991	1815	0	0.66717
RASD2	2	0.94401	0.94401	0.998209	14618	0	0.59595	0.11688	0.11705	0.959991	1816	1	0.59595
MYO16	3	0.8145	0.82198	0.989456	12737	1	-0.28935	0.11691	0.12126	0.959991	1817	1	-0.28935
C030046I01RIK	1	0.88306	0.88344	0.989456	13579	0	0.57712	0.11694	0.11681	0.959991	1818	0	0.57712
DNAJA4	3	0.92164	0.9217	0.995137	14229	0	0.82112	0.11709	0.12142	0.959991	1819	1	0.82112
RASAL2	2	0.57279	0.59605	0.967181	9634	1	-0.35595	0.11712	0.11729	0.959991	1820	1	-0.35595
ZFP553	2	0.67475	0.67928	0.967181	11074	1	0.13637	0.11712	0.11729	0.959991	1821	1	0.13637
CP	4	0.19975	0.38416	0.965793	4399	2	-1.1175	0.1172	0.13008	0.959991	1822	1	-1.1175
KLRI1	1	0.88274	0.88313	0.989456	13577	0	0.55592	0.11726	0.11713	0.959991	1823	0	0.55592
SESN3	2	0.8896	0.88937	0.989456	13697	0	0.32758	0.1173	0.11746	0.959991	1824	1	0.32758
CCDC41	2	0.37142	0.45673	0.965793	6963	1	-0.45168	0.11742	0.11758	0.959991	1825	1	-0.45168
TMEM102	3	0.17938	0.32594	0.965793	4037	2	-1.5881	0.11744	0.12177	0.959991	1826	1	-1.5881
ZFP300	2	0.088809	0.15217	0.965793	2167	1	-1.0308	0.11748	0.11763	0.959991	1827	1	-1.0308
ATP5H	2	0.7242	0.72425	0.967181	11515	1	-0.063979	0.11767	0.11783	0.959991	1828	1	-0.063979
FUNDC1	3	0.11251	0.2444	0.965793	2775	2	-2.1506	0.11771	0.12202	0.959991	1829	1	-2.1506
LHX5	2	0.34997	0.44339	0.965793	6636	1	-0.62932	0.11773	0.11789	0.959991	1830	1	-0.62932
RHBDL2	3	0.89932	0.89946	0.989456	14042	0	-1.0373	0.11789	0.12218	0.959991	1831	1	-1.0373
RNASEK	2	0.29354	0.40923	0.965793	6019	1	-0.70229	0.11797	0.11811	0.959991	1832	1	-0.70229
KCNF1	1	0.88191	0.88233	0.989456	13576	0	0.58672	0.11809	0.11794	0.959991	1833	0	0.58672
ABCB1B	2	0.97332	0.97345	0.99967	15052	0	0.6888	0.11809	0.11823	0.959991	1834	1	0.6888
SIRT1	3	0.40621	0.5616	0.967181	7491	1	-1.1642	0.11815	0.12243	0.959991	1835	1	-1.1642
IL27RA	2	0.84086	0.84048	0.989456	13069	0	0.18167	0.11821	0.11835	0.959991	1836	1	0.18167
1810048J11RIK	2	0.7242	0.72425	0.967181	11338	1	-0.0059456	0.11827	0.1184	0.959991	1837	1	-0.0059456
ANKRD32	2	0.94092	0.94092	0.998209	14577	0	0.52628	0.11839	0.11853	0.959991	1838	1	0.52628
ADAMTS6	4	0.30791	0.5275	0.967181	6178	2	-0.56369	0.11849	0.13118	0.959991	1839	1	-0.56369
LRRC30	4	0.41307	0.60566	0.967181	7533	2	-1.1242	0.11849	0.13118	0.959991	1840	1	-1.1242
PRPS2	2	0.8896	0.88937	0.989456	13638	0	0.26079	0.11858	0.11871	0.959991	1841	1	0.26079
SYT17	1	0.88135	0.88175	0.989456	13575	0	0.58824	0.11865	0.11849	0.959991	1842	0	0.58824
ATRNL1	1	0.88132	0.88171	0.989456	13574	0	0.45235	0.11868	0.11852	0.959991	1843	0	0.45235
OLFR1264	1	0.88127	0.88167	0.989456	13573	0	0.61833	0.11873	0.11857	0.959991	1844	0	0.61833
MPST	3	0.077009	0.17631	0.965793	1942	2	-1.371	0.11878	0.123	0.959991	1845	1	-1.371
APIP	1	0.88119	0.88158	0.989456	13572	0	0.49032	0.11881	0.11866	0.959991	1846	0	0.49032
ALKBH8	3	0.29108	0.44374	0.965793	5952	1	-1.1642	0.11891	0.12312	0.959991	1847	1	-1.1642
S100A16	1	0.88075	0.88112	0.989456	13571	0	0.62214	0.11925	0.11911	0.959991	1848	0	0.62214
CYP4F18	4	0.92394	0.92507	0.995137	14276	1	-0.65318	0.11932	0.1319	0.959991	1849	1	-0.65318
OLFR652	4	0.15187	0.31553	0.965793	3531	3	-1.6759	0.11932	0.1319	0.959991	1850	1	-1.6759
ITGA5	1	0.88054	0.88093	0.989456	13570	0	0.6164	0.11946	0.11933	0.959991	1851	0	0.6164
SLC6A15	3	0.18501	0.33208	0.965793	4144	1	0.17027	0.11967	0.1238	0.959991	1852	1	0.17027
1700109H08RIK	2	0.7242	0.72425	0.967181	11402	1	0.022451	0.11973	0.11982	0.959991	1853	1	0.022451
STOML1	2	0.1426	0.23426	0.965793	3375	1	-0.7805	0.11973	0.11982	0.959991	1854	1	-0.7805
TMEM72	2	0.97332	0.97345	0.99967	15053	0	0.69996	0.11973	0.11982	0.959991	1855	1	0.69996
GTPBP2	2	0.15178	0.24768	0.965793	3526	1	-0.76314	0.11973	0.11982	0.959991	1856	1	-0.76314
PTPLA	2	0.47719	0.52686	0.967181	8646	1	-0.30792	0.11973	0.11982	0.959991	1857	1	-0.30792
ICAM2	2	0.7242	0.72425	0.967181	11594	1	0.022451	0.11973	0.11982	0.959991	1858	1	0.022451
MAPK10	2	0.969	0.96917	0.99967	15003	0	0.55474	0.11973	0.11982	0.959991	1859	1	0.55474
AGPAT5	2	0.0104	0.019596	0.93227	310	1	-1.3199	0.11973	0.11982	0.959991	1860	1	-1.3199
ACTG1	2	0.84086	0.84048	0.989456	13092	0	0.16214	0.11973	0.11982	0.959991	1861	1	0.16214
TOMM34	2	0.53385	0.56711	0.967181	8972	1	-0.25021	0.11973	0.11982	0.959991	1862	1	-0.25021
EPCAM	1	0.87996	0.88033	0.989456	13568	0	0.43066	0.12004	0.11989	0.959991	1863	0	0.43066
AFAP1	3	0.93651	0.9368	0.996952	14537	0	-0.6099	0.12011	0.12421	0.959991	1864	1	-0.6099
MUSK	3	0.96332	0.96351	0.998209	14882	0	0.8612	0.12011	0.12421	0.959991	1865	1	0.8612
SGCB	1	0.87964	0.88001	0.989456	13567	0	0.53157	0.12036	0.12018	0.959991	1866	0	0.53157
ZFP112	2	0.97202	0.97215	0.99967	15035	0	0.52669	0.12088	0.12092	0.959991	1867	1	0.52669
CHRDL1	3	0.23385	0.38369	0.965793	5156	1	-0.97526	0.12127	0.12529	0.959991	1868	1	-0.97526
9930013L23RIK	3	0.5291	0.66676	0.967181	8911	1	-0.69646	0.12127	0.12529	0.959991	1869	1	-0.69646
TUBGCP4	3	0.78273	0.79902	0.988404	12208	1	-0.25331	0.12127	0.12529	0.959991	1870	1	-0.25331
SULT1D1	4	0.43788	0.62362	0.967181	7789	2	-0.87345	0.12131	0.1336	0.959991	1871	1	-0.87345
ASB14	2	0.37387	0.45833	0.965793	6983	1	-0.48865	0.12166	0.12168	0.959991	1872	1	-0.48865
MYL2	5	0.47217	0.69883	0.967181	8124	2	-1.2279	0.12168	0.14737	0.959991	1873	1	-1.2279
RPAP3	2	0.8896	0.88937	0.989456	13788	0	0.29627	0.12179	0.1218	0.959991	1874	1	0.29627
RNASE6	1	0.87817	0.87853	0.989456	13551	0	0.57424	0.12183	0.12163	0.959991	1875	0	0.57424
GATAD1	1	0.87817	0.87853	0.989456	13562	0	0.57424	0.12183	0.12163	0.959991	1876	0	0.57424
PLAUR	1	0.87817	0.87853	0.989456	13549	0	0.57424	0.12183	0.12163	0.959991	1877	0	0.57424
ATP7A	1	0.87817	0.87853	0.989456	13548	0	0.57424	0.12183	0.12163	0.959991	1878	0	0.57424
MSX1	1	0.87817	0.87853	0.989456	13561	0	0.57424	0.12183	0.12163	0.959991	1879	0	0.57424
ARHGAP21	1	0.87817	0.87853	0.989456	13550	0	0.57424	0.12183	0.12163	0.959991	1880	0	0.57424
CD177	1	0.87817	0.87853	0.989456	13565	0	0.57424	0.12183	0.12163	0.959991	1881	0	0.57424
RILP	1	0.87817	0.87853	0.989456	13558	0	0.57424	0.12183	0.12163	0.959991	1882	0	0.57424
SYMPK	1	0.87817	0.87853	0.989456	13563	0	0.57424	0.12183	0.12163	0.959991	1883	0	0.57424
ZGPAT	1	0.87817	0.87853	0.989456	13564	0	0.57424	0.12183	0.12163	0.959991	1884	0	0.57424
PAN2	1	0.87817	0.87853	0.989456	13560	0	0.57424	0.12183	0.12163	0.959991	1885	0	0.57424
PBXIP1	1	0.87817	0.87853	0.989456	13559	0	0.57424	0.12183	0.12163	0.959991	1886	0	0.57424
SF3A2	1	0.87817	0.87853	0.989456	13552	0	0.57424	0.12183	0.12163	0.959991	1887	0	0.57424
AKAP8	1	0.87817	0.87853	0.989456	13553	0	0.57424	0.12183	0.12163	0.959991	1888	0	0.57424
TCF19	1	0.87817	0.87853	0.989456	13554	0	0.57424	0.12183	0.12163	0.959991	1889	0	0.57424
ACOT12	1	0.87817	0.87853	0.989456	13557	0	0.57424	0.12183	0.12163	0.959991	1890	0	0.57424
PCP2	1	0.87817	0.87853	0.989456	13556	0	0.57424	0.12183	0.12163	0.959991	1891	0	0.57424
TXNL4B	1	0.87817	0.87853	0.989456	13555	0	0.57424	0.12183	0.12163	0.959991	1892	0	0.57424
OASL2	1	0.87817	0.87853	0.989456	13566	0	0.57424	0.12183	0.12163	0.959991	1893	0	0.57424
EHD4	2	0.1055	0.17829	0.965793	2509	1	-0.85068	0.12197	0.12197	0.959991	1894	1	-0.85068
NCK2	2	0.8896	0.88937	0.989456	13759	0	0.31636	0.12197	0.12197	0.959991	1895	1	0.31636
RIT1	2	0.37387	0.45833	0.965793	6981	1	-0.40913	0.12215	0.12213	0.959991	1896	1	-0.40913
OTOA	3	0.18762	0.33477	0.965793	4212	2	-1.9154	0.12233	0.12629	0.959991	1897	1	-1.9154
OLFR1386	3	0.71197	0.75483	0.98175	11250	1	-0.97526	0.12251	0.12645	0.959991	1898	1	-0.97526
SORBS1	3	0.23835	0.38844	0.965793	5203	2	-1.3174	0.1226	0.12653	0.959991	1899	1	-1.3174
ABCG5	2	0.29354	0.40923	0.965793	6031	1	-0.70788	0.12269	0.12269	0.959991	1900	1	-0.70788
BCO2	3	0.85516	0.85601	0.989456	13350	1	-0.6099	0.12287	0.12676	0.959991	1901	1	-0.6099
KCNJ9	3	0.80129	0.81209	0.989456	12591	1	-0.69646	0.12295	0.12686	0.959991	1902	1	-0.69646
ZFP39	2	0.94201	0.94203	0.998209	14588	0	0.033159	0.12324	0.12322	0.959991	1903	1	0.033159
HMGB4	3	0.11628	0.25123	0.965793	2840	1	-0.2827	0.12327	0.12714	0.959991	1904	1	-0.2827
9130011J15RIK	1	0.8767	0.87709	0.989456	13547	0	0.59147	0.1233	0.12315	0.959991	1905	0	0.59147
AQP12	1	0.87667	0.87706	0.989456	13546	0	0.41889	0.12333	0.12318	0.959991	1906	0	0.41889
SALL2	1	0.87657	0.87698	0.989456	13545	0	0.52706	0.12343	0.12328	0.959991	1907	0	0.52706
HDHD3	1	0.87649	0.87691	0.989456	13544	0	0.57825	0.12351	0.12336	0.959991	1908	0	0.57825
CD99L2	2	0.92415	0.92399	0.995137	14343	0	0.34115	0.1236	0.12358	0.959991	1909	1	0.34115
OAS3	2	0.47719	0.52686	0.967181	8609	1	-0.31159	0.1236	0.12358	0.959991	1910	1	-0.31159
HSPB8	2	0.1003	0.17024	0.965793	2391	1	-0.88149	0.1236	0.12358	0.959991	1911	1	-0.88149
HSPA1B	2	0.84086	0.84048	0.989456	13083	0	0.15847	0.1236	0.12358	0.959991	1912	1	0.15847
SPINT3	1	0.87631	0.87673	0.989456	13543	0	0.45556	0.12369	0.12354	0.959991	1913	0	0.45556
ABCC8	1	0.87628	0.8767	0.989456	13542	0	0.53562	0.12372	0.12358	0.959991	1914	0	0.53562
HDAC7	2	0.84086	0.84048	0.989456	13022	0	-0.015781	0.12396	0.12393	0.959991	1915	1	-0.015781
FGD6	2	0.47719	0.52686	0.967181	8641	1	-0.32052	0.12402	0.12398	0.959991	1916	1	-0.32052
PGM2	1	0.87591	0.87635	0.989456	13541	0	0.57098	0.12409	0.12394	0.959991	1917	0	0.57098
CLCC1	4	0.65274	0.78608	0.983786	10463	1	-1.4369	0.12412	0.13595	0.959991	1918	1	-1.4369
FBXO18	1	0.87586	0.87631	0.989456	13540	0	0.55564	0.12414	0.12399	0.959991	1919	0	0.55564
FEZ2	2	0.26083	0.38973	0.965793	5492	1	-0.66771	0.12439	0.12433	0.959991	1920	1	-0.66771
CSF3R	3	0.9905	0.99062	0.999747	15330	0	0.82112	0.1246	0.12835	0.959991	1921	1	0.82112
ACSBG2	3	0.96332	0.96351	0.998209	14891	0	0.071726	0.1246	0.12835	0.959991	1922	1	0.071726
4930447C04RIK	3	0.96332	0.96351	0.998209	14889	0	-0.69646	0.1246	0.12835	0.959991	1923	1	-0.69646
A530016L24RIK	3	0.85516	0.85601	0.989456	13264	1	-1.2546	0.1246	0.12835	0.959991	1924	1	-1.2546
GRIPAP1	1	0.87536	0.87581	0.989456	13539	0	0.56498	0.12464	0.12447	0.959991	1925	0	0.56498
DAPK2	1	0.87525	0.8757	0.989456	13538	0	0.39004	0.12475	0.12459	0.959991	1926	0	0.39004
PIGS	2	0.7242	0.72425	0.967181	11463	1	0.020406	0.12481	0.12473	0.959991	1927	1	0.020406
CUL7	2	0.96049	0.96059	0.998209	14838	0	0.32979	0.12493	0.12485	0.959991	1928	1	0.32979
DARS	1	0.87504	0.87548	0.989456	13537	0	0.51647	0.12496	0.12479	0.959991	1929	0	0.51647
VGLL2	1	0.87504	0.87548	0.989456	13536	0	0.51647	0.12496	0.12479	0.959991	1930	0	0.51647
ST8SIA6	2	0.99115	0.99108	0.999747	15338	0	0.91215	0.12505	0.12496	0.959991	1931	1	0.91215
ZDHHC21	2	0.8896	0.88937	0.989456	13833	0	0.30149	0.12517	0.12507	0.959991	1932	1	0.30149
SKOR1	1	0.87481	0.87522	0.989456	13535	0	0.55006	0.12519	0.12501	0.959991	1933	0	0.55006
TMCO2	4	0.012786	0.041858	0.965793	383	3	-2.3716	0.12529	0.13694	0.959991	1934	1	-2.3716
LCMT1	2	0.81688	0.81628	0.989456	12789	0	0.11746	0.12532	0.12522	0.959991	1935	1	0.11746
BZW1	2	0.7242	0.72425	0.967181	11466	1	-0.188	0.12541	0.1253	0.959991	1936	1	-0.188
RNF32	1	0.87457	0.87498	0.989456	13534	0	0.53049	0.12543	0.12525	0.959991	1937	0	0.53049
PRPSAP2	2	0.21547	0.33752	0.965793	4627	1	-0.67028	0.12547	0.12536	0.959991	1938	1	-0.67028
PLCXD1	1	0.8745	0.87491	0.989456	13533	0	0.40635	0.1255	0.12531	0.959991	1939	0	0.40635
TBX3	2	0.63859	0.64846	0.967181	10287	1	-0.17717	0.12559	0.12549	0.959991	1940	1	-0.17717
ABHD8	1	0.87434	0.87474	0.989456	13532	0	0.29033	0.12566	0.12547	0.959991	1941	0	0.29033
ZAP70	2	0.30688	0.41709	0.965793	6157	1	-0.52323	0.12568	0.12556	0.959991	1942	1	-0.52323
SKINT6	3	0.71197	0.75483	0.98175	11253	1	-0.6099	0.12579	0.12945	0.959991	1943	1	-0.6099
ATP5S	2	0.0017747	0.0034669	0.886196	60	1	-1.5844	0.12584	0.1257	0.959991	1944	1	-1.5844
OLFR884	3	0.75615	0.78147	0.98175	11984	1	-0.97526	0.12588	0.12953	0.959991	1945	1	-0.97526
SLC39A11	1	0.87402	0.87439	0.989456	13531	0	0.42324	0.12598	0.12578	0.959991	1946	0	0.42324
PPIP5K2	2	0.202	0.31915	0.965793	4429	1	-0.68785	0.12602	0.12589	0.959991	1947	1	-0.68785
6330416G13RIK	1	0.87386	0.87424	0.989456	13530	0	0.48752	0.12614	0.12595	0.959991	1948	0	0.48752
B9D2	3	0.96332	0.96351	0.998209	14875	0	-0.69646	0.12619	0.1298	0.959991	1949	1	-0.69646
LMO3	3	0.25689	0.40797	0.965793	5461	1	-0.72134	0.12619	0.1298	0.959991	1950	1	-0.72134
MRGPRB1	1	0.87362	0.874	0.989456	13529	0	0.52287	0.12638	0.12621	0.959991	1951	0	0.52287
PHC3	1	0.87347	0.87385	0.989456	13528	0	0.47446	0.12653	0.12636	0.959991	1952	0	0.47446
TMC2	1	0.87347	0.87385	0.989456	13527	0	0.47446	0.12653	0.12636	0.959991	1953	0	0.47446
HPCAL1	1	0.87341	0.87378	0.989456	13526	0	0.4878	0.12659	0.12643	0.959991	1954	0	0.4878
STAC3	1	0.87337	0.87376	0.989456	13525	0	0.37547	0.12663	0.12645	0.959991	1955	0	0.37547
DRP2	3	0.85516	0.85601	0.989456	13341	1	0.7792	0.12681	0.13036	0.959991	1956	1	0.7792
NDUFAF4	1	0.87299	0.87336	0.989456	13524	0	0.34329	0.12701	0.12684	0.959991	1957	0	0.34329
PRMT7	1	0.87289	0.87327	0.989456	13523	0	0.37247	0.12711	0.12694	0.959991	1958	0	0.37247
2700090O03RIK	1	0.87286	0.87324	0.989456	13522	0	0.50793	0.12714	0.12696	0.959991	1959	0	0.50793
PARVB	1	0.87282	0.87321	0.989456	13521	0	0.48175	0.12718	0.12699	0.959991	1960	0	0.48175
TRIM67	1	0.87279	0.87318	0.989456	13520	0	0.48537	0.12721	0.12702	0.959991	1961	0	0.48537
KRT78	1	0.87263	0.87303	0.989456	13519	0	0.47017	0.12737	0.12716	0.959991	1962	0	0.47017
GTF3C2	1	0.8726	0.873	0.989456	13518	0	0.36021	0.1274	0.1272	0.959991	1963	0	0.36021
EIF2C1	2	0.42196	0.48944	0.967181	7609	1	-0.39704	0.12752	0.12737	0.959991	1964	1	-0.39704
TRIM25	2	0.7242	0.72425	0.967181	11465	1	-0.006083	0.12752	0.12737	0.959991	1965	1	-0.006083
FBXO45	2	0.30462	0.41573	0.965793	6132	1	-0.55725	0.12752	0.12737	0.959991	1966	1	-0.55725
OSBPL6	2	0.65418	0.66143	0.967181	10470	1	-0.40589	0.12752	0.12737	0.959991	1967	1	-0.40589
GPAT2	2	0.9383	0.93834	0.997575	14564	0	0.38862	0.12752	0.12737	0.959991	1968	1	0.38862
HUNK	2	0.81688	0.81628	0.989456	12790	0	0.10261	0.12752	0.12737	0.959991	1969	1	0.10261
SLC35F4	2	0.95066	0.9507	0.998209	14713	0	0.15056	0.12752	0.12737	0.959991	1970	1	0.15056
XPA	2	0.63859	0.64846	0.967181	10360	1	-0.13717	0.12752	0.12737	0.959991	1971	1	-0.13717
ZFP57	2	0.92415	0.92399	0.995137	14359	0	0.455	0.12752	0.12737	0.959991	1972	1	0.455
TNFRSF1B	2	0.8896	0.88937	0.989456	13783	0	0.273	0.12752	0.12737	0.959991	1973	1	0.273
SUCLA2	2	0.53385	0.56711	0.967181	8984	1	-0.27874	0.12752	0.12737	0.959991	1974	1	-0.27874
GXYLT2	2	0.84086	0.84048	0.989456	13144	0	0.1336	0.12752	0.12737	0.959991	1975	1	0.1336
GM12942	2	0.8896	0.88937	0.989456	13656	0	0.273	0.12752	0.12737	0.959991	1976	1	0.273
TEX16	3	0.99331	0.99342	0.999747	15369	0	0.1004	0.12756	0.13104	0.959991	1977	1	0.1004
RNF19A	1	0.87239	0.87277	0.989456	13517	0	0.48769	0.12761	0.1274	0.959991	1978	0	0.48769
OLFR1351	1	0.872	0.8724	0.989456	13516	0	0.48585	0.128	0.12779	0.959991	1979	0	0.48585
CD22	3	0.46229	0.61766	0.967181	7945	2	-1.2546	0.128	0.13145	0.959991	1980	1	-1.2546
KLRA3	1	0.87182	0.87219	0.989456	13515	0	0.42174	0.12818	0.12797	0.959991	1981	0	0.42174
CLCF1	3	0.29	0.44261	0.965793	5947	2	-1.5937	0.12827	0.1317	0.959991	1982	1	-1.5937
DPPA2	1	0.87173	0.87209	0.989456	13514	0	0.30917	0.12827	0.12808	0.959991	1983	0	0.30917
COL10A1	1	0.87161	0.87198	0.989456	13513	0	0.48536	0.12839	0.12819	0.959991	1984	0	0.48536
PAK1	4	0.52277	0.68672	0.967181	8888	2	-1.0634	0.1285	0.13972	0.959991	1985	1	-1.0634
ZBTB22	4	0.0044348	0.015379	0.93227	136	2	-2.0174	0.1285	0.13972	0.959991	1986	1	-2.0174
OLFR623	4	0.34864	0.55929	0.967181	6630	2	-1.6456	0.1285	0.13972	0.959991	1987	1	-1.6456
KLHL33	1	0.87128	0.87164	0.989456	13512	0	0.42002	0.12872	0.12854	0.959991	1988	0	0.42002
MCTP1	2	0.14639	0.23983	0.965793	3444	1	-0.98964	0.12897	0.12883	0.959991	1989	1	-0.98964
MED7	2	0.47719	0.52686	0.967181	8673	1	-0.31625	0.12912	0.12898	0.959991	1990	1	-0.31625
ETAA1	1	0.87079	0.87113	0.989456	13511	0	0.27858	0.12921	0.12899	0.959991	1991	0	0.27858
THAP3	2	0.92415	0.92399	0.995137	14330	0	0.32821	0.1293	0.12918	0.959991	1992	1	0.32821
GPHN	1	0.87057	0.8709	0.989456	13510	0	0.45183	0.12943	0.12922	0.959991	1993	0	0.45183
SSR3	2	0.78357	0.78302	0.98175	12268	0	-0.00028333	0.12951	0.12937	0.959991	1994	1	-0.00028333
MAGOH	1	0.87047	0.87081	0.989456	13509	0	0.28071	0.12953	0.12932	0.959991	1995	0	0.28071
HPDL	1	0.87042	0.87076	0.989456	13508	0	0.4546	0.12958	0.12936	0.959991	1996	0	0.4546
SERPINB13	1	0.87027	0.87062	0.989456	13507	0	0.22011	0.12973	0.1295	0.959991	1997	0	0.22011
OLFR916	2	0.47719	0.52686	0.967181	8682	1	-0.46844	0.12987	0.12974	0.959991	1998	1	-0.46844
KLHDC9	2	0.9924	0.99238	0.999747	15352	0	1.0978	0.13	0.12988	0.959991	1999	1	1.0978
[truncated: 13,481 more rows]

## Sheet: MAGeCK output Fig S1B
id	num	neg|score	neg|p-value	neg|fdr	neg|rank	neg|goodsgrna	neg|lfc	pos|score	pos|p-value	pos|fdr	pos|rank	pos|goodsgrna	pos|lfc
PDHA1	4	0.99999	1	0.999996	18989	0	1.796	5.0908e-06	1.5903e-05	0.30198	1	4	1.796
KDELC2	4	0.24392	0.44489	0.999996	7882	2	-1.1052	2.888e-05	0.00010402	0.742772	2	1	-1.1052
DNAJB1	4	0.98859	0.98869	0.999996	18732	0	1.7187	6.2226e-05	0.00023281	0.742772	3	3	1.7187
SLC25A1	3	0.99993	0.99993	0.999996	18987	0	2.2858	6.6629e-05	0.00020882	0.742772	4	3	2.2858
GYK	4	0.98348	0.98354	0.999996	18630	0	1.5986	7.0885e-05	0.00026722	0.742772	5	3	1.5986
HLCS	4	0.99651	0.99654	0.999996	18912	0	1.794	8.2697e-05	0.00031832	0.742772	6	3	1.794
HAO2	4	0.99991	0.99991	0.999996	18986	0	1.0413	8.572e-05	0.00032562	0.742772	7	4	1.0413
GPR139	5	0.10229	0.26	0.999996	4255	3	-1.4394	0.0001083	0.00040592	0.742772	8	1	-1.4394
IL10RA	3	0.80736	0.81679	0.999996	16051	1	-0.26201	0.00017327	0.0005274	0.742772	9	1	-0.26201
SNCAIP	5	0.94807	0.95221	0.999996	17991	1	-0.40539	0.00018049	0.00068122	0.742772	10	2	-0.40539
TMEM65	4	0.97319	0.97317	0.999996	18455	0	1.469	0.00018255	0.00065984	0.742772	11	3	1.469
GYS1	3	0.9998	0.9998	0.999996	18981	0	1.173	0.00019641	0.0005858	0.742772	12	3	1.173
PPAP2B	3	0.9651	0.96528	0.999996	18309	0	2.2105	0.00021982	0.00065828	0.742772	13	2	2.2105
MFRP	5	0.99984	0.99985	0.999996	18984	0	0.96041	0.00022867	0.00084077	0.742772	14	4	0.96041
NIPSNAP1	4	0.78063	0.84512	0.999996	15674	1	1.163	0.00023101	0.00079071	0.742772	15	2	1.163
TOR3A	4	0.62446	0.76373	0.999996	13776	2	-0.14014	0.00023102	0.00079071	0.742772	16	1	-0.14014
THNSL2	5	0.93336	0.94336	0.999996	17723	1	1.501	0.00024216	0.00088665	0.742772	17	3	1.501
ENKUR	5	0.33074	0.56173	0.999996	9558	3	-0.57512	0.00026596	0.0009779	0.742772	18	2	-0.57512
VMN1R82	4	0.6994	0.81687	0.999996	14745	1	1.4838	0.00026809	0.00088978	0.742772	19	3	1.4838
ADAMTS15	4	0.24996	0.45292	0.999996	8033	1	1.5603	0.00027572	0.00090751	0.742772	20	3	1.5603
RALGAPB	4	0.38698	0.58664	0.999996	10406	1	0.3415	0.00027795	0.00091064	0.742772	21	2	0.3415
RDH9	4	0.9997	0.99971	0.999996	18980	0	1.3874	0.00030067	0.0009706	0.742772	22	3	1.3874
TCP11L2	3	0.58883	0.69236	0.999996	13302	1	2.1807	0.00031274	0.00092836	0.742772	23	2	2.1807
EPS15L1	3	0.67339	0.73352	0.999996	14431	1	-0.35804	0.00032487	0.00096799	0.742772	24	1	-0.35804
ACACA	3	0.99966	0.99965	0.999996	18979	0	1.2847	0.00034393	0.0010272	0.749915	25	3	1.2847
ZFP961	4	0.54933	0.70622	0.999996	12810	1	0.30273	0.00034652	0.0010926	0.749915	26	2	0.30273
NMU	4	0.99983	0.99984	0.999996	18982	0	1.4299	0.00036103	0.001133	0.749915	27	3	1.4299
ZDHHC24	3	0.9912	0.9913	0.999996	18805	0	1.9383	0.00038597	0.0011453	0.749915	28	2	1.9383
E330017A01RIK	5	0.48829	0.71319	0.999996	12058	2	-0.89835	0.00043313	0.0016062	0.781226	29	1	-0.89835
IGLON5	4	0.41808	0.60931	0.999996	10900	1	0.28006	0.00049087	0.0014951	0.781226	30	2	0.28006
ZFP605	5	0.99706	0.99703	0.999996	18927	0	0.81901	0.00050489	0.0018742	0.781226	31	4	0.81901
SFRP1	3	0.79186	0.80568	0.999996	15801	1	1.8113	0.00053447	0.0015593	0.781226	32	2	1.8113
SPOCK1	4	0.60454	0.74813	0.999996	13505	1	-0.18438	0.00054861	0.001639	0.781226	33	1	-0.18438
COL4A5	5	0.99995	0.99996	0.999996	18988	0	0.78208	0.00057519	0.0021281	0.781226	34	4	0.78208
HINT2	4	0.94445	0.94435	0.999996	17931	0	0.69064	0.00060634	0.0018069	0.781226	35	2	0.69064
OXCT1	5	0.085371	0.22681	0.999996	3735	2	-0.22105	0.00063657	0.002345	0.781226	36	2	-0.22105
FANCC	4	0.99935	0.99937	0.999996	18975	0	1.0671	0.00064608	0.001906	0.781226	37	3	1.0671
FASN	2	0.99935	0.99932	0.999996	18974	0	2.0607	0.00064699	0.0012177	0.770792	38	2	2.0607
IL1A	4	0.37495	0.57798	0.999996	10193	1	0.52316	0.00064757	0.0019112	0.781226	39	2	0.52316
ASPG	4	0.9928	0.99288	0.999996	18837	0	0.78992	0.00066364	0.0019571	0.781226	40	2	0.78992
FAM122A	2	0.99933	0.99929	0.999996	18973	0	1.9202	0.00067221	0.0012657	0.775311	41	2	1.9202
GM14420	3	0.72102	0.76013	0.999996	14960	1	1.9892	0.00070026	0.0020264	0.781226	42	2	1.9892
SERTAD4	1	0.9993	0.99933	0.999996	18972	0	2.91	0.00070034	0.0007026	0.742772	43	1	2.91
6430531B16RIK	4	0.89568	0.9031	0.999996	17160	1	0.80358	0.00070838	0.0020838	0.781226	44	2	0.80358
RRAD	4	0.77669	0.8436	0.999996	15610	1	0.16438	0.00072181	0.0021177	0.781226	45	2	0.16438
LYPD3	5	0.37231	0.60297	0.999996	10162	3	-0.60465	0.00073408	0.0026443	0.781226	46	2	-0.60465
0610037L13RIK	2	0.79051	0.78993	0.999996	15779	0	1.0603	0.00073631	0.0013716	0.781226	47	1	1.0603
CD96	5	0.9922	0.99225	0.999996	18827	0	0.3475	0.00074383	0.0026704	0.781226	48	2	0.3475
FAM149B	3	0.99718	0.99721	0.999996	18929	0	1.5978	0.00077829	0.0022475	0.781226	49	2	1.5978
NAGS	2	0.82243	0.82205	0.999996	16202	0	1.077	0.00082291	0.0015436	0.781226	50	1	1.077
UTS2R	4	0.56204	0.7158	0.999996	12974	1	0.77702	0.00082301	0.0023925	0.781226	51	2	0.77702
COL3A1	5	0.99915	0.99914	0.999996	18969	0	0.86109	0.00082876	0.0028951	0.781226	52	3	0.86109
MCHR1	5	0.87135	0.91784	0.999996	16794	1	0.20976	0.00083003	0.0028977	0.781226	53	2	0.20976
CD200R4	4	0.99818	0.99823	0.999996	18946	0	0.93758	0.0008389	0.0024305	0.781226	54	3	0.93758
CRELD2	3	0.77113	0.79148	0.999996	15565	1	-0.34444	0.0008445	0.0024227	0.781226	55	1	-0.34444
H2-M9	4	0.14432	0.30456	0.999996	5493	2	0.20167	0.00085935	0.0024905	0.781226	56	2	0.20167
PTPN22	5	0.1759	0.39222	0.999996	6279	2	0.00023315	0.00086587	0.0029848	0.781226	57	2	0.00023315
LNX1	4	0.95956	0.9595	0.999996	18229	0	1.2877	0.00086677	0.0025124	0.781226	58	3	1.2877
GM13125	4	0.98859	0.98869	0.999996	18730	0	0.69663	0.0008768	0.0025426	0.781226	59	3	0.69663
SPATA18	4	0.43425	0.62111	0.999996	11177	1	0.60023	0.00087987	0.002552	0.781226	60	2	0.60023
DLX3	5	0.75465	0.86431	0.999996	15332	1	1.2592	0.00089407	0.0030448	0.781226	61	3	1.2592
PGAM2	4	0.074064	0.19455	0.999996	3395	1	-0.36859	0.00089498	0.0025922	0.781226	62	1	-0.36859
C530008M17RIK	4	0.79399	0.85043	0.999996	15890	1	0.67892	0.00092798	0.0026892	0.781226	63	2	0.67892
IL17A	2	0.53473	0.56795	0.999996	12630	1	0.70891	0.00093838	0.0017574	0.781226	64	1	0.70891
CCL9	4	0.67393	0.80255	0.999996	14435	1	-0.21715	0.0009527	0.0027601	0.781226	65	1	-0.21715
4921517L17RIK	5	0.69168	0.82666	0.999996	14648	2	-0.88365	0.00097432	0.0032664	0.785123	66	1	-0.88365
ARID3B	3	0.58258	0.68954	0.999996	13225	1	0.46625	0.00097438	0.0027893	0.781226	67	1	0.46625
1700029J07RIK	4	0.99651	0.99654	0.999996	18909	0	1.253	0.0009846	0.0028294	0.781226	68	3	1.253
CDR1	2	0.999	0.99895	0.999996	18966	0	1.8003	0.0010023	0.0018851	0.781226	69	2	1.8003
4933411K20RIK	4	0.41494	0.607	0.999996	10863	1	0.15543	0.0010104	0.0028988	0.781226	70	2	0.15543
LAMB3	4	0.87863	0.892	0.999996	16914	1	1.0229	0.0010423	0.002989	0.781226	71	3	1.0229
GPAM	4	0.64977	0.78351	0.999996	14105	1	1.1221	0.0010505	0.003015	0.781226	72	3	1.1221
CPT1A	4	0.65338	0.78625	0.999996	14135	1	-0.64465	0.0010681	0.0030604	0.781226	73	1	-0.64465
SLC24A5	4	0.94093	0.94086	0.999996	17880	0	0.87396	0.0011028	0.0031615	0.781226	74	2	0.87396
RAD51L3	3	0.99888	0.9989	0.999996	18963	0	1.2995	0.0011231	0.003209	0.781226	75	3	1.2995
FMR1	4	0.66705	0.79711	0.999996	14323	1	-0.39009	0.0011836	0.0033644	0.792629	76	1	-0.39009
FBXO10	4	0.41637	0.60803	0.999996	10881	2	0.21515	0.0011897	0.0033811	0.792629	77	2	0.21515
CUBN	4	0.82025	0.86168	0.999996	16187	1	-0.14799	0.0012413	0.0035302	0.803304	78	1	-0.14799
CLDN23	3	0.96174	0.96197	0.999996	18249	0	1.6824	0.0012651	0.0035954	0.803304	79	2	1.6824
FADD	3	0.99872	0.99875	0.999996	18960	0	0.9712	0.0012802	0.0036381	0.803304	80	3	0.9712
ZFP945	4	0.90823	0.91211	0.999996	17328	1	0.83656	0.001281	0.0036261	0.803304	81	3	0.83656
SLC5A3	3	0.62853	0.71103	0.999996	13827	1	0.23472	0.0013207	0.0037554	0.811712	82	1	0.23472
LHFPL2	4	0.47112	0.64817	0.999996	11786	1	1.0238	0.0014277	0.0040146	0.841219	83	3	1.0238
EYA3	4	0.047364	0.13771	0.986008	2430	1	0.93787	0.0014412	0.0040563	0.841219	84	3	0.93787
CAPRIN2	5	0.42825	0.65722	0.999996	11059	1	0.53329	0.0014648	0.0045678	0.849835	85	2	0.53329
OLFR348	4	0.056604	0.1609	0.986008	2800	1	0.44003	0.0014721	0.0041413	0.841219	86	2	0.44003
KRT17	5	0.11542	0.28508	0.999996	4636	2	1.332	0.001473	0.0045839	0.849835	87	3	1.332
NBEAL2	4	0.99818	0.99823	0.999996	18949	0	1.138	0.0014881	0.0041804	0.841219	88	3	1.138
PTGR1	4	0.86232	0.88261	0.999996	16702	1	1.1133	0.001494	0.0042018	0.841219	89	2	1.1133
GPR171	5	0.40052	0.63054	0.999996	10619	3	-1.2381	0.0014956	0.004635	0.849835	90	2	-1.2381
SUSD2	3	0.98227	0.98243	0.999996	18620	0	1.7895	0.0015563	0.0042085	0.841219	91	2	1.7895
SERPINB1A	4	0.69331	0.81504	0.999996	14665	1	1.1748	0.001568	0.0043962	0.849835	92	3	1.1748
MFF	5	0.50647	0.72711	0.999996	12313	2	0.12221	0.0016329	0.0049985	0.849835	93	2	0.12221
NR4A3	2	0.13464	0.22302	0.999996	5214	1	0.13634	0.0016599	0.0031939	0.781226	94	1	0.13634
TEDDM1	5	0.39691	0.62702	0.999996	10587	2	-0.67909	0.0016956	0.0051679	0.849835	95	1	-0.67909
LASS5	4	0.50208	0.67077	0.999996	12263	2	-0.87649	0.0017028	0.0047623	0.849835	96	1	-0.87649
HECTD2	4	0.39923	0.59563	0.999996	10612	1	1.4136	0.001717	0.0048066	0.849835	97	3	1.4136
MAP4K2	5	0.99408	0.99407	0.999996	18867	0	1.1919	0.0017276	0.0052477	0.849835	98	3	1.1919
CXCR2	5	0.52392	0.73585	0.999996	12498	2	1.2306	0.001753	0.0053181	0.849835	99	3	1.2306
UMODL1	4	0.68804	0.81342	0.999996	14602	1	0.67955	0.0018157	0.0050777	0.849835	100	2	0.67955
MC4R	5	0.65393	0.80503	0.999996	14148	1	-0.24505	0.0018397	0.0055621	0.849835	101	2	-0.24505
EFNA3	2	0.98566	0.98552	0.999996	18695	0	1.7603	0.0018475	0.0035782	0.803304	102	1	1.7603
CCDC125	5	0.578	0.76369	0.999996	13156	2	1.0689	0.0018592	0.0056221	0.849835	103	3	1.0689
CDC14A	5	0.98187	0.98199	0.999996	18604	0	0.51686	0.0019056	0.0057467	0.849835	104	2	0.51686
ITGA2B	5	0.68159	0.82073	0.999996	14543	1	1.104	0.0019168	0.0057712	0.849835	105	3	1.104
ACNAT1	3	0.9912	0.9913	0.999996	18809	0	1.4108	0.0019318	0.0048978	0.849835	106	2	1.4108
KCND1	2	0.99806	0.99796	0.999996	18945	0	1.79	0.0019391	0.0037617	0.811712	107	2	1.79
ZDHHC17	4	0.88875	0.89842	0.999996	17052	1	0.77302	0.0019628	0.0054792	0.849835	108	2	0.77302
AWAT1	5	0.16327	0.37099	0.999996	5966	3	-1.6522	0.0019839	0.0059365	0.849835	109	1	-1.6522
KLHL8	5	0.98789	0.98794	0.999996	18717	0	0.89437	0.0019901	0.0059485	0.849835	110	3	0.89437
SYCN	4	0.31954	0.53801	0.999996	9365	1	-0.41722	0.0019912	0.0055626	0.849835	111	1	-0.41722
SCHIP1	2	0.97738	0.97724	0.999996	18532	0	1.4989	0.0020062	0.0038936	0.830738	112	1	1.4989
TNNI2	4	0.89985	0.90599	0.999996	17215	1	0.74758	0.0020822	0.0058066	0.849835	113	2	0.74758
OSBPL5	4	0.93087	0.93091	0.999996	17697	1	0.77449	0.0021066	0.0058849	0.849835	114	3	0.77449
HS3ST4	4	0.46318	0.64233	0.999996	11657	2	0.19126	0.0021074	0.0058854	0.849835	115	2	0.19126
GM13154	4	0.38385	0.5844	0.999996	10332	1	0.91771	0.0021149	0.0059099	0.849835	116	3	0.91771
TBPL2	5	0.59021	0.77014	0.999996	13334	1	0.7753	0.0021233	0.0062989	0.849835	117	3	0.7753
DGKA	4	0.46254	0.64185	0.999996	11644	1	0.58035	0.0021265	0.0059375	0.849835	118	2	0.58035
ATP11C	5	0.18999	0.41406	0.999996	6629	2	0.08599	0.0021327	0.0063244	0.849835	119	2	0.08599
KDM1B	4	0.2411	0.44116	0.999996	7835	1	0.93011	0.002135	0.0059652	0.849835	120	3	0.93011
OLFR1233	5	0.98326	0.98334	0.999996	18623	0	0.33291	0.0021821	0.0064402	0.849835	121	2	0.33291
ZFP791	5	0.17856	0.39661	0.999996	6366	1	0.98152	0.0021919	0.0064636	0.849835	122	3	0.98152
SBK1	4	0.44448	0.62856	0.999996	11345	1	0.51597	0.0022099	0.0061581	0.849835	123	2	0.51597
OLFR619	5	0.20243	0.42762	0.999996	6917	1	1.2303	0.0022164	0.0065272	0.849835	124	3	1.2303
SLC22A17	4	0.44448	0.62856	0.999996	11342	1	0.78812	0.0022219	0.0061951	0.849835	125	2	0.78812
PRG3	5	0.4356	0.6642	0.999996	11207	2	0.33559	0.0022722	0.0066732	0.849835	126	2	0.33559
VSX1	3	0.66713	0.73034	0.999996	14328	1	-0.34444	0.0022726	0.0055011	0.849835	127	1	-0.34444
IL7	4	0.58402	0.73235	0.999996	13258	2	0.0020862	0.0022796	0.0063473	0.849835	128	2	0.0020862
GM5916	1	0.99771	0.99772	0.999996	18942	0	2.5232	0.0022887	0.0022637	0.781226	129	1	2.5232
CTHRC1	5	0.64896	0.80223	0.999996	14100	2	0.83675	0.0022923	0.0067248	0.849835	130	3	0.83675
MCPT8	4	0.87665	0.89082	0.999996	16899	1	0.56508	0.0023081	0.0064229	0.849835	131	2	0.56508
SMPDL3B	3	0.86746	0.86765	0.999996	16751	1	1.3666	0.0023162	0.0055835	0.849835	132	2	1.3666
KBTBD10	4	0.61952	0.75985	0.999996	13699	1	1.1057	0.0023259	0.0064746	0.849835	133	3	1.1057
EFHD1	1	0.99767	0.99769	0.999996	18941	0	2.693	0.0023321	0.0023023	0.781226	134	1	2.693
HOXC9	2	0.59649	0.61453	0.999996	13404	1	0.66757	0.0023523	0.0045772	0.849835	135	1	0.66757
NPW	2	0.99764	0.99753	0.999996	18940	0	1.3466	0.0023575	0.004585	0.849835	136	2	1.3466
BTRC	2	0.90468	0.90443	0.999996	17295	0	1.0701	0.0023812	0.0046241	0.849835	137	1	1.0701
SLC2A7	5	0.91092	0.93252	0.999996	17396	1	-0.096712	0.0023851	0.0069574	0.849835	138	2	-0.096712
ZBTB46	4	0.053227	0.15256	0.986008	2658	2	-1.0747	0.0023949	0.0066628	0.849835	139	1	-1.0747
SON	3	0.53369	0.66859	0.999996	12622	1	-0.92729	0.0024023	0.0057363	0.849835	140	1	-0.92729
ITPR3	4	0.93791	0.93787	0.999996	17799	0	0.70878	0.0024152	0.0067183	0.849835	141	2	0.70878
ILKAP	5	0.042215	0.13556	0.986008	2198	2	0.23788	0.0024164	0.0070262	0.849835	142	2	0.23788
NLRC3	5	0.46754	0.69412	0.999996	11739	1	-0.099979	0.002446	0.0071065	0.849835	143	2	-0.099979
VRK2	4	0.039418	0.11723	0.974826	2077	2	-0.64872	0.0024525	0.006814	0.849835	144	1	-0.64872
4930467E23RIK	4	0.095573	0.22941	0.999996	4028	2	-0.81306	0.0025102	0.0069621	0.849835	145	1	-0.81306
MMAA	5	0.99549	0.99547	0.999996	18894	0	0.32169	0.0025605	0.0074147	0.863785	146	2	0.32169
OLFR1341	4	0.49494	0.66557	0.999996	12180	1	0.49606	0.0025678	0.0071159	0.849835	147	2	0.49606
VMN1R228	4	0.45765	0.63828	0.999996	11536	1	0.69208	0.0026006	0.0071978	0.854239	148	3	0.69208
DHRS7B	4	0.95956	0.9595	0.999996	18211	0	0.90234	0.0026305	0.0072827	0.856772	149	3	0.90234
VMN2R59	5	0.61784	0.7851	0.999996	13679	2	0.75031	0.0026324	0.007605	0.8657	150	3	0.75031
YPEL5	4	0.81924	0.86122	0.999996	16163	1	0.49395	0.0026399	0.0073093	0.856772	151	2	0.49395
SLITRK6	5	0.96901	0.9691	0.999996	18381	0	0.96397	0.0026858	0.0077473	0.8657	152	3	0.96397
ATP13A4	5	0.16458	0.37325	0.999996	6002	4	-1.1266	0.0027046	0.0077958	0.8657	153	1	-1.1266
BBS4	4	0.77147	0.84164	0.999996	15567	1	1.0395	0.0027451	0.0075867	0.8657	154	3	1.0395
PCSK7	5	0.85689	0.91333	0.999996	16648	1	1.027	0.0027468	0.007897	0.86771	155	3	1.027
CES2F	3	0.82847	0.83322	0.999996	16282	1	1.4663	0.0028122	0.0064787	0.849835	156	2	1.4663
TRIM54	2	0.48643	0.53325	0.999996	12038	1	0.48747	0.0028138	0.0054391	0.849835	157	1	0.48747
OLFR410	3	0.99796	0.99802	0.999996	18944	0	1.1887	0.0028174	0.0064881	0.849835	158	2	1.1887
FAM151A	3	0.9651	0.96528	0.999996	18294	0	1.6108	0.00285	0.0065523	0.849835	159	2	1.6108
CCBL2	4	0.39224	0.59048	0.999996	10500	1	0.50664	0.0028561	0.0079053	0.86771	160	2	0.50664
AMPH	2	0.74554	0.7451	0.999996	15218	1	1.1762	0.0029003	0.0055892	0.849835	161	1	1.1762
OLFR340	4	0.44855	0.63157	0.999996	11397	2	-1.0357	0.0029713	0.0082077	0.884935	162	1	-1.0357
TTLL12	4	0.98859	0.98869	0.999996	18738	0	1.1853	0.0029945	0.0082659	0.884935	163	3	1.1853
OLFR731	4	0.91144	0.91457	0.999996	17398	1	0.58836	0.0030309	0.0083657	0.884935	164	2	0.58836
GAA	4	0.5359	0.69597	0.999996	12642	1	0.69417	0.0030498	0.0084126	0.884935	165	2	0.69417
SOX5	4	0.99963	0.99964	0.999996	18978	0	0.90397	0.0030574	0.0084314	0.884935	166	3	0.90397
ACCN3	4	0.99892	0.99891	0.999996	18965	0	1.0639	0.0030602	0.0084351	0.884935	167	3	1.0639
OLFR435	4	0.15562	0.32123	0.999996	5786	1	0.23411	0.0030866	0.0084987	0.88671	168	2	0.23411
4930547N16RIK	5	0.95931	0.96045	0.999996	18186	1	1.0134	0.0030879	0.0087813	0.891698	169	3	1.0134
CAMSAP1	3	0.98564	0.98579	0.999996	18683	0	0.43083	0.0031158	0.0070278	0.849835	170	1	0.43083
NCOR1	3	0.47142	0.62658	0.999996	11797	2	-1.1266	0.0031158	0.0070278	0.849835	171	1	-1.1266
RSAD2	3	0.37513	0.52997	0.999996	10196	1	1.5569	0.0031241	0.0070429	0.849835	172	2	1.5569
OLFR1200	4	0.80338	0.85433	0.999996	16017	1	-0.3075	0.0031442	0.008653	0.887336	173	1	-0.3075
2410001C21RIK	3	0.4858	0.64076	0.999996	12029	1	1.5901	0.0031557	0.0071039	0.849835	174	2	1.5901
OLFR318	1	0.9968	0.99686	0.999996	18922	0	2.6129	0.0031985	0.0031527	0.781226	175	1	2.6129
YAF2	5	0.026041	0.094057	0.967339	1455	2	0.85533	0.0032005	0.00908	0.905014	176	3	0.85533
PAPLN	4	0.27297	0.48309	0.999996	8507	3	-1.3875	0.0032595	0.0089758	0.905014	177	1	-1.3875
MGAM	5	0.11357	0.28159	0.999996	4585	3	-1.139	0.0032766	0.0092782	0.905014	178	2	-1.139
OLFR1205	5	0.18793	0.41177	0.999996	6585	3	-0.74686	0.0032808	0.0092849	0.905014	179	1	-0.74686
PRR23A	2	0.9967	0.99657	0.999996	18921	0	1.4447	0.003298	0.0063369	0.849835	180	2	1.4447
CHL1	5	0.11879	0.2913	0.999996	4725	2	0.17428	0.0033348	0.0094257	0.905014	181	2	0.17428
PRKDC	5	0.10544	0.26604	0.999996	4331	4	-1.2905	0.0033528	0.009468	0.905014	182	1	-1.2905
PKDREJ	4	0.17518	0.34968	0.999996	6259	3	-0.8395	0.0033747	0.0092834	0.905014	183	1	-0.8395
TREML2	5	0.32675	0.55766	0.999996	9479	1	0.54833	0.0034248	0.0096505	0.905014	184	2	0.54833
PRL8A8	5	0.94653	0.9512	0.999996	17972	1	1.0647	0.0034699	0.0097714	0.905214	185	3	1.0647
TMEM55A	3	0.27896	0.43108	0.999996	8604	2	-1.4915	0.0034832	0.0076884	0.8657	186	1	-1.4915
TAF15	5	0.99521	0.99518	0.999996	18890	0	0.48513	0.0034992	0.0098455	0.905214	187	2	0.48513
OLFR653	4	0.99366	0.99371	0.999996	18856	0	0.67057	0.0035004	0.0096228	0.905014	188	2	0.67057
ASB11	5	0.89657	0.9267	0.999996	17166	1	0.91183	0.0035891	0.010077	0.905214	189	3	0.91183
OLFR646	4	0.0099264	0.033354	0.942665	645	2	-0.63804	0.0036051	0.009895	0.905214	190	1	-0.63804
GBP10	4	0.94057	0.94049	0.999996	17828	0	0.51737	0.0036215	0.0099424	0.905214	191	3	0.51737
TLL2	5	0.58913	0.76957	0.999996	13311	2	-0.64465	0.0036356	0.01019	0.905214	192	2	-0.64465
CAPN8	5	0.96901	0.9691	0.999996	18377	0	-0.62228	0.0036408	0.010206	0.905214	193	2	-0.62228
TRABD	4	0.99818	0.99823	0.999996	18948	0	1.0468	0.0036915	0.01014	0.905214	194	2	1.0468
NAA11	3	0.43231	0.58758	0.999996	11140	2	-0.38678	0.0038289	0.0083303	0.884935	195	1	-0.38678
LPIN3	5	0.93168	0.94249	0.999996	17707	1	-0.34444	0.0038612	0.010769	0.905214	196	2	-0.34444
LUZP2	5	0.31383	0.54461	0.999996	9263	3	-1.3672	0.0038995	0.010865	0.905214	197	2	-1.3672
PIK3R5	4	0.4725	0.64916	0.999996	11821	1	1.0171	0.0039004	0.010681	0.905214	198	3	1.0171
BC057079	4	0.61962	0.75993	0.999996	13701	2	0.48855	0.0039551	0.010817	0.905214	199	2	0.48855
STMN2	3	0.23294	0.38288	0.999996	7622	1	-0.53899	0.0039585	0.008555	0.887336	200	1	-0.53899
CHST15	4	0.9928	0.99288	0.999996	18834	0	1.002	0.0039783	0.01087	0.905214	201	3	1.002
CADM4	3	0.33708	0.49118	0.999996	9655	2	-0.50282	0.0040018	0.0086457	0.887336	202	1	-0.50282
ITGB3	4	0.97136	0.97136	0.999996	18416	0	0.80116	0.0040068	0.010953	0.905214	203	2	0.80116
TAAR4	2	0.95739	0.95735	0.999996	18156	0	1.1108	0.0040247	0.0077285	0.8657	204	1	1.1108
BPIFA2	4	0.18499	0.36368	0.999996	6513	2	0.27296	0.0040284	0.011017	0.905214	205	2	0.27296
KRTAP19-4	2	0.99595	0.99582	0.999996	18900	0	1.3431	0.004046	0.0077703	0.8657	206	2	1.3431
VMN2R8	4	0.99353	0.99359	0.999996	18852	0	0.98162	0.0040556	0.011084	0.905214	207	3	0.98162
ZCCHC5	4	0.035614	0.10715	0.967339	1926	1	0.3542	0.004061	0.011096	0.905214	208	2	0.3542
SPSB3	4	0.34912	0.55927	0.999996	9831	1	0.56156	0.0040937	0.01119	0.905214	209	2	0.56156
ZFP182	4	0.96847	0.96844	0.999996	18372	0	0.29384	0.0041462	0.011325	0.905214	210	2	0.29384
GLOD5	4	0.4812	0.65556	0.999996	11963	2	-0.20141	0.0041836	0.011413	0.905214	211	2	-0.20141
VNN3	4	0.89323	0.90142	0.999996	17122	1	0.50478	0.0042124	0.011494	0.905214	212	2	0.50478
ACSS1	3	0.99403	0.99414	0.999996	18860	0	1.2855	0.004222	0.0090154	0.905014	213	2	1.2855
SH3TC2	2	0.90468	0.90443	0.999996	17290	0	0.9554	0.0042264	0.0081206	0.884935	214	1	0.9554
MSR1	4	0.22599	0.42081	0.999996	7464	2	0.52445	0.0042345	0.011556	0.905214	215	2	0.52445
ZFYVE28	5	0.83669	0.90773	0.999996	16385	1	1.0678	0.0042421	0.011744	0.905214	216	3	1.0678
OLFR76	5	0.98187	0.98199	0.999996	18609	0	0.85106	0.0042545	0.01178	0.905214	217	3	0.85106
NKIRAS2	5	0.94807	0.95221	0.999996	17990	1	-0.35804	0.0042885	0.011864	0.905214	218	2	-0.35804
BTNL1	5	0.47381	0.69987	0.999996	11841	2	-0.8154	0.0043965	0.012134	0.905214	219	1	-0.8154
CCS	5	0.78777	0.88539	0.999996	15743	2	-0.78708	0.0043965	0.012134	0.905214	220	1	-0.78708
ASB2	3	0.69082	0.74292	0.999996	14636	1	1.3545	0.0044336	0.0094268	0.905014	221	2	1.3545
MPP3	5	0.73461	0.85201	0.999996	15109	2	0.11602	0.0044741	0.012347	0.905214	222	2	0.11602
SLIT2	3	0.31493	0.4685	0.999996	9291	2	-1.1691	0.0044769	0.0095071	0.905014	223	1	-1.1691
EVC2	4	0.9928	0.99288	0.999996	18836	0	0.81096	0.0044805	0.012186	0.905214	224	3	0.81096
H2-M10.4	4	0.2572	0.46258	0.999996	8182	1	0.11908	0.0045265	0.01231	0.905214	225	2	0.11908
4921524L21RIK	2	0.99547	0.99532	0.999996	18893	0	0.90607	0.004527	0.0086916	0.887336	226	2	0.90607
CMBL	5	0.26058	0.48947	0.999996	8246	1	0.53103	0.0045331	0.012501	0.905637	227	3	0.53103
KLRA9	3	0.089463	0.2006	0.999996	3859	1	1.4121	0.0045576	0.0096656	0.905014	228	2	1.4121
OLFR1269	4	0.62121	0.76121	0.999996	13723	1	-0.21682	0.004584	0.012462	0.905637	229	1	-0.21682
GM4980	4	0.74152	0.83067	0.999996	15175	1	0.92163	0.0047037	0.012789	0.905637	230	3	0.92163
RHOX2G	2	0.63749	0.64773	0.999996	13916	1	0.67989	0.0047739	0.0091577	0.905014	231	1	0.67989
BEND7	5	0.36753	0.59821	0.999996	10099	3	-0.94174	0.0047921	0.013182	0.905637	232	2	-0.94174
SMC3	3	0.66683	0.73019	0.999996	14321	1	0.99467	0.0048412	0.010182	0.905214	233	2	0.99467
NPSR1	5	0.92793	0.94054	0.999996	17651	1	-0.02364	0.0048527	0.013339	0.905637	234	2	-0.02364
PARP4	5	0.0097469	0.038638	0.948061	635	2	-1.0886	0.004864	0.013366	0.905637	235	1	-1.0886
CST8	3	0.97296	0.9731	0.999996	18443	0	1.2172	0.0048717	0.010235	0.905214	236	2	1.2172
ZFP750	4	0.69054	0.81423	0.999996	14634	1	0.003684	0.0048718	0.013245	0.905637	237	1	0.003684
NPHP1	5	0.31611	0.54694	0.999996	9303	1	0.71206	0.0048795	0.013412	0.905637	238	3	0.71206
VMN1R42	1	0.99511	0.99518	0.999996	18886	0	2.3632	0.0048879	0.0048061	0.849835	239	1	2.3632
ALG14	4	0.29994	0.51732	0.999996	8994	2	0.051462	0.0048967	0.013314	0.905637	240	2	0.051462
GAN	3	0.016007	0.041778	0.963465	952	1	1.4822	0.0048989	0.010287	0.905214	241	2	1.4822
HOXA5	4	0.33556	0.5495	0.999996	9637	1	0.22444	0.0049109	0.013351	0.905637	242	2	0.22444
H2-AA	4	0.62754	0.76617	0.999996	13813	1	0.81589	0.0049109	0.013351	0.905637	243	2	0.81589
ADAMTS19	3	0.98062	0.98075	0.999996	18585	0	0.10116	0.0049304	0.010348	0.905214	244	1	0.10116
NUP62CL	5	0.1018	0.25905	0.999996	4232	4	-0.99949	0.0050078	0.013758	0.905637	245	1	-0.99949
BAG4	2	0.99496	0.99482	0.999996	18884	0	1.7587	0.0050351	0.009675	0.905014	246	2	1.7587
MEP1A	4	0.66356	0.79438	0.999996	14287	1	0.49208	0.0050444	0.013619	0.905637	247	2	0.49208
PALM	3	0.28633	0.4387	0.999996	8747	2	-1.4872	0.0051246	0.010713	0.905214	248	1	-1.4872
C1QB	4	0.6616	0.79285	0.999996	14257	1	-0.45906	0.0051595	0.013805	0.905637	249	1	-0.45906
ARF2	5	0.22004	0.44633	0.999996	7309	2	0.98225	0.0051703	0.014192	0.905637	250	3	0.98225
3110057O12RIK	5	0.89901	0.9276	0.999996	17204	1	0.75666	0.0051934	0.014248	0.905637	251	3	0.75666
APAF1	4	0.096858	0.23146	0.999996	4070	1	0.15578	0.005217	0.013907	0.905637	252	1	0.15578
ERN1	3	0.74368	0.77381	0.999996	15194	1	-0.53899	0.0052326	0.010915	0.905214	253	1	-0.53899
THBD	3	0.62609	0.70984	0.999996	13792	1	1.4658	0.0052381	0.010924	0.905214	254	2	1.4658
MFN2	5	0.96455	0.96496	0.999996	18281	1	0.53808	0.0052955	0.0145	0.905637	255	2	0.53808
PTPDC1	4	0.93791	0.93787	0.999996	17800	0	0.29624	0.0053289	0.014104	0.905637	256	2	0.29624
TYROBP	2	0.99465	0.9945	0.999996	18880	0	1.0314	0.0053503	0.01026	0.905214	257	2	1.0314
DDR2	5	0.4643	0.69111	0.999996	11679	3	-0.87422	0.0053673	0.014709	0.905637	258	1	-0.87422
SPINKL	3	0.68898	0.74192	0.999996	14613	1	0.13348	0.0053837	0.011192	0.905214	259	1	0.13348
ZFP691	4	0.12074	0.26881	0.999996	4789	3	-1.4269	0.0053896	0.014206	0.905637	260	1	-1.4269
TBL1X	5	0.99259	0.99264	0.999996	18832	0	0.78367	0.0053982	0.014785	0.905637	261	3	0.78367
HYAL4	5	0.20294	0.42814	0.999996	6923	3	-0.9391	0.0054207	0.014837	0.905637	262	2	-0.9391
OSR1	4	0.02707	0.083911	0.967339	1509	1	0.30959	0.0054472	0.014323	0.905637	263	2	0.30959
RETN	3	0.70454	0.75064	0.999996	14798	1	1.4607	0.0054763	0.011339	0.905214	264	2	1.4607
BC016579	5	0.050073	0.15294	0.986008	2546	3	-2.0095	0.0055111	0.015057	0.905637	265	1	-2.0095
NIPAL2	4	0.2495	0.45229	0.999996	8017	1	0.82214	0.0055642	0.014524	0.905637	266	2	0.82214
PRR7	2	0.10317	0.17517	0.997099	4279	1	-0.12778	0.0055805	0.010691	0.905214	267	1	-0.12778
MSMB	2	0.9944	0.99426	0.999996	18875	0	0.95524	0.005596	0.010718	0.905214	268	2	0.95524
A730017C20RIK	5	0.072153	0.19982	0.999996	3345	2	0.13407	0.0056145	0.015332	0.905637	269	2	0.13407
SULT2B1	2	0.99438	0.99424	0.999996	18874	0	1.4496	0.0056187	0.010761	0.905214	270	2	1.4496
GON4L	4	0.43319	0.62037	0.999996	11154	1	-0.27393	0.0056197	0.014628	0.905637	271	1	-0.27393
BRE	2	0.99437	0.99422	0.999996	18873	0	1.2314	0.005635	0.010792	0.905214	272	2	1.2314
RBM11	5	0.053059	0.15948	0.986008	2648	1	0.98113	0.0056823	0.015512	0.905637	273	3	0.98113
PPP1R16B	5	0.68903	0.82509	0.999996	14615	2	0.8823	0.0057217	0.015602	0.905637	274	3	0.8823
ADCY9	4	0.9928	0.99288	0.999996	18835	0	0.82238	0.0057221	0.014808	0.905637	275	2	0.82238
ARSK	5	0.4424	0.67064	0.999996	11307	2	0.36451	0.0057323	0.01563	0.905637	276	2	0.36451
TAAR7F	3	0.21027	0.35908	0.999996	7102	1	1.2719	0.005749	0.011841	0.905214	277	2	1.2719
ANO4	3	0.050607	0.12131	0.978051	2564	1	0.87503	0.0057937	0.011924	0.905214	278	2	0.87503
OLFR314	5	0.92923	0.94121	0.999996	17664	1	0.93244	0.0058258	0.015878	0.905637	279	3	0.93244
PLEKHN1	5	0.81099	0.90065	0.999996	16092	1	0.59931	0.0058755	0.016005	0.905637	280	3	0.59931
9130204L05RIK	3	0.31628	0.46988	0.999996	9308	2	-0.45714	0.00588	0.012087	0.905214	281	1	-0.45714
PLK3	2	0.4939	0.53849	0.999996	12161	1	0.92497	0.005926	0.011344	0.905214	282	1	0.92497
SERPINA3A	2	0.62104	0.6342	0.999996	13721	1	0.88193	0.0059836	0.01146	0.905214	283	1	0.88193
CCHCR1	3	0.20819	0.35686	0.999996	7060	2	-1.5628	0.0059878	0.012291	0.905214	284	1	-1.5628
BICC1	5	0.41262	0.64231	0.999996	10831	2	-0.4929	0.0060142	0.016357	0.905637	285	2	-0.4929
SDHAF2	2	0.99398	0.99385	0.999996	18859	0	1.1176	0.0060219	0.011524	0.905214	286	2	1.1176
NR1H2	4	0.43767	0.62358	0.999996	11240	2	-0.93424	0.0060223	0.015329	0.905637	287	1	-0.93424
1700012B09RIK	4	0.81824	0.86076	0.999996	16146	1	0.44042	0.0060547	0.015391	0.905637	288	2	0.44042
GM9047	2	0.67325	0.67802	0.999996	14426	1	0.68016	0.00607	0.011605	0.905214	289	1	0.68016
OLFR1111	5	0.13305	0.31752	0.999996	5171	2	0.76512	0.006094	0.016553	0.905637	290	3	0.76512
ACAT1	5	0.22296	0.44953	0.999996	7383	2	0.44412	0.0061165	0.016608	0.905637	291	2	0.44412
SEC24B	4	0.73406	0.82809	0.999996	15103	1	-0.6066	0.0061373	0.015533	0.905637	292	1	-0.6066
CHIT1	5	0.48918	0.71399	0.999996	12077	2	0.90941	0.0061394	0.01667	0.905637	293	3	0.90941
IYD	5	0.19981	0.42474	0.999996	6852	3	-1.3672	0.0061579	0.016707	0.905637	294	1	-1.3672
TXNDC5	5	0.29642	0.5268	0.999996	8942	3	-0.5763	0.0061879	0.016781	0.905637	295	2	-0.5763
SPG21	5	0.95171	0.95471	0.999996	18035	1	0.88741	0.0062023	0.016815	0.905637	296	3	0.88741
TAT	2	0.97897	0.97884	0.999996	18557	0	1.3899	0.006214	0.011882	0.905214	297	1	1.3899
KCP	4	0.86563	0.88444	0.999996	16734	1	-0.36859	0.0062235	0.015665	0.905637	298	1	-0.36859
F830016B08RIK	5	0.40988	0.63969	0.999996	10774	2	-0.93047	0.0062297	0.016884	0.905637	299	2	-0.93047
OLFR308	3	0.28497	0.4373	0.999996	8717	1	0.62703	0.0062752	0.01281	0.905637	300	2	0.62703
DLAT	2	0.99362	0.99348	0.999996	18855	0	1.4107	0.0063777	0.012174	0.905214	301	2	1.4107
STK30	4	0.86117	0.88196	0.999996	16694	1	0.905	0.0063854	0.015943	0.905637	302	2	0.905
MCF2	3	0.97247	0.97262	0.999996	18437	0	1.0874	0.006387	0.013015	0.905637	303	2	1.0874
GM13109	2	0.99357	0.99343	0.999996	18854	0	0.86769	0.0064262	0.012263	0.905214	304	2	0.86769
CYP3A11	3	0.99553	0.99564	0.999996	18895	0	0.25629	0.0065055	0.013209	0.905637	305	1	0.25629
OLFR68	4	0.58962	0.73667	0.999996	13326	2	0.24052	0.0065266	0.016194	0.905637	306	2	0.24052
UNC5A	4	0.41675	0.60833	0.999996	10884	1	0.59373	0.006543	0.016221	0.905637	307	2	0.59373
GM4846	4	0.43765	0.62357	0.999996	11237	1	0.80034	0.0065684	0.016267	0.905637	308	2	0.80034
CTS3	2	0.98862	0.98846	0.999996	18748	0	1.2011	0.006617	0.012635	0.905637	309	2	1.2011
ABCG4	4	0.84639	0.87405	0.999996	16518	1	0.36907	0.0066693	0.016441	0.905637	310	2	0.36907
OLFR199	5	0.44041	0.66877	0.999996	11286	2	0.73811	0.0067105	0.018089	0.905637	311	3	0.73811
SNAI3	4	0.94835	0.94832	0.999996	17999	0	0.18189	0.0067696	0.016612	0.905637	312	2	0.18189
ZMAT1	5	0.72373	0.84546	0.999996	14996	1	0.21963	0.0068019	0.018306	0.905637	313	2	0.21963
GNRHR	3	0.195	0.34281	0.999996	6742	1	-0.51326	0.0068074	0.013749	0.905637	314	1	-0.51326
PRDM16	4	0.26649	0.47467	0.999996	8371	2	0.058507	0.0068301	0.016701	0.905637	315	2	0.058507
ZFP808	4	0.21113	0.40051	0.999996	7123	2	0.1778	0.0068413	0.016714	0.905637	316	2	0.1778
KCNMB4	3	0.99825	0.99829	0.999996	18952	0	1.2456	0.0068437	0.013811	0.905637	317	2	1.2456
DOK6	5	0.023189	0.084947	0.967339	1326	3	-0.9326	0.0068761	0.018496	0.905637	318	1	-0.9326
UBL4B	4	0.99738	0.9974	0.999996	18933	0	0.82728	0.0068776	0.016767	0.905637	319	2	0.82728
KLHL34	5	0.16959	0.38166	0.999996	6139	2	-0.37914	0.0068877	0.01852	0.905637	320	2	-0.37914
SERHL	4	0.1251	0.27547	0.999996	4927	2	0.17841	0.0069084	0.01682	0.905637	321	2	0.17841
SP110	2	0.8932	0.89285	0.999996	17109	0	0.79165	0.0069911	0.013337	0.905637	322	1	0.79165
ZFP687	5	0.61405	0.78306	0.999996	13631	2	0.47306	0.0070197	0.018846	0.905637	323	2	0.47306
2310046O06RIK	3	0.94654	0.94673	0.999996	17973	0	0.66961	0.007023	0.01413	0.905637	324	2	0.66961
AZI1	3	0.99634	0.99641	0.999996	18907	0	1.4004	0.0070574	0.014188	0.905637	325	2	1.4004
KRT83	3	0.066503	0.15479	0.986008	3164	1	1.2527	0.0070655	0.014201	0.905637	326	2	1.2527
KLRB1B	3	0.45937	0.61456	0.999996	11584	2	-1.139	0.0070661	0.014202	0.905637	327	1	-1.139
GM11565	1	0.99288	0.99287	0.999996	18845	0	2.3259	0.0071189	0.0070716	0.849835	328	1	2.3259
MFSD7C	5	0.40052	0.63054	0.999996	10625	3	-1.2381	0.0071191	0.01909	0.905637	329	2	-1.2381
GAB1	5	0.99915	0.99914	0.999996	18967	0	0.73924	0.0071217	0.019096	0.905637	330	3	0.73924
C3	5	0.99877	0.99877	0.999996	18961	0	0.14595	0.0071633	0.019192	0.905637	331	2	0.14595
GPRASP1	5	0.12223	0.29756	0.999996	4839	2	0.20373	0.0071666	0.019204	0.905637	332	2	0.20373
ABHD12	3	0.9912	0.9913	0.999996	18798	0	1.3602	0.0071777	0.014406	0.905637	333	2	1.3602
CRISP1	5	0.0090812	0.036163	0.942665	597	3	-2.3886	0.0071922	0.019253	0.905637	334	2	-2.3886
HHIPL1	4	0.63778	0.7741	0.999996	13931	2	-0.74989	0.0072867	0.017462	0.905637	335	1	-0.74989
OFD1	5	0.58448	0.76712	0.999996	13264	2	0.3694	0.007295	0.019503	0.905637	336	2	0.3694
ZFP266	5	0.65977	0.8083	0.999996	14231	2	-0.035333	0.0073069	0.019533	0.905637	337	1	-0.035333
TPMT	4	0.51168	0.67779	0.999996	12371	2	-1.1251	0.0073441	0.017559	0.905637	338	1	-1.1251
ANKIB1	5	0.97676	0.97688	0.999996	18526	0	0.90699	0.0073571	0.019654	0.905637	339	3	0.90699
FCRL6	5	0.19724	0.42193	0.999996	6786	1	-0.15882	0.0073615	0.019665	0.905637	340	2	-0.15882
TTC30A1	3	0.47095	0.62609	0.999996	11777	1	-0.19952	0.0073679	0.014734	0.905637	341	1	-0.19952
SCAF11	5	0.30001	0.53049	0.999996	8995	2	-0.26271	0.0073786	0.019707	0.905637	342	2	-0.26271
RENBP	3	0.31403	0.46754	0.999996	9272	1	1.2115	0.0073819	0.014753	0.905637	343	2	1.2115
RPGR	4	0.031304	0.095546	0.967339	1719	2	-1.0473	0.0074015	0.01766	0.905637	344	1	-1.0473
SLC20A2	4	0.60636	0.74951	0.999996	13528	1	0.80798	0.0074335	0.017711	0.905637	345	2	0.80798
FAM161B	4	0.95956	0.9595	0.999996	18223	0	0.65572	0.0074335	0.017711	0.905637	346	2	0.65572
TMEM184C	4	0.01559	0.050819	0.965971	938	2	-0.26504	0.0074335	0.017711	0.905637	347	2	-0.26504
CIB2	4	0.65802	0.78997	0.999996	14193	1	0.1782	0.0074335	0.017711	0.905637	348	2	0.1782
DPYSL4	4	0.71813	0.82281	0.999996	14925	1	0.46136	0.0074335	0.017711	0.905637	349	2	0.46136
GDAP1	5	0.25212	0.48058	0.999996	8079	1	0.50276	0.007458	0.019904	0.905637	350	2	0.50276
NFX1	4	0.89977	0.90594	0.999996	17211	1	-0.22821	0.007459	0.017758	0.905637	351	1	-0.22821
YIPF1	2	0.99253	0.99238	0.999996	18831	0	1.3706	0.0074703	0.0142	0.905637	352	2	1.3706
OLFR172	3	0.28319	0.43547	0.999996	8677	1	1.2987	0.0074776	0.014917	0.905637	353	2	1.2987
KCTD9	5	0.99197	0.99201	0.999996	18824	0	0.87316	0.0074967	0.020006	0.905637	354	3	0.87316
SGSH	5	0.16382	0.37195	0.999996	5985	3	-1.0026	0.0075252	0.020079	0.905637	355	2	-1.0026
GPR146	4	0.597	0.74232	0.999996	13410	1	-0.49702	0.0075738	0.01795	0.905637	356	1	-0.49702
OLFR767	3	0.29845	0.45132	0.999996	8986	1	0.8171	0.0075834	0.015113	0.905637	357	2	0.8171
PON1	5	0.17196	0.38558	0.999996	6193	4	-0.83409	0.0075939	0.020249	0.905637	358	1	-0.83409
OLFR1265	3	0.99847	0.9985	0.999996	18956	0	1.3064	0.0076308	0.015186	0.905637	359	2	1.3064
ZFP318	3	0.69558	0.74558	0.999996	14706	1	1.0412	0.0076308	0.015186	0.905637	360	2	1.0412
SPEER4E	1	0.99237	0.99237	0.999996	18829	0	2.2605	0.0076315	0.0075612	0.8657	361	1	2.2605
OLFR725	3	0.99632	0.99639	0.999996	18906	0	0.39375	0.0076696	0.015252	0.905637	362	1	0.39375
DCUN1D3	5	0.11942	0.29243	0.999996	4751	2	-0.64465	0.0077398	0.020617	0.905637	363	2	-0.64465
DEFB3	3	0.69171	0.74342	0.999996	14650	1	-0.18567	0.0077558	0.015402	0.905637	364	1	-0.18567
[truncated: 18,625 more rows]
